# Supplementary material for: Ubiquitin-conjugating enzyme UBE2N modulates proteostasis in immunoproteasome-positive acute myeloid leukemia
Source: J Clin Invest. 2025 May 15;135(10):e184665. doi: 10.1172/JCI184665 (PMC12077902; doi:10.1172/JCI184665)
Supplement: Supplemental tables 1-13 [file jci-135-184665-s034.xlsx]

## Sheet: Table S1
Supplemental Table 1. Dependancy scores for E2 genes in AML cell lines
		AML193	CMK115	EOL1	F36P	HEL	HEL9217	KASUMI1	KO52	M07E	MOLM13	MOLM14	MONOMAC1	MUTZ8	MV411	NB4	NOMO1	OCIAML2	OCIAML3	OCIM2	P31FUJ	SET2	SHI1	SKNO1	TF1	THP1	U937	Average
	UBE2I	-0.987132	-0.966618	-0.99689	-0.999917	-0.967102	-0.936693	-0.980093	-0.999956	-0.999874	-0.991708	-0.962226	-0.999321	-1	-0.990413	-0.987379	-0.945255	-0.994869	-0.999896	-0.999985	-0.99976	-0.960262	-0.999926	-0.999554	-0.983921	-0.973096	-0.997163	-0.985347
	UBE2M	-0.463767	-0.996898	-0.980291	-0.999522	-0.957316	-0.985551	-0.959304	-0.941496	-0.980698	-0.962824	-0.980913	-0.964402	-0.87648	-0.999815	-0.989705	-0.98971	-0.967496	-0.982167	-0.63092	-0.951083	-0.998916	-0.984415	-0.974732	-0.980014	-0.979764	-0.986402	-0.940946
	UBE2L3	-0.915689	-0.945142	-0.788844	-0.952809	-0.937681	-0.87813	-0.962828	-0.694348	-0.951964	-0.965504	-0.980993	-0.966069	-0.698425	-0.951273	-0.779986	-0.924498	-0.87554	-0.976224	-0.911165	-0.950496	-0.941025	-0.97368	-0.948858	-0.979988	-0.934293	-0.962413	-0.913379
	UBE2N	-0.0874502	-0.964208	-0.982869	-0.95804	-0.97838	-0.579172	-0.35594	-0.957044	-0.952047	-0.963079	-0.478324	-0.926481	-0.937327	-0.945032	-0.920275	-0.667429	-0.932455	-0.835618	-0.740739	-0.493899	-0.872468	-0.960844	-0.950104	-0.976177	-0.93255	-0.808872	-0.813724
	UBE2V1	-0.612531	-0.773401	-0.924554	-0.944081	-0.89691	-0.971043	-0.810689	-0.967575	-0.947118	-0.882766	-0.863456	-0.945054	-0.042183	-0.784736	-0.504696	-0.308451	-0.875826	-0.916826	-0.590618	-0.88644	-0.941047	-0.910036	-0.816532	-0.857609	-0.808362	-0.935725	-0.796856
	UBE2D3	-0.780253	-0.920962	-0.977299	-0.640851	-0.942819	-0.916847	-0.962422	-0.857122	-0.366987	-0.965412	-0.970077	-0.681689	-0.940607	-0.951166	-0.993135	-0.772423	-0.980101	-0.933593	-0.214597	-0.886954	-0.126974	-0.531103	-0.325993	-0.974557	-0.942704	-0.837774	-0.784401
	UBE2S	-0.112627	-0.919756	-0.86869	-0.991455	-0.947388	-0.916157	-0.60818	-0.280058	-0.960533	-0.96151	-0.466525	-0.670009	-0.895916	-0.777858	-0.957239	-0.615619	-0.584032	-0.443589	-0.145458	-0.554186	-0.694867	-0.976019	-0.199997	-0.961892	-0.773033	-0.993135	-0.702913
	UBE2C	-0.807287	-0.161628	-0.966774	-0.411742	-0.920413	-0.544823	-0.759662	-0.660483	-0.43309	-0.875861	-0.965835	-0.164208	-0.319783	-0.421606	-0.698276	-0.335252	-0.619088	-0.848007	-0.770877	-0.473889	-0.783678	-0.28339	-0.733271	-0.852282	-0.902306	-0.660572	-0.629772
	AKTIP	-0.441084	-0.523563	-0.721886	-0.592588	-0.32987	-0.837959	-0.668873	-0.52626	-0.602284	-0.43895	-0.935085	-0.808259	-0.911058	-0.547296	-0.412386	-0.903056	-0.616533	-0.550741	-0.523575	-0.408836	-0.0594305	-0.144125	-0.528069	-0.380327	-0.635689	-0.372074	-0.55461
	UBE2J2	-0.286019	-0.191554	-0.635938	-0.468276	-0.0543413	-0.234342	-0.478395	-0.289254	-0.700364	-0.650914	-0.511273	-0.742504	-0.0786064	-0.816766	-0.692664	-0.175123	-0.920072	-0.64937	-0.270608	-0.197074	-0.118476	-0.267514	-0.220714	-0.351953	-0.784582	-0.369514	-0.429085
	UBE2G2	-0.109599	-0.0750802	-0.705299	-0.348078	-0.628545	-0.0856877	-0.550094	-0.564663	-0.225093	-0.792626	-0.385062	-0.0667689	-0.109935	-0.826588	-0.375275	-0.330785	-0.855344	-0.062113	-0.776217	-0.767884	-0.0184074	-0.121189	-0.142617	-0.58574	-0.6834	-0.60148	-0.415137
	UBE2K	-0.146955	-0.607802	-0.914252	-0.0144444	-0.671019	-0.182826	-0.234176	-0.0191714	-0.629148	-0.365135	-0.248713	-0.270632	-0.0688154	-0.695224	-0.840499	-0.050142	-0.636327	-0.15348	-0.594362	-0.17573	-0.678132	-0.132179	-0.28409	-0.79196	-0.30286	-0.577605	-0.395603
	UBE2T	-0.217614	-0.0098569	-0.873172	-0.0977446	-0.233546	-0.123588	-0.265177	-0.397853	-0.247744	-0.74144	-0.676195	-0.053714	-0.384665	-0.920247	-0.0733891	-0.568256	-0.472348	-0.39278	-0.0467855	-0.864361	-0.088237	-0.391972	-0.605221	-0.262037	-0.176783	-0.234388	-0.362274
	UBE2Z	-0.112059	-0.346377	-0.107266	-0.0752976	-0.753185	-0.735819	-0.331597	-0.444069	-0.560612	-0.207127	-0.121123	-0.318825	-0.155572	-0.106109	-0.525552	-0.133058	-0.100723	-0.24677	-0.0424211	-0.154001	-0.610577	-0.169566	-0.0637071	-0.536143	-0.382686	-0.275223	-0.292902
	UBE2Q1	-0.0991582	-0.0505175	-0.495928	-0.0341153	-0.122823	-0.262855	-0.367085	-0.231775	-0.0616951	-0.32528	-0.149459	-0.608751	-0.0456775	-0.522499	-0.103017	-0.702949	-0.646829	-0.464678	-0.0666145	-0.119664	-0.116692	-0.0932924	-0.0837937	-0.217272	-0.108917	-0.38417	-0.249443
	UBE2D4	-0.141268	-0.179148	-0.21801	-0.111628	-0.110498	-0.162947	-0.26159	-0.0062879	-0.136781	-0.382451	-0.295723	-0.291136	-0.357236	-0.302167	-0.360189	-0.453988	-0.323527	-0.20108	-0.0736909	-0.343129	-0.222718	-0.275802	-0.184215	-0.13017	-0.51508	-0.376554	-0.246808
	UBE2A	-0.0150706	-0.843837	-0.0394273	-0.479617	-0.521858	-0.509863	-0.288087	-0.0050205	-0.0001488	-0.0591258	-0.319331	-0.0095579	-0.0001397	-0.0052968	-0.0224139	-0.0261827	-0.000242	-0.136009	-0.0965226	-0.121598	-0.862416	-0.404741	-0.075218	-0.581266	-0.266712	-0.710222	-0.246151
	UBE2H	-0.351379	-0.0282821	-0.0113252	-0.194544	-0.0515103	-0.163718	-0.599493	-0.260166	-0.36479	-0.0337617	-0.0377001	-0.100001	-0.116694	-0.127909	-0.266128	-0.0127797	-0.153863	-0.399976	-0.162771	-0.250035	-0.382902	-0.0421035	-0.177113	-0.239739	-0.664607	-0.172712	-0.206385
	UBE2E3	-0.109857	-0.258364	-0.30437	-0.179075	-0.504219	-0.766176	-0.0213005	-0.28833	-0.154316	-0.152984	-0.0415038	-0.0391237	-0.21187	-0.0239141	-0.0720351	-0.0992257	-0.0989106	-0.0944662	-0.0723578	-0.0445819	-0.757733	-0.0111815	-0.182843	-0.328748	-0.0531319	-0.18587	-0.19448
	BIRC6	-0.0322209	-0.285878	-0.190391	-0.0594087	-0.665703	-0.363438	-0.123193	-0.450458	-0.0239188	-0.0001003	-2.084e-07	-0.428444	-0.0888513	-0.000243	-0.0011464	-0.0022145	-0.0012308	-0.137387	-0.230193	-0.154269	-0.641421	-0.101487	-0.0114767	-0.283361	-0.0900219	-0.350709	-0.181429
	UBE2V2	-0.0938796	-0.135559	-0.744753	-0.0234307	-0.0716379	-0.0218298	-0.043665	-0.0136338	-0.178065	-0.534165	-0.115765	-0.0304006	-0.0215401	-0.0750863	-0.066757	-0.319577	-0.0715875	-0.058493	-0.0192103	-0.0615977	-0.0265433	-0.338664	-0.119177	-0.144815	-0.153542	-0.105967	-0.138052
	UBE2R2	-0.0388244	-0.316014	-0.0060276	-0.0860902	-0.0291145	-0.0671539	-0.321381	-0.175715	-0.0865273	-0.59088	-0.217518	-0.0899558	-0.0008204	-0.0975939	-0.474498	-0.218421	-0.0634026	-0.211723	-0.0996666	-0.165362	-0.0002467	-0.0322748	-0.0054453	-0.0222771	-0.0726264	-0.0828785	-0.137401
	UBE2G1	-0.0085671	-0.0841253	-0.0267009	-0.0238823	-0.0406542	-0.0276746	-0.0119523	-0.0988313	-0.488276	-0.197956	-0.32366	-0.0110364	-0.0447053	-0.150443	-0.043861	-0.151054	-0.181487	-0.131194	-0.0302265	-0.035305	-0.161501	-0.0246113	-0.0048494	-0.492779	-0.14579	-0.0477048	-0.114955
	UBE2W	-0.0248272	-0.0078242	-0.496937	-0.0319717	-0.0191328	-0.185353	-0.125042	-0.013523	-0.147906	-0.188429	-0.272626	-0.0411467	-0.0468512	-0.0146049	-0.0392878	-0.0070642	-0.0657901	-0.0751378	-0.269031	-0.0852384	-0.241742	-0.0280749	-0.0731656	-0.293166	-0.0227622	-0.0354774	-0.109697
	UBE2F	-0.0248081	-0.0546583	-0.186405	-0.283636	-0.0531881	-0.0037741	-0.0244197	-0.0033813	-0.45086	-0.267654	-0.245519	-0.0385689	-0.0007176	-0.104548	-0.0122307	-0.120394	-0.0353038	-0.0200425	-0.229651	-0.0413469	-0.0056166	-0.0221674	-0.0142208	-0.0321221	-0.0413603	-0.0136051	-0.089623
	UBE2J1	-0.0286016	-0.0630604	-0.299237	-0.210678	-0.004142	-0.0053842	-0.0143616	-0.0119405	-0.0391623	-0.0915909	-0.201384	-0.003729	-0.0370682	-0.0573668	-0.0007934	-0.0027885	-0.0773586	-0.0265006	-0.34139	-0.181752	-0.0068078	-0.0016778	-0.0242413	-0.236945	-0.0512025	-0.135333	-0.0828653
	UBE2D2	-0.0221404	-0.149826	-0.037915	-0.0569791	-0.0400376	-0.0379774	-0.0303445	-0.0536098	-0.0511176	-0.0357337	-0.0927978	-0.0090513	-0.0744532	-0.0932379	-0.136445	-0.0768772	-0.067762	-0.0155497	-0.0966059	-0.0142405	-0.0343914	-0.0103747	-0.014017	-0.131665	-0.0708655	-0.123122	-0.0606591
	UBE2E1	-0.010106	-0.0159089	-0.656294	-0.190638	-0.0116325	-0.0268577	-0.0055657	-0.006003	-0.0659115	-0.0244656	-0.06845	-0.0670849	-0.037686	-0.0008614	-0.0120311	-0.0251048	-0.0143815	-0.0600729	-0.0340595	-0.0214682	-0.061932	-0.0023118	-0.065877	-0.021997	-0.0091543	-0.0276282	-0.0593648
	UBE2E2	-0.0127087	-0.0155043	-0.038717	-0.0728676	-0.0509407	-0.0210882	-0.0260198	-0.0095909	-0.0190342	-0.0348191	-0.0441733	-0.0050331	-0.200556	-0.0362974	-0.0476577	-0.0112037	-0.0393514	-0.0168233	-0.0319031	-0.029651	-0.0118807	-0.054745	-0.0568016	-0.2693	-0.0378477	-0.0961366	-0.0496404
	UBE2D1	-0.0143827	-0.0064617	-0.0187597	-0.0460894	-0.158573	-0.0115119	-0.0923904	-0.03175	-0.0128556	-0.0375301	-0.0136853	-0.0180255	-0.0092696	-0.0434193	-0.186727	-0.094819	-0.0723492	-0.0223114	-0.0335232	-0.034787	-0.0118688	-0.0328343	-0.0173016	-0.0419225	-0.0529706	-0.0531549	-0.0449721
	UBE2L6	-0.0571759	-0.038563	-0.0705122	-0.0398199	-0.0102499	-0.0166778	-0.0075728	-0.0048187	-0.052498	-0.0200225	-0.0190391	-0.0846698	-0.0103629	-0.0834664	-0.0388766	-0.007666	-0.0370518	-0.0099779	-0.248729	-0.0441214	-0.0206667	-0.0079518	-0.0428579	-0.0368621	-0.0289296	-0.0662909	-0.0425166
	UBE2U	-0.0201384	-0.0567706	-0.0185407	-0.0203238	-0.0127168	-0.0008751	-0.0073132	-0.0125272	-0.0055944	-0.0265643	-0.0956311	-0.0078385	-0.0018775	-0.029988	-0.0355342	-0.0587206	-0.0287701	-0.0334727	-3.147e-05	-0.073202	-0.146433	-0.0085641	-0.0252283	-0.0433652	-0.0320539	-0.0538791	-0.0329213
	CDC34	-0.0210942	-0.0133666	-0.0252809	-0.0142251	-0.0256038	-0.0149361	-0.0257265	-0.0096649	-0.055458	-0.271105	-0.0232558	-0.0013665	-0.0025155	-0.0235624	-0.0105525	-0.0126464	-0.0233238	-0.0170491	-0.0667218	-0.0429287	-0.0242803	-0.0494065	-0.0109429	-0.0038297	-0.0255358	-0.0156221	-0.0319231
	UBE2B	-0.0187107	-0.273271	-0.0076709	-0.119424	-0.0463346	-0.0012318	-0.013614	-0.0031301	-0.0152937	-0.0280838	-0.0484729	-0.009443	-0.0325845	-0.0212071	-0.0022476	-0.0044179	-0.0065109	-0.0014947	-0.0118281	-0.0143697	-0.0038821	-0.0343145	-0.0346219	-0.0177484	-0.0139262	-0.025168	-0.0311155
	UBE2Q2	-0.015062	-0.018301	-0.0203401	-0.0541598	-0.0331393	-0.0540214	-0.0220992	-0.0091239	-0.0094925	-0.0323856	-0.103429	-0.0052795	-0.0038815	-0.006384	-0.0435729	-0.0175849	-0.0318449	-0.0235745	-0.0112398	-0.0273799	-0.0413026	-0.0258609	-0.0412053	-0.0309338	-0.0525474	-0.016597	-0.0288747

## Sheet: Table S2
Supplemental Table 2. E2 enzyme expression and overall survival correlation in AML
	E2	P value	Mechanism
	UBE2I	0.1125	SUMOylation
	UBE2M	0.3238	NEDDylation
	UBE2L3	<0.0001	Ubiquitination
	UBE2N	0.019	Ubiquitination
	UBE2V1	0.0184	Ubiquitination
	UBE2D3	0.8309	Ubiquitination
	UBE2S	0.775	Ubiquitination
	UBE2C	0.3972	Ubiquitination
	AKTIP	0.8638	Ubiquitination
	UBE2J2	0.1363	Ubiquitination
	UBE2G2	0.3318	Ubiquitination
	UBE2K	0.9646	Ubiquitination
	UBE2T	0.2428	Ubiquitination
	UBE2Z	0.0273	Ubiquitination
	UBE2Q1	0.3418	Ubiquitination
	UBE2D4	0.047	Ubiquitination
	UBE2A	0.0896	Ubiquitination
	UBE2H	0.0693	Ubiquitination
	UBE2E3	0.3321	Ubiquitination
	BIRC6	0.1583	Ubiquitination
	UBE2V2	0.0773	Ubiquitination
	UBE2R2	0.2846	Ubiquitination
	UBE2G1	0.0008	Ubiquitination
	UBE2W	0.938	Ubiquitination
	UBE2F	0.75	NEDDylation
	UBE2J1	0.2223	Ubiquitination
	UBE2D2	0.8794	Ubiquitination
	UBE2E1	0.7199	ISGylation
	UBE2E2	0.2797	ISGylation
	UBE2D1	0.0197	Ubiquitination
	UBE2L6	0.0258	ISGylation
	UBE2U	NA	Ubiquitination
	CDC34	0.6846	Ubiquitination
	UBE2B	0.6308	Ubiquitination
	UBE2Q2	0.3441	Ubiquitination
	*, Gehan Breslow-wilcoxon test

## Sheet: Table S3
Supplemental Table 3. Differential gene expression in WT and UBE2N (C87S) MLL-AF9 AML cells
	Gene Name	Log fold change	Average Expression	t	P Value	Adjusted P Value
	Mab21l2	12.71	0.3592	39.8	1.288e-14	9.555e-13
	Map1b	12.28	0.6751	34.93	6.574e-14	3.025e-12
	Ppp1r14c	12.09	0.8252	28.78	7.306e-13	1.857e-11
	Gpx3	12.07	0.04076	40.11	1.17e-14	8.845e-13
	Col4a6	11.48	0.2728	32.31	1.734e-13	6.313e-12
	Hebp1	11.03	0.2938	25.29	3.615e-12	6.395e-11
	B3galt1	10.8	-0.5936	36.19	4.218e-14	2.245e-12
	Slc36a4	10.77	-0.6093	37.08	3.125e-14	1.827e-12
	Stra6	10.72	-0.1061	28.64	7.759e-13	1.943e-11
	Vcam1	10.65	-0.1427	30.09	4.212e-13	1.25e-11
	Col4a5	10.61	0.8972	36.31	4.05e-14	2.175e-12
	Glyat	10.44	0.000596	24.66	4.942e-12	8.171e-11
	Olr1	10.37	2.73	36.62	3.641e-14	2.029e-12
	Erbb3	9.998	0.3064	25.19	3.808e-12	6.667e-11
	Amph	9.817	-1.085	35.16	6.058e-14	2.842e-12
	Lin28a	9.71	0.8534	27.12	1.53e-12	3.308e-11
	Afap1	9.693	1.498	34	9.207e-14	3.862e-12
	Irx5	9.646	-0.6439	22.16	1.845e-11	2.303e-10
	Rapgef5	9.602	-1.194	32.82	1.427e-13	5.395e-12
	Prkcz	9.54	-0.696	26.35	2.179e-12	4.303e-11
	Shisa2	9.473	0.8194	28.97	6.73e-13	1.756e-11
	Hoxb13	9.271	-1.357	31.34	2.538e-13	8.44e-12
	Sncaip	9.185	-0.8719	24.86	4.467e-12	7.608e-11
	Ppp1r9a	9.124	-0.4959	18.88	1.313e-10	1.122e-09
	Dnaja4	9.121	-1.431	28.89	6.97e-13	1.803e-11
	Hnmt	9.121	-1.437	27.17	1.492e-12	3.249e-11
	Lgi2	9.058	-0.6904	20.47	4.875e-11	5.01e-10
	BC026585	9.05	-1.471	29.79	4.768e-13	1.364e-11
	D330045A20Rik	8.979	-1.507	30.84	3.092e-13	9.892e-12
	Pcsk9	8.968	-0.9841	24.64	5.004e-12	8.22e-11
	Sorbs2	8.916	-1.537	30.53	3.505e-13	1.085e-11
	Ttc29	8.87	-1.564	28.29	9.05e-13	2.184e-11
	Elavl2	8.85	3.085	38.44	1.992e-14	1.299e-12
	Rgag4	8.779	-1.075	23.38	9.54e-12	1.365e-10
	Cyp27a1	8.746	-1.094	22.97	1.186e-11	1.608e-10
	Pkp3	8.682	-0.7194	17.13	4.262e-10	3.008e-09
	Hmga2-ps1	8.67	-0.3592	20.85	3.889e-11	4.201e-10
	Pmp22	8.641	3.376	45.21	2.619e-15	2.933e-13
	Zfp709	8.619	-1.686	30.03	4.309e-13	1.272e-11
	Serpine1	8.59	-1.173	24.44	5.521e-12	8.965e-11
	Megf10	8.514	-1.738	25.61	3.104e-12	5.738e-11
	Ppm1e	8.501	1.332	24.47	5.436e-12	8.864e-11
	2610305D13Rik	8.499	-0.6954	16.03	9.556e-10	6.008e-09
	Stfa3	8.309	-0.7805	22.82	1.289e-11	1.713e-10
	Airn	8.267	-1.863	27.92	1.063e-12	2.454e-11
	Arhgef28	8.266	-1.085	19.49	8.917e-11	8.205e-10
	Hmcn1	8.222	-1.352	22.38	1.639e-11	2.093e-10
	Stab2	8.174	-1.379	21.51	2.668e-11	3.109e-10
	Lypd6	8.128	1.441	23.85	7.478e-12	1.124e-10
	Msl3l2	8.098	-0.3608	17.47	3.374e-10	2.467e-09
	Gm11538	8.078	-1.96	26.01	2.56e-12	4.947e-11
	Bicc1	8.057	-1.963	27.77	1.137e-12	2.584e-11
	Cited4	8.048	0.4854	22.14	1.863e-11	2.32e-10
	Acsbg1	7.987	-0.9463	22.28	1.724e-11	2.18e-10
	Mxra7	7.941	-2.022	26.92	1.676e-12	3.565e-11
	Nol4	7.911	-2.045	24.98	4.223e-12	7.254e-11
	1700030C10Rik	7.847	-2.07	26.43	2.096e-12	4.195e-11
	Igf2bp3	7.846	2.876	39.24	1.539e-14	1.1e-12
	Cyp4a12a	7.822	-2.089	24.14	6.421e-12	1.006e-10
	Cpne8	7.799	-2.095	26.69	1.86e-12	3.833e-11
	3300005D01Rik	7.776	-0.4241	15.6	1.323e-09	7.918e-09
	Fam213b	7.685	-2.154	19.89	6.932e-11	6.662e-10
	Celf4	7.641	-1.642	20.43	5.013e-11	5.121e-10
	Sobp	7.64	0.2832	17.29	3.812e-10	2.721e-09
	Gm10863	7.636	-2.174	25.78	2.855e-12	5.371e-11
	Frzb	7.594	1.92	28.84	7.128e-13	1.827e-11
	Rhoj	7.542	2.29	34.89	6.658e-14	3.049e-12
	Ednra	7.538	-1.703	19.41	9.352e-11	8.533e-10
	Zfp951	7.514	0.4075	23.99	6.953e-12	1.058e-10
	Kif21a	7.511	-0.3136	15.02	2.088e-09	1.171e-08
	Pcbd1	7.495	-2.249	25.15	3.89e-12	6.78e-11
	Pid1	7.475	-1.204	20.33	5.321e-11	5.37e-10
	Cnksr2	7.363	-2.322	17.3	3.802e-10	2.718e-09
	Snhg11	7.359	-1.536	14.61	2.897e-09	1.544e-08
	Isl1	7.317	-2.331	24.06	6.708e-12	1.031e-10
	Fam135a	7.287	-0.6387	15.54	1.387e-09	8.26e-09
	Taf9b	7.234	-1.856	17.49	3.324e-10	2.437e-09
	Hormad2	7.231	0.5493	23.38	9.564e-12	1.365e-10
	Col6a3	7.177	4.33	51.88	4.682e-16	9.75e-14
	Nav3	7.166	-2.406	20.13	5.992e-11	5.912e-10
	Fpr1	7.154	-1.889	18.71	1.462e-10	1.228e-09
	Car4	7.139	-1.651	15.78	1.149e-09	7.013e-09
	Cldn23	7.118	-2.432	23.06	1.131e-11	1.552e-10
	Fbn2	7.104	-2.438	20.2	5.746e-11	5.705e-10
	Nlrx1	7.091	2.389	32.64	1.528e-13	5.721e-12
	Aff2	7.076	2.392	35.73	4.948e-14	2.507e-12
	Maats1	7.075	-2.461	18.53	1.644e-10	1.35e-09
	Tceal8	7.047	1.072	24.33	5.844e-12	9.361e-11
	Adgrl4	7.043	-1.949	18.58	1.594e-10	1.315e-09
	Ptprr	7.042	-0.7138	13.33	8.582e-09	3.971e-08
	Greb1	6.916	0.5277	19.77	7.476e-11	7.093e-10
	Ugt8a	6.895	-2.54	18.85	1.337e-10	1.14e-09
	Dixdc1	6.823	1.035	21.9	2.129e-11	2.587e-10
	Rbfox2	6.806	2.324	29.8	4.734e-13	1.357e-11
	Zfp286	6.794	-2.599	20.8	4.027e-11	4.306e-10
	Tmem98	6.742	-2.093	17.41	3.511e-10	2.541e-09
	2510009E07Rik	6.741	0.08162	18.17	2.098e-10	1.654e-09
	Pyhin1	6.74	2.219	30.76	3.195e-13	1.014e-11
	Sec16b	6.733	-1.856	15.16	1.866e-09	1.061e-08
	Igf2r	6.724	4.972	69.48	1.199e-17	1.095e-14
	Rnf165	6.722	-2.632	22.26	1.751e-11	2.204e-10
	Dmrt2	6.688	-1.283	10.6	1.229e-07	4.154e-07
	Gng11	6.683	-0.413	21.16	3.253e-11	3.639e-10
	Pcolce2	6.681	-1.881	14.4	3.428e-09	1.776e-08
	Nog	6.68	-2.653	19.99	6.521e-11	6.335e-10
	Kcnmb4	6.569	-2.177	17	4.672e-10	3.239e-09
	Peg10	6.554	0.3882	20.58	4.565e-11	4.766e-10
	Irs1	6.553	-0.6387	18.8	1.384e-10	1.173e-09
	Zfp882	6.524	-2.199	16.94	4.908e-10	3.379e-09
	Nespas	6.517	-2.736	21.64	2.466e-11	2.934e-10
	As3mt	6.511	-2.737	15.81	1.122e-09	6.881e-09
	Arhgap40	6.468	-2.763	20.94	3.699e-11	4.058e-10
	Rspo3	6.467	-2.764	20.92	3.75e-11	4.092e-10
	Cyp4a12b	6.456	-2.762	17.81	2.661e-10	2.011e-09
	2810025M15Rik	6.404	0.8287	21.95	2.075e-11	2.534e-10
	Plcd1	6.393	-0.8718	12.81	1.377e-08	5.984e-08
	Col19a1	6.342	-2.048	13.4	8.059e-09	3.771e-08
	Rhbdl3	6.285	-1.798	17.09	4.404e-10	3.084e-09
	Cdr2l	6.275	-0.2126	16.96	4.828e-10	3.338e-09
	Stk39	6.272	1.26	21.02	3.538e-11	3.903e-10
	Retnlg	6.245	-2.869	19.53	8.695e-11	8.032e-10
	Irg1	6.231	1.292	23.62	8.415e-12	1.229e-10
	Camk1d	6.228	0.6942	19.69	7.847e-11	7.382e-10
	Rasgrf2	6.142	-2.389	13.75	5.951e-09	2.897e-08
	Erich5	6.122	-1.223	13.41	7.991e-09	3.745e-08
	Car5b	6.11	-2.168	13.45	7.703e-09	3.631e-08
	Ets1	6.106	4.279	47.94	1.258e-15	1.844e-13
	Mlph	6.098	1.809	29.45	5.492e-13	1.509e-11
	Dusp14	6.069	-1.905	16.13	8.831e-10	5.632e-09
	Ccm2l	6.043	2.787	29.22	6.057e-13	1.623e-11
	Peg3	6.005	-2.466	15.29	1.679e-09	9.694e-09
	Pou6f1	6	-1.411	20.67	4.325e-11	4.544e-10
	Cttn	5.923	-0.3102	9.18	6.207e-07	1.775e-06
	Cdc42bpa	5.916	2.105	30.49	3.565e-13	1.099e-11
	Epn2	5.899	-2.509	14.51	3.139e-09	1.652e-08
	C5ar1	5.89	1.12	21.03	3.505e-11	3.874e-10
	Gm6484	5.864	0.09361	16.24	8.165e-10	5.278e-09
	B3galt5	5.858	-0.9889	17.88	2.544e-10	1.94e-09
	Pla1a	5.844	-2.292	12.08	2.718e-08	1.085e-07
	Tmc7	5.834	0.9412	21.72	2.363e-11	2.819e-10
	Hnf4a	5.83	3.486	38.96	1.683e-14	1.155e-12
	Tfpi	5.829	2.875	28.18	9.485e-13	2.256e-11
	Chst13	5.812	3.03	33.47	1.12e-13	4.414e-12
	Cgnl1	5.806	6.029	80.91	1.77e-18	3.501e-15
	Dnah8	5.783	-0.3397	18.21	2.031e-10	1.611e-09
	Arhgap28	5.749	-2.589	15.22	1.782e-09	1.02e-08
	Prf1	5.736	-2.599	14.75	2.576e-09	1.397e-08
	Rbp4	5.708	0.4567	18.76	1.421e-10	1.199e-09
	Ptch2	5.695	-1.851	13.06	1.094e-08	4.888e-08
	Cst7	5.688	3.351	42.37	5.892e-15	5.339e-13
	Lipn	5.686	0.000318	18.36	1.848e-10	1.495e-09
	Ttc25	5.662	-0.3072	13.77	5.851e-09	2.856e-08
	Armcx2	5.634	-1.344	17.19	4.104e-10	2.908e-09
	Alox15	5.631	-1.064	15.29	1.683e-09	9.709e-09
	Pax8	5.595	-1.736	11.58	4.465e-08	1.695e-07
	5930430L01Rik	5.59	-0.9895	13.68	6.348e-09	3.061e-08
	Fpr2	5.577	0.378	17.51	3.284e-10	2.414e-09
	Gm3604	5.566	0.2997	17.09	4.404e-10	3.084e-09
	Atp1b1	5.564	0.661	22.09	1.923e-11	2.381e-10
	Adgrb1	5.556	0.6319	19.18	1.084e-10	9.583e-10
	Rnase10	5.544	-1.748	11.06	7.562e-08	2.714e-07
	Siglece	5.533	-0.3454	13.05	1.104e-08	4.927e-08
	Abcc2	5.516	-0.1801	15.08	1.983e-09	1.119e-08
	Siglec1	5.507	0.1132	15.44	1.49e-09	8.743e-09
	Hopx	5.501	2.576	33.55	1.087e-13	4.377e-12
	Fam208a	5.478	2.671	23.02	1.156e-11	1.579e-10
	Rbm12b1	5.474	-0.4866	17.08	4.435e-10	3.102e-09
	Glb1l2	5.437	-1.699	16.16	8.654e-10	5.538e-09
	Fbln2	5.401	0.3743	17.11	4.323e-10	3.042e-09
	Atp8a2	5.381	-1.719	15.43	1.501e-09	8.794e-09
	Abcg2	5.352	1.559	26.62	1.921e-12	3.918e-11
	Gm5483	5.328	3.879	31.11	2.783e-13	9.052e-12
	2210016F16Rik	5.327	2.677	28.8	7.242e-13	1.847e-11
	4921529L05Rik	5.315	1.773	26.36	2.171e-12	4.296e-11
	Unc80	5.29	-0.9518	15.7	1.222e-09	7.409e-09
	Chrna7	5.286	-0.8306	14.42	3.395e-09	1.763e-08
	Pcdh7	5.272	2.649	33.62	1.059e-13	4.305e-12
	Stap2	5.262	3.504	43.06	4.818e-15	4.612e-13
	Pyroxd2	5.246	1.392	23.96	7.05e-12	1.07e-10
	Gpr183	5.244	1.33	24.42	5.594e-12	9.033e-11
	Ampd3	5.227	2.685	31.56	2.324e-13	7.885e-12
	Fam160a1	5.218	0.1648	15.72	1.204e-09	7.312e-09
	Mcemp1	5.19	3.541	44.99	2.786e-15	3.091e-13
	Sim2	5.185	0.4655	13.34	8.556e-09	3.961e-08
	Diras2	5.18	-0.7555	16.8	5.398e-10	3.67e-09
	Camp	5.178	-0.8697	8.351	1.744e-06	4.497e-06
	Gstm2	5.171	3.368	35.43	5.506e-14	2.677e-12
	Ces1d	5.17	0.7655	16.54	6.51e-10	4.324e-09
	Fam167b	5.162	-1.34	16.39	7.277e-10	4.794e-09
	Nrp2	5.134	4.401	52.71	3.832e-16	8.971e-14
	2010005H15Rik	5.115	2.549	26.92	1.676e-12	3.565e-11
	St8sia5	5.11	-1.205	13.95	5.01e-09	2.473e-08
	Slc7a2	5.091	0.2188	14.39	3.469e-09	1.793e-08
	Pawr	5.046	2.078	24.8	4.612e-12	7.798e-11
	Lrig3	5.023	0.1736	16.39	7.264e-10	4.79e-09
	Farp1	5.007	-1.907	16.69	5.862e-10	3.94e-09
	Car12	4.962	2.28	30.12	4.146e-13	1.237e-11
	Alpi	4.939	-2.224	11.33	5.74e-08	2.125e-07
	Ptk2	4.938	-0.1638	18.05	2.261e-10	1.754e-09
	2010016I18Rik	4.909	0.002993	12.77	1.431e-08	6.194e-08
	Zcchc14	4.87	0.5606	16.4	7.221e-10	4.764e-09
	Magi1	4.853	-2.264	10.96	8.396e-08	2.974e-07
	Dlc1	4.826	1.752	24.06	6.71e-12	1.031e-10
	Mycbpap	4.81	-1.884	9.886	2.714e-07	8.467e-07
	Rora	4.807	-0.2998	13.24	9.288e-09	4.255e-08
	Il33	4.797	0.07361	15.91	1.042e-09	6.472e-09
	Myh15	4.789	-0.9958	15.06	2.021e-09	1.138e-08
	Pilrb2	4.766	2.308	25.34	3.543e-12	6.305e-11
	AI464131	4.762	-1.373	14.11	4.364e-09	2.193e-08
	Ncam1	4.757	4.037	49.04	9.466e-16	1.502e-13
	Six1	4.749	6.421	81.42	1.637e-18	3.501e-15
	St6galnac1	4.749	1.387	22.17	1.833e-11	2.293e-10
	Gspt2	4.748	1.177	18.43	1.762e-10	1.434e-09
	Rnf152	4.744	1.22	22.62	1.435e-11	1.87e-10
	Map3k15	4.736	1.65	26.42	2.113e-12	4.222e-11
	Arntl2	4.713	-1.394	12.59	1.688e-08	7.175e-08
	Mst1	4.698	3.442	35.52	5.335e-14	2.628e-12
	Sdc1	4.691	1.191	17.31	3.77e-10	2.702e-09
	Rps6ka2	4.677	1.925	21.92	2.116e-11	2.576e-10
	F2rl2	4.658	3.579	38.66	1.855e-14	1.258e-12
	Tg	4.651	-0.05232	15.01	2.09e-09	1.171e-08
	Fzd3	4.64	1.555	18.94	1.259e-10	1.087e-09
	Abca13	4.637	5.255	51.48	5.147e-16	1.04e-13
	Ggt7	4.625	-1.598	13.25	9.225e-09	4.23e-08
	Syne2	4.615	3.941	46.79	1.706e-15	2.155e-13
	Pydc4	4.609	-1.701	12.36	2.08e-08	8.574e-08
	Klhl22	4.6	3.283	40.58	1.012e-14	7.954e-13
	Gm6525	4.596	-1.331	12.11	2.64e-08	1.057e-07
	Slfn4	4.568	2.891	24.3	5.938e-12	9.425e-11
	Gas7	4.556	5.542	73.64	5.776e-18	6.856e-15
	Ghr	4.547	0.7518	18.12	2.158e-10	1.69e-09
	Dfna5	4.538	1.176	20.67	4.326e-11	4.544e-10
	Cd38	4.518	2.315	29.12	6.314e-13	1.677e-11
	Ptprt	4.511	1.558	21.26	3.081e-11	3.486e-10
	Rasal2	4.501	1.162	18.37	1.826e-10	1.481e-09
	Saa3	4.499	3.299	39.7	1.331e-14	9.718e-13
	Cped1	4.48	-1.144	13.16	9.98e-09	4.527e-08
	Ptger2	4.457	-1.304	9.946	2.535e-07	7.958e-07
	Zfp937	4.447	0.2474	15.62	1.302e-09	7.817e-09
	Rapgef4	4.426	-0.07309	15.29	1.684e-09	9.709e-09
	Fbxo17	4.421	1.193	21.81	2.241e-11	2.69e-10
	Mical3	4.42	3.139	32.02	1.94e-13	6.823e-12
	Adamtsl3	4.409	-1.302	14.01	4.776e-09	2.373e-08
	Dcbld1	4.407	-1.435	12.37	2.078e-08	8.574e-08
	Endog	4.402	1.87	21.04	3.498e-11	3.869e-10
	Rbm20	4.398	0.1666	17.64	3.002e-10	2.238e-09
	Lilr4b	4.381	4.769	45.74	2.263e-15	2.608e-13
	2024-09-05	4.376	0.7042	17.44	3.449e-10	2.51e-09
	Chpf	4.349	-0.03233	12.49	1.857e-08	7.762e-08
	Dusp18	4.334	1.711	23.26	1.02e-11	1.433e-10
	Prox1	4.323	-0.5245	11.99	2.983e-08	1.183e-07
	Synpo	4.293	0.3687	15.32	1.636e-09	9.464e-09
	Arl5c	4.291	0.584	16.27	7.974e-10	5.187e-09
	Hpgd	4.286	8.535	94.77	2.429e-19	1.081e-15
	Kctd17	4.279	4.564	53.14	3.463e-16	8.47e-14
	Sall3	4.277	-1.336	6.788	1.52e-05	3.283e-05
	Oaf	4.276	1.584	23.21	1.047e-11	1.463e-10
	Flot2	4.273	4.587	57.61	1.258e-16	5.462e-14
	Serpinb2	4.266	1.183	16.93	4.928e-10	3.391e-09
	Flt1	4.233	3.897	42.22	6.164e-15	5.543e-13
	Amotl1	4.228	2.194	26.72	1.832e-12	3.789e-11
	Zfp3	4.221	-0.3571	14.62	2.863e-09	1.529e-08
	Grb10	4.211	1.057	16.12	8.884e-10	5.66e-09
	Snx9	4.202	4.27	48.15	1.191e-15	1.813e-13
	Lpl	4.192	4.548	57.87	1.189e-16	5.427e-14
	Rasgef1a	4.149	-1.149	12.42	1.973e-08	8.177e-08
	Adamtsl4	4.148	1.039	17.2	4.081e-10	2.895e-09
	Megf11	4.11	-0.5065	11.04	7.768e-08	2.775e-07
	Bmp8a	4.092	0.05258	15.72	1.209e-09	7.335e-09
	Loxl2	4.09	-1.323	9.509	4.194e-07	1.252e-06
	Cd302	4.082	2.229	26.26	2.278e-12	4.477e-11
	Pparg	4.08	0.1648	14.84	2.394e-09	1.314e-08
	Mgll	4.074	2.156	19.69	7.848e-11	7.382e-10
	Dgat2	4.066	5.24	58.07	1.139e-16	5.427e-14
	Fam110c	4.049	1.162	18.83	1.357e-10	1.155e-09
	Chst15	4.049	0.8815	15.8	1.13e-09	6.919e-09
	Meis3	4.041	-1.616	11.18	6.661e-08	2.425e-07
	Ffar4	4.03	0.3353	16.72	5.727e-10	3.858e-09
	Pdgfrl	4.026	-0.9173	10.97	8.292e-08	2.941e-07
	Fam174b	4.023	1.892	23	1.171e-11	1.594e-10
	Grb14	4.008	0.41	12.44	1.934e-08	8.034e-08
	Wfdc21	3.975	3.447	40.4	1.07e-14	8.193e-13
	Pilra	3.974	4.602	43.33	4.458e-15	4.373e-13
	Dse	3.97	2.712	31.58	2.308e-13	7.885e-12
	Clec1b	3.967	-1.84	6.827	1.434e-05	3.115e-05
	Epha7	3.966	5.779	74.91	4.657e-18	6.856e-15
	Stfa2	3.954	1.042	17.83	2.638e-10	1.996e-09
	Colec12	3.925	1.085	19.41	9.342e-11	8.533e-10
	F3	3.924	-0.5541	12.23	2.353e-08	9.566e-08
	F630028O10Rik	3.915	5.673	36.55	3.733e-14	2.061e-12
	Lgr4	3.91	2.424	24.3	5.939e-12	9.425e-11
	Myo1d	3.899	0.1044	14.97	2.173e-09	1.211e-08
	Chchd10	3.887	3.466	26	2.57e-12	4.952e-11
	Smoc1	3.879	1.868	24.18	6.291e-12	9.891e-11
	Tlr7	3.879	1.004	15.75	1.174e-09	7.153e-09
	H2afy2	3.876	2.673	30.32	3.823e-13	1.173e-11
	Shcbp1l	3.866	-1.073	11.45	5.074e-08	1.899e-07
	Ceacam10	3.848	-1.579	11.35	5.63e-08	2.087e-07
	Oas1g	3.847	1.483	20.03	6.375e-11	6.218e-10
	Myo7a	3.838	5.561	63.33	3.839e-17	2.398e-14
	Pde8a	3.822	4.514	52.21	4.318e-16	9.173e-14
	Yes1	3.822	-1.46	8.801	9.862e-07	2.694e-06
	Slc32a1	3.817	1.175	15.86	1.081e-09	6.662e-09
	Lilrb4a	3.813	6.458	58.48	1.042e-16	5.427e-14
	2410004P03Rik	3.808	-0.7251	12.56	1.732e-08	7.336e-08
	Cyp26a1	3.808	-1.108	11.2	6.558e-08	2.392e-07
	F7	3.804	4.716	53.49	3.186e-16	8.47e-14
	Nrbp2	3.791	-0.01298	15.12	1.918e-09	1.086e-08
	Zkscan7	3.791	-0.6804	11.95	3.1e-08	1.225e-07
	Gcnt4	3.786	4.78	56.97	1.446e-16	5.648e-14
	Glra3	3.779	0.6325	15.89	1.057e-09	6.547e-09
	Mtmr7	3.771	-0.8773	7.926	3.052e-06	7.514e-06
	C1qtnf6	3.769	4.837	56.19	1.718e-16	5.89e-14
	Klra17	3.752	-0.1604	15.05	2.023e-09	1.138e-08
	Slfn1	3.741	2.344	22.97	1.185e-11	1.607e-10
	Lyplal1	3.73	0.01793	13.41	8.035e-09	3.763e-08
	Cyp4f18	3.719	3.377	36.44	3.878e-14	2.111e-12
	Me1	3.71	1.149	19.06	1.17e-10	1.02e-09
	Cd14	3.705	4.741	46.32	1.934e-15	2.318e-13
	Pilrb1	3.698	2.614	24.66	4.951e-12	8.174e-11
	Clstn3	3.697	3.046	27.73	1.159e-12	2.612e-11
	Stc1	3.696	1.056	18.06	2.247e-10	1.746e-09
	App	3.685	7.654	93.55	2.857e-19	1.081e-15
	Col5a3	3.684	1.545	20.79	4.033e-11	4.308e-10
	Eepd1	3.682	2.477	22.76	1.328e-11	1.757e-10
	Abcc8	3.679	-1.384	8.532	1.384e-06	3.653e-06
	Satb2	3.678	-0.1727	13.06	1.095e-08	4.89e-08
	Zbtb8a	3.677	2.096	25.79	2.85e-12	5.37e-11
	Gpr18	3.668	-0.6242	9.406	4.735e-07	1.392e-06
	Ank3	3.622	-0.4932	12.54	1.767e-08	7.46e-08
	Cdc42ep2	3.622	0.3462	12.32	2.161e-08	8.871e-08
	C2cd4a	3.609	2.319	17.93	2.46e-10	1.882e-09
	P2rx3	3.607	3.609	38.35	2.052e-14	1.33e-12
	Cd300ld	3.607	2.338	20.68	4.319e-11	4.544e-10
	Ccl7	3.599	0.7342	16.16	8.668e-10	5.542e-09
	Ccdc85a	3.582	1.076	19.69	7.869e-11	7.395e-10
	Fsd1l	3.568	-0.1929	10.39	1.546e-07	5.107e-07
	Adgra3	3.548	-0.6184	11.24	6.276e-08	2.301e-07
	Glod5	3.539	-0.8124	7.134	9.167e-06	2.063e-05
	Fmn1	3.536	1.756	18.79	1.387e-10	1.175e-09
	Ogdhl	3.526	3.724	38.46	1.98e-14	1.299e-12
	Wfdc18	3.524	1.071	16.44	7.009e-10	4.632e-09
	Il1b	3.5	1.494	13.89	5.289e-09	2.596e-08
	Fuom	3.499	0.645	16.46	6.901e-10	4.563e-09
	Slc22a4	3.477	3.14	33.15	1.259e-13	4.882e-12
	Ccl4	3.469	4.282	39.74	1.315e-14	9.693e-13
	Gphn	3.451	4.007	44.13	3.541e-15	3.752e-13
	Cxcl10	3.45	1.105	16.9	5.023e-10	3.444e-09
	Lyz1	3.45	0.683	3.106	0.008633	0.01194
	Cacna2d2	3.446	-0.6645	11.33	5.767e-08	2.133e-07
	Acta2	3.435	2.167	24.26	6.048e-12	9.572e-11
	Il1a	3.404	-0.5058	9.731	3.241e-07	9.941e-07
	Plcb1	3.402	1.139	15.92	1.032e-09	6.425e-09
	Six4	3.399	3.636	36.72	3.523e-14	2.001e-12
	Nid2	3.393	2.95	28.31	8.95e-13	2.165e-11
	Kif1a	3.388	-0.5486	11	8.035e-08	2.862e-07
	Prkcb	3.384	5.508	55.15	2.175e-16	6.978e-14
	Tmem82	3.368	0.8959	16.84	5.239e-10	3.57e-09
	Proser2	3.351	-0.6175	8.138	2.304e-06	5.797e-06
	Alpk2	3.344	0.1028	13.5	7.42e-09	3.513e-08
	Egr2	3.333	-0.08611	12.37	2.062e-08	8.515e-08
	Atp1a2	3.324	-0.2552	12.81	1.37e-08	5.961e-08
	Col7a1	3.315	0.4875	13.42	7.944e-09	3.726e-08
	Grap	3.314	4.002	41.79	7.01e-15	6.118e-13
	Tulp4	3.314	2.634	26.72	1.832e-12	3.789e-11
	Tnfsf13b	3.313	0.6277	11.61	4.329e-08	1.649e-07
	Kcne3	3.307	-0.2491	10.39	1.542e-07	5.093e-07
	Slc44a4	3.305	0.07452	13.85	5.485e-09	2.688e-08
	Bdh1	3.304	4.296	41.31	8.091e-15	6.775e-13
	Ubash3a	3.301	2.764	24.72	4.81e-12	8.008e-11
	G0s2	3.3	0.496	12.56	1.734e-08	7.339e-08
	Dock3	3.297	3.606	34.36	8.063e-14	3.532e-12
	Pkd1l2	3.295	2.246	21.79	2.269e-11	2.72e-10
	Pgbd1	3.289	-0.9086	11	8.052e-08	2.865e-07
	Adhfe1	3.288	0.131	14.23	3.961e-09	2.009e-08
	Sgip1	3.278	1.532	17.09	4.409e-10	3.086e-09
	Tst	3.275	4.852	38.53	1.936e-14	1.299e-12
	Gca	3.271	5.521	53.42	3.244e-16	8.47e-14
	Paqr5	3.266	0.944	16.05	9.354e-10	5.904e-09
	Colq	3.248	0.3468	14.36	3.543e-09	1.823e-08
	Abtb2	3.242	0.00772	12.89	1.283e-08	5.624e-08
	Fam189b	3.228	2.879	25.83	2.787e-12	5.281e-11
	Des	3.228	-0.8783	9.435	4.579e-07	1.351e-06
	Nebl	3.197	2.144	21.43	2.782e-11	3.215e-10
	Gpr141	3.193	5.355	44.79	2.947e-15	3.18e-13
	Dagla	3.183	-0.2353	10.62	1.202e-07	4.081e-07
	Il1rn	3.174	3.12	26.02	2.549e-12	4.935e-11
	Ccl2	3.165	3.051	27.39	1.348e-12	2.98e-11
	Cd69	3.145	5.21	47.44	1.434e-15	2.027e-13
	Rab13	3.142	-0.4716	8.945	8.252e-07	2.296e-06
	Alpk1	3.139	3.653	34.22	8.488e-14	3.664e-12
	Tbc1d30	3.137	1.51	14.97	2.161e-09	1.205e-08
	Arhgef10	3.131	-0.8796	8.674	1.156e-06	3.111e-06
	Acss1	3.125	2.553	26.54	1.992e-12	4.048e-11
	Slc18a1	3.12	1.332	17.59	3.108e-10	2.303e-09
	Ccdc80	3.118	4.491	41.14	8.528e-15	6.933e-13
	Fkbp11	3.117	3.757	33.53	1.094e-13	4.387e-12
	Mmp9	3.106	1.793	17.71	2.857e-10	2.144e-09
	Lpxn	3.102	4.329	40.52	1.031e-14	7.998e-13
	Slc16a3	3.088	7.237	57.9	1.182e-16	5.427e-14
	Spp1	3.081	9.177	73.92	5.506e-18	6.856e-15
	Dram1	3.077	3.632	30.74	3.226e-13	1.021e-11
	Mogat2	3.071	3.739	35.62	5.155e-14	2.56e-12
	Zcchc24	3.069	1.984	20.39	5.112e-11	5.204e-10
	Plxnb3	3.058	0.62	12.63	1.624e-08	6.927e-08
	Nlrc4	3.056	2.641	22.22	1.782e-11	2.236e-10
	Susd5	3.045	-0.9401	9.563	3.938e-07	1.181e-06
	Smpdl3a	3.027	-0.4473	9.544	4.026e-07	1.205e-06
	Arhgef37	3.018	-1.094	8.991	7.803e-07	2.182e-06
	Rnd1	3.004	3.882	36.58	3.695e-14	2.049e-12
	Matk	3.003	4.248	40.41	1.065e-14	8.193e-13
	Fbxo16	3.003	-0.905	7.99	2.803e-06	6.949e-06
	Mybpc3	2.995	-0.1343	11.95	3.083e-08	1.219e-07
	Msantd3	2.989	-1.177	8.607	1.259e-06	3.352e-06
	Mefv	2.986	5.099	50.67	6.285e-16	1.17e-13
	St5	2.975	-0.525	9.752	3.162e-07	9.722e-07
	Slc12a4	2.97	2.669	20.68	4.301e-11	4.542e-10
	Mfsd2a	2.97	1.566	14.92	2.252e-09	1.247e-08
	Ifi204	2.969	2.602	21.45	2.757e-11	3.192e-10
	Cd86	2.968	1.911	19.87	7.043e-11	6.737e-10
	Fcgr4	2.967	2.64	23.22	1.041e-11	1.456e-10
	Ngp	2.963	4.878	51.13	5.61e-16	1.11e-13
	Plekhg1	2.946	2.385	21.64	2.473e-11	2.939e-10
	Xdh	2.931	4.819	49	9.576e-16	1.502e-13
	Zfp941	2.919	-1.127	8.183	2.17e-06	5.488e-06
	H2-DMb1	2.915	3.545	32.48	1.623e-13	5.929e-12
	Ubxn11	2.914	0.665	14.88	2.319e-09	1.279e-08
	Col5a1	2.912	-0.5258	8.399	1.641e-06	4.256e-06
	Galm	2.897	0.3518	11.7	3.945e-08	1.515e-07
	Ccl6	2.892	7.006	56.07	1.768e-16	5.89e-14
	Slc5a5	2.879	-1.258	8.841	9.385e-07	2.574e-06
	Bace1	2.872	3.343	24.65	4.984e-12	8.217e-11
	Ltbp2	2.871	0.9331	16.19	8.456e-10	5.432e-09
	Tns1	2.865	4.854	44.91	2.85e-15	3.132e-13
	Hck	2.861	3.609	30.91	3.01e-13	9.684e-12
	Spint1	2.848	2.551	22.36	1.656e-11	2.111e-10
	Grb7	2.846	0.6762	14.22	4.001e-09	2.026e-08
	Lpcat2	2.833	3.416	29.34	5.742e-13	1.56e-11
	Nudt4	2.827	5.279	54.15	2.733e-16	7.912e-14
	BC021767	2.827	-0.4664	8.887	8.869e-07	2.448e-06
	Sh3d19	2.826	1.836	16.17	8.556e-10	5.489e-09
	Hcar2	2.825	2.344	23.31	9.92e-12	1.405e-10
	Serpinf1	2.824	5.358	52.51	4.023e-16	9.01e-14
	Abcg4	2.82	-0.8603	8.687	1.138e-06	3.068e-06
	St14	2.811	4.158	36.91	3.299e-14	1.907e-12
	Camsap2	2.809	2.299	21.86	2.18e-11	2.637e-10
	Chrm4	2.804	-0.5195	9.051	7.252e-07	2.04e-06
	Nr1h3	2.803	-0.5234	10.6	1.231e-07	4.159e-07
	AU022793	2.795	0.7704	14.01	4.774e-09	2.373e-08
	Pde10a	2.79	0.1458	11.5	4.809e-08	1.811e-07
	Chst14	2.785	3.032	22.9	1.235e-11	1.66e-10
	Mreg	2.785	0.7183	12.69	1.538e-08	6.589e-08
	Pros1	2.784	0.0002992	10.77	1.027e-07	3.544e-07
	Csf1	2.781	5.352	53.1	3.496e-16	8.47e-14
	Rev3l	2.773	5.939	45.6	2.351e-15	2.658e-13
	Map6	2.773	1.109	15.73	1.197e-09	7.28e-09
	Pde2a	2.768	5.649	48.98	9.602e-16	1.502e-13
	Rhobtb3	2.759	3.184	23.63	8.397e-12	1.228e-10
	Fcgr3	2.758	6.715	66.15	2.222e-17	1.551e-14
	Stk32c	2.758	2.726	21.63	2.489e-11	2.948e-10
	Cldn15	2.75	3.249	28.66	7.711e-13	1.939e-11
	E230025N22Rik	2.749	-1.04	8.965	8.058e-07	2.246e-06
	F730043M19Rik	2.749	-1.165	8.288	1.893e-06	4.842e-06
	Igdcc4	2.747	-1.124	7.115	9.427e-06	2.115e-05
	E230016K23Rik	2.73	-1.241	8.205	2.111e-06	5.349e-06
	Msr1	2.728	4.078	29.87	4.598e-13	1.334e-11
	Cd177	2.727	3.385	26.22	2.322e-12	4.525e-11
	Gsn	2.719	9.341	73.07	6.367e-18	6.871e-15
	Cth	2.715	0.9168	15.04	2.052e-09	1.153e-08
	Cbr1	2.707	3.046	23.88	7.372e-12	1.112e-10
	Sgpp1	2.683	5.573	49.36	8.727e-16	1.439e-13
	Clec4n	2.682	5.663	31.95	1.991e-13	6.966e-12
	Klra2	2.668	-0.5384	8.517	1.411e-06	3.714e-06
	Cxadr	2.663	-0.5381	9.047	7.292e-07	2.051e-06
	Gdpd5	2.662	1.229	15.72	1.202e-09	7.303e-09
	Spry2	2.659	2.522	21.66	2.44e-11	2.905e-10
	Zfp703	2.655	4.982	36.41	3.913e-14	2.112e-12
	Neto2	2.649	4.864	45.75	2.257e-15	2.608e-13
	BC100530	2.648	4.051	25.97	2.614e-12	5.02e-11
	Tacc2	2.648	1.723	18.19	2.062e-10	1.63e-09
	Ly86	2.648	0.6628	12.42	1.978e-08	8.192e-08
	Klf4	2.64	1.507	14.1	4.435e-09	2.224e-08
	Acpp	2.638	4.513	40.19	1.142e-14	8.688e-13
	Cdkl2	2.634	0.5819	12.53	1.786e-08	7.527e-08
	Cacnb3	2.62	-0.8114	8.443	1.551e-06	4.041e-06
	Hsd17b14	2.615	0.4556	11.75	3.75e-08	1.446e-07
	Dnase1l3	2.614	-0.7107	8.524	1.397e-06	3.684e-06
	Lrp1	2.6	6.436	45.91	2.163e-15	2.542e-13
	Nuak1	2.6	-0.3925	9.271	5.56e-07	1.608e-06
	Mtss1l	2.599	-0.4137	7.091	9.75e-06	2.182e-05
	Ranbp17	2.598	2.377	20.72	4.208e-11	4.456e-10
	Cysltr1	2.591	2.677	21.16	3.256e-11	3.639e-10
	Ckm	2.59	-0.9197	8.179	2.182e-06	5.515e-06
	Cacna1f	2.581	3.379	23.38	9.552e-12	1.365e-10
	Smim24	2.574	1.993	17.83	2.631e-10	1.993e-09
	Thbd	2.563	3.72	29.98	4.402e-13	1.29e-11
	Ceacam16	2.559	2.583	19.06	1.172e-10	1.021e-09
	Gpr68	2.549	0.8808	10.86	9.332e-08	3.261e-07
	Pde3b	2.54	6.302	50.43	6.674e-16	1.182e-13
	Pcdhgc3	2.538	4.412	33.98	9.259e-14	3.87e-12
	Ceacam2	2.536	0.2612	11.66	4.106e-08	1.571e-07
	AA465934	2.533	1.746	16.35	7.516e-10	4.929e-09
	Camk2d	2.53	3.047	20.12	6.029e-11	5.944e-10
	Ppfia4	2.523	1.305	11.44	5.142e-08	1.923e-07
	Tnfrsf23	2.516	2.933	23.96	7.061e-12	1.07e-10
	Lct	2.509	-0.2134	10.84	9.502e-08	3.312e-07
	Tmem144	2.506	0.6752	11.3	5.933e-08	2.184e-07
	Nt5e	2.504	3.227	27.18	1.487e-12	3.245e-11
	BC049762	2.502	-0.1352	9.272	5.555e-07	1.607e-06
	Dclk2	2.498	0.05797	9.32	5.243e-07	1.525e-06
	Errfi1	2.495	-0.3625	10.14	2.042e-07	6.568e-07
	Mapk7	2.485	4.297	32.96	1.355e-13	5.193e-12
	Atrnl1	2.484	5.056	39.69	1.334e-14	9.718e-13
	Cyp2u1	2.481	-0.3733	9.146	6.465e-07	1.841e-06
	Glt1d1	2.473	2.302	20.48	4.859e-11	5.003e-10
	Bcat1	2.466	3.969	30.63	3.367e-13	1.052e-11
	Aldh1b1	2.455	4.789	37.83	2.43e-14	1.502e-12
	Shtn1	2.445	3.654	19.72	7.718e-11	7.277e-10
	Ddr1	2.437	1.02	13.42	7.916e-09	3.715e-08
	Csf2ra	2.435	5.662	39.19	1.561e-14	1.103e-12
	Mnda	2.429	-0.1301	9.451	4.493e-07	1.328e-06
	Ccl3	2.405	5.672	43.97	3.713e-15	3.845e-13
	Gbe1	2.403	5.658	43.96	3.725e-15	3.845e-13
	Evl	2.403	3.298	25.03	4.124e-12	7.105e-11
	Gpr34	2.4	0.07429	7.435	5.979e-06	1.394e-05
	Elane	2.397	8.896	43.4	4.373e-15	4.326e-13
	Stfa2l1	2.391	1.54	16.59	6.301e-10	4.192e-09
	Nt5dc2	2.387	6.78	58.16	1.117e-16	5.427e-14
	Rtkn	2.382	0.9003	9.954	2.512e-07	7.889e-07
	Tnnt1	2.373	1.625	14.99	2.128e-09	1.189e-08
	Cd33	2.369	7.829	58.55	1.026e-16	5.427e-14
	Nlrp3	2.367	2.742	22.11	1.897e-11	2.352e-10
	Slc39a8	2.366	2.084	18.06	2.257e-10	1.752e-09
	Chd7	2.353	6.855	48.05	1.222e-15	1.836e-13
	Cdc42bpb	2.348	4.505	34.96	6.502e-14	3.015e-12
	P3h1	2.348	4.18	29.69	4.965e-13	1.397e-11
	Ly6c2	2.337	9.732	53.1	3.494e-16	8.47e-14
	Akap12	2.334	1.636	13.53	7.181e-09	3.41e-08
	A630033H20Rik	2.332	0.2279	9.083	6.978e-07	1.973e-06
	Ccr2	2.326	7.639	48.98	9.615e-16	1.502e-13
	Lgals3	2.32	6.75	51.47	5.167e-16	1.04e-13
	Ccno	2.32	2.122	17.82	2.655e-10	2.007e-09
	Zfp503	2.32	2.262	16.76	5.583e-10	3.771e-09
	Prom1	2.318	3.331	25.88	2.731e-12	5.203e-11
	Cybb	2.316	6.997	47.22	1.52e-15	2.035e-13
	Fgd4	2.314	5.382	47.15	1.549e-15	2.035e-13
	Dqx1	2.305	2.194	16.36	7.448e-10	4.895e-09
	Sned1	2.295	-0.3499	6.459	2.492e-05	5.178e-05
	Rhou	2.291	3.326	24.82	4.569e-12	7.747e-11
	Ifngr1	2.286	7.714	61.65	5.372e-17	3.188e-14
	Plscr3	2.286	5.779	44.07	3.611e-15	3.794e-13
	Myrf	2.282	-0.9953	7.628	4.578e-06	1.093e-05
	Sgms2	2.281	7.363	49.96	7.508e-16	1.292e-13
	Fn1	2.281	7.111	49.83	7.753e-16	1.315e-13
	Zfp658	2.274	3.696	25.94	2.642e-12	5.059e-11
	Pdpn	2.268	0.7207	10.58	1.264e-07	4.252e-07
	Tigar	2.264	4.62	36.88	3.341e-14	1.907e-12
	Slc25a29	2.255	1.931	13.91	5.183e-09	2.548e-08
	Nostrin	2.248	2.989	20.1	6.095e-11	5.997e-10
	Mpzl1	2.245	3.348	26.47	2.058e-12	4.14e-11
	Ms4a2	2.245	1.177	11.12	7.133e-08	2.577e-07
	Pigz	2.244	1.006	11.93	3.161e-08	1.245e-07
	Myo6	2.243	1.093	12.02	2.899e-08	1.152e-07
	Smpdl3b	2.242	2.609	18.6	1.573e-10	1.303e-09
	Lhfp	2.235	3.204	24.01	6.886e-12	1.049e-10
	Fzd1	2.233	1.895	12.51	1.82e-08	7.642e-08
	Mansc1	2.231	-0.6146	6.69	1.758e-05	3.761e-05
	Tmcc3	2.226	-0.291	9.28	5.499e-07	1.592e-06
	Hsf4	2.222	-0.4113	8.234	2.031e-06	5.168e-06
	Pde7a	2.219	6.346	44.8	2.935e-15	3.18e-13
	Mmp13	2.219	1.047	12.19	2.451e-08	9.906e-08
	Sema4c	2.217	1.475	14.9	2.293e-09	1.267e-08
	Mfap3l	2.214	1.514	11.52	4.735e-08	1.787e-07
	Dlec1	2.213	-0.9399	6.622	1.945e-05	4.125e-05
	Trem1	2.2	3.917	25.82	2.806e-12	5.304e-11
	Clec7a	2.197	4.819	39.17	1.574e-14	1.106e-12
	Unc5a	2.185	-0.06136	8.13	2.329e-06	5.853e-06
	Sorl1	2.184	8.193	54.28	2.652e-16	7.869e-14
	Syngr1	2.183	2.604	20.33	5.307e-11	5.361e-10
	Ly9	2.182	4.887	37.73	2.511e-14	1.545e-12
	Gkap1	2.182	2.621	21.16	3.259e-11	3.639e-10
	Anxa3	2.171	6.761	52.69	3.854e-16	8.971e-14
	Drp2	2.17	-0.398	5.903	5.95e-05	0.0001157
	Hrh1	2.159	-0.2921	7.316	7.071e-06	1.625e-05
	Alg6	2.157	5.263	34.88	6.678e-14	3.049e-12
	Aldh3b1	2.157	4.809	28.13	9.689e-13	2.291e-11
	Gpr35	2.153	1.298	11.08	7.435e-08	2.672e-07
	Gpr150	2.152	-0.1276	6.961	1.179e-05	2.603e-05
	Sash1	2.144	4.632	33.01	1.329e-13	5.137e-12
	Slc16a10	2.14	5.194	35.03	6.344e-14	2.953e-12
	Ltb4r1	2.135	3.608	21.99	2.026e-11	2.485e-10
	Fstl1	2.132	1.954	14.58	2.976e-09	1.579e-08
	Sdc4	2.131	2.338	18.47	1.719e-10	1.406e-09
	Inhba	2.128	-0.09033	8.791	9.992e-07	2.725e-06
	Fgd6	2.126	3.139	19.23	1.05e-10	9.36e-10
	Dus2	2.116	3.27	23.22	1.038e-11	1.454e-10
	Irf4	2.11	0.9315	10.96	8.424e-08	2.983e-07
	Slc40a1	2.108	2.686	17.11	4.329e-10	3.044e-09
	Nucb2	2.104	4.632	36.41	3.914e-14	2.112e-12
	Afp	2.103	3.358	23.75	7.851e-12	1.171e-10
	Trpm6	2.091	-0.04267	7.893	3.19e-06	7.828e-06
	Nrg2	2.09	4.1	24.42	5.584e-12	9.033e-11
	Dbndd2	2.085	1.457	12.85	1.319e-08	5.765e-08
	Cmtm3	2.083	4.302	29.2	6.094e-13	1.629e-11
	Pls3	2.081	3.342	20.53	4.709e-11	4.895e-10
	Oit3	2.081	-0.5583	7.042	1.047e-05	2.33e-05
	Dach1	2.077	5.209	41.3	8.109e-15	6.775e-13
	Tubb6	2.073	4.771	31.47	2.408e-13	8.119e-12
	8430423G03Rik	2.072	-0.7864	6.472	2.442e-05	5.083e-05
	Dnmt3l	2.071	3.105	21.2	3.183e-11	3.583e-10
	Lonrf1	2.07	4.924	36.01	4.502e-14	2.354e-12
	Masp2	2.07	0.951	9.753	3.16e-07	9.717e-07
	Cracr2a	2.069	1.988	14.7	2.696e-09	1.455e-08
	Dusp22	2.068	2.898	19.49	8.881e-11	8.182e-10
	Synj2	2.067	4.176	30.27	3.901e-13	1.187e-11
	Slc26a6	2.066	3.478	24.81	4.59e-12	7.773e-11
	Gm1110	2.065	2.147	14.41	3.418e-09	1.772e-08
	Ifit3	2.064	-0.1891	7.56	5.024e-06	1.189e-05
	Adrb2	2.063	2.133	13.16	1.003e-08	4.547e-08
	Parvb	2.058	3.964	28.03	1.012e-12	2.37e-11
	Clec4e	2.045	6.211	41.46	7.742e-15	6.564e-13
	Adora2b	2.045	2.891	17.55	3.19e-10	2.352e-09
	Cp	2.044	3.368	18.17	2.086e-10	1.648e-09
	Tsnax	2.043	6.081	47.2	1.53e-15	2.035e-13
	Adam3	2.037	2.809	18.2	2.051e-10	1.623e-09
	Ccdc109b	2.037	1.824	13.56	7.001e-09	3.335e-08
	Pogk	2.035	4.697	27.88	1.083e-12	2.487e-11
	Col20a1	2.035	1.363	12	2.951e-08	1.172e-07
	Gata3	2.028	-0.7186	6.643	1.886e-05	4.006e-05
	Nlgn2	2.024	3.529	26.85	1.727e-12	3.62e-11
	Bcl2a1a	2.024	1.97	12.15	2.548e-08	1.024e-07
	Tcf7l2	2.017	1.273	12.93	1.231e-08	5.435e-08
	Tifab	2.015	7.916	56.02	1.786e-16	5.89e-14
	Tln2	1.988	4.364	29.14	6.255e-13	1.665e-11
	Ptpro	1.986	-0.3312	6.686	1.768e-05	3.781e-05
	Sort1	1.982	7.967	53.29	3.345e-16	8.47e-14
	Sdc3	1.98	4.017	28.38	8.7e-13	2.125e-11
	Ccdc180	1.974	2.133	13.56	7.009e-09	3.336e-08
	Celsr3	1.97	4.506	31.43	2.449e-13	8.213e-12
	Sdc2	1.961	1.87	13.69	6.266e-09	3.029e-08
	Cfap57	1.957	4.297	30.73	3.242e-13	1.024e-11
	Cdh24	1.944	2.621	15.55	1.373e-09	8.187e-09
	2024-09-10	1.935	2.841	19.19	1.078e-10	9.554e-10
	Arg2	1.925	-0.02766	7.591	4.817e-06	1.145e-05
	Blvrb	1.92	3.567	19.19	1.078e-10	9.554e-10
	Fam132b	1.917	1.1	9.219	5.917e-07	1.701e-06
	Hsd17b7	1.914	4.347	28.38	8.694e-13	2.125e-11
	Plek	1.91	6.857	32.02	1.943e-13	6.823e-12
	Per2	1.908	3.973	27.02	1.595e-12	3.435e-11
	Prr7	1.908	2.067	11.58	4.466e-08	1.695e-07
	Gm4951	1.908	0.4142	9.333	5.167e-07	1.505e-06
	Malat1	1.905	8.161	16.01	9.697e-10	6.09e-09
	Dab2	1.903	3.534	24.9	4.38e-12	7.481e-11
	Mzf1	1.901	1.66	12.71	1.509e-08	6.48e-08
	Fkbp1b	1.897	2.342	16.3	7.804e-10	5.089e-09
	Ttl	1.896	2.943	20.77	4.081e-11	4.344e-10
	Ly6c1	1.893	2.931	4.009	0.001583	0.002431
	Sgce	1.891	1.56	12.11	2.657e-08	1.063e-07
	Slc2a6	1.889	5.499	31.52	2.363e-13	7.991e-12
	Adgre5	1.886	6.08	43.79	3.907e-15	3.964e-13
	Csf1r	1.884	5.105	36.45	3.863e-14	2.111e-12
	Tns4	1.883	3.476	24.04	6.775e-12	1.037e-10
	Tnfrsf9	1.883	2.133	15.6	1.32e-09	7.904e-09
	Zdhhc14	1.878	-0.2951	6.823	1.441e-05	3.127e-05
	Fmo5	1.876	3.626	22.98	1.182e-11	1.606e-10
	Aldh1l2	1.873	1.52	10.93	8.645e-08	3.048e-07
	Bst1	1.869	4.387	22.35	1.662e-11	2.117e-10
	Chn2	1.866	3.904	22.23	1.78e-11	2.236e-10
	Piwil2	1.86	1.62	12.13	2.604e-08	1.043e-07
	Kif1c	1.854	4.828	30.05	4.281e-13	1.267e-11
	Mtm1	1.85	4.003	25.6	3.121e-12	5.762e-11
	Epas1	1.85	1.612	12.52	1.805e-08	7.593e-08
	Tslp	1.842	-0.01792	7.563	5.002e-06	1.184e-05
	Stc2	1.841	5.261	27.15	1.509e-12	3.272e-11
	Mir142	1.836	1.227	11.37	5.531e-08	2.056e-07
	Ublcp1	1.825	1.513	11.6	4.364e-08	1.661e-07
	Stx2	1.823	4.73	31.91	2.027e-13	7.055e-12
	Mgam	1.818	3.158	17.58	3.125e-10	2.312e-09
	Lilra6	1.815	3.337	21.44	2.778e-11	3.214e-10
	Ifi30	1.814	4.801	32.27	1.763e-13	6.399e-12
	Cep85l	1.813	4.635	30.68	3.298e-13	1.036e-11
	Gamt	1.808	-0.1745	6.945	1.205e-05	2.656e-05
	Bzrap1	1.807	5.969	28.33	8.881e-13	2.16e-11
	Tnip3	1.804	3.055	19.1	1.139e-10	9.988e-10
	Cpeb2	1.804	2.911	16.24	8.13e-10	5.259e-09
	Pld1	1.796	3.723	21.15	3.281e-11	3.66e-10
	Itga1	1.793	5.555	31.15	2.739e-13	8.983e-12
	Btla	1.79	2.851	17.38	3.587e-10	2.591e-09
	Slc37a2	1.781	2.204	14.42	3.39e-09	1.762e-08
	Sirpa	1.78	7.406	47.34	1.471e-15	2.035e-13
	Rin2	1.78	3.065	18.24	1.995e-10	1.594e-09
	E330009J07Rik	1.779	3.443	23.41	9.391e-12	1.353e-10
	Slc22a3	1.776	5.187	35.14	6.096e-14	2.849e-12
	Lipg	1.775	3.496	23.79	7.703e-12	1.153e-10
	1810008I18Rik	1.773	1.36	11.92	3.175e-08	1.249e-07
	Ggt1	1.773	0.06975	7.762	3.807e-06	9.221e-06
	Plxna1	1.771	4.136	27.15	1.508e-12	3.272e-11
	Arhgap24	1.771	1.565	11.1	7.234e-08	2.61e-07
	Cyp11a1	1.764	6.849	43.23	4.59e-15	4.465e-13
	Slc11a1	1.76	2.232	13.14	1.019e-08	4.61e-08
	Foxc1	1.755	0.9557	8.539	1.372e-06	3.625e-06
	Gda	1.748	8.005	37.43	2.779e-14	1.674e-12
	Prrt2	1.747	1.122	10.74	1.064e-07	3.655e-07
	Unc13b	1.746	1.379	10.9	8.945e-08	3.137e-07
	Scd1	1.744	5.769	35.48	5.406e-14	2.652e-12
	Fam20c	1.744	4.831	27.65	1.202e-12	2.695e-11
	Adgrl1	1.74	2.925	19.15	1.104e-10	9.735e-10
	Plin2	1.737	7.386	45.62	2.342e-15	2.658e-13
	Hal	1.737	0.6917	9.05	7.258e-07	2.042e-06
	Gapt	1.734	6.399	41.58	7.462e-15	6.372e-13
	Rab11fip4	1.733	2.971	19.18	1.085e-10	9.583e-10
	Efnb3	1.733	0.7248	8.079	2.49e-06	6.227e-06
	Pbx3	1.731	6.328	39.93	1.239e-14	9.25e-13
	Sipa1l2	1.726	3.065	19.81	7.308e-11	6.945e-10
	Fads6	1.726	2.233	14.05	4.623e-09	2.302e-08
	Cdkn2c	1.724	5.527	28.39	8.668e-13	2.125e-11
	Kcnj2	1.722	4.148	23.63	8.38e-12	1.228e-10
	Cenpv	1.72	5.54	22.42	1.6e-11	2.058e-10
	Il11ra1	1.719	3.982	19.32	9.914e-11	8.963e-10
	Lrig1	1.719	2.293	12.98	1.18e-08	5.229e-08
	Pald1	1.719	0.2177	7.277	7.471e-06	1.708e-05
	Hspbap1	1.718	3.656	19.78	7.414e-11	7.04e-10
	Naip1	1.717	-0.1544	6.719	1.683e-05	3.611e-05
	Dao	1.715	1.308	10.93	8.641e-08	3.047e-07
	Gm14057	1.714	-0.6138	6.198	3.731e-05	7.494e-05
	Tnfrsf22	1.713	3.08	19.61	8.251e-11	7.694e-10
	AI607873	1.7	3.37	17.92	2.48e-10	1.894e-09
	Sgsm1	1.7	0.448	8.727	1.082e-06	2.927e-06
	Bcl6	1.694	0.3501	6.292	3.224e-05	6.562e-05
	Dtx4	1.692	6.018	36.45	3.862e-14	2.111e-12
	Glis3	1.691	4.049	26.89	1.695e-12	3.581e-11
	Tm7sf2	1.69	3.737	22.38	1.638e-11	2.093e-10
	Gstt1	1.689	2.035	11.91	3.221e-08	1.264e-07
	Capn2	1.685	4.913	29.74	4.872e-13	1.384e-11
	Cebpb	1.685	7.277	13.98	4.886e-09	2.417e-08
	Pafah1b3	1.685	0.2494	8.589	1.287e-06	3.419e-06
	Mpnd	1.684	7.151	34.78	6.945e-14	3.134e-12
	Oscp1	1.681	2.198	11.83	3.492e-08	1.358e-07
	Sqrdl	1.68	3.577	20.9	3.789e-11	4.116e-10
	Pram1	1.678	3.051	15.52	1.406e-09	8.346e-09
	Hpdl	1.678	-0.201	5.189	0.0001937	0.0003439
	Tmem2	1.672	6.178	38.07	2.243e-14	1.417e-12
	Cnnm2	1.67	3.67	19.07	1.16e-10	1.014e-09
	Ralgapa1	1.664	7.083	28.49	8.274e-13	2.042e-11
	Rell1	1.664	4.428	25.52	3.247e-12	5.93e-11
	Ptpn3	1.663	4.481	26.38	2.15e-12	4.275e-11
	L1cam	1.662	1.581	8.311	1.838e-06	4.715e-06
	Gdf11	1.659	3.018	15.69	1.232e-09	7.448e-09
	Phyh	1.656	4.407	21.98	2.043e-11	2.5e-10
	Tmem141	1.656	3.667	20.68	4.301e-11	4.542e-10
	Ankle1	1.655	3.916	18.6	1.575e-10	1.304e-09
	Tubb2a	1.651	2.224	13.52	7.282e-09	3.452e-08
	Sh2d1b1	1.65	-0.4068	5.292	0.0001627	0.0002925
	Hapln4	1.649	0.2715	7.683	4.243e-06	1.017e-05
	Zbtb42	1.643	3.251	18.42	1.769e-10	1.438e-09
	Itga10	1.643	1.407	9.094	6.883e-07	1.948e-06
	Ppic	1.641	4.986	29.58	5.194e-13	1.451e-11
	2900008C10Rik	1.641	0.2046	7.311	7.12e-06	1.635e-05
	Fas	1.64	2.5	14.4	3.444e-09	1.782e-08
	Rimbp3	1.637	-0.2859	5.313	0.0001571	0.000283
	4933406I18Rik	1.635	-0.3882	6.555	2.153e-05	4.536e-05
	Tspan2	1.634	2.881	15.33	1.63e-09	9.446e-09
	Slc44a1	1.634	2.285	12.28	2.258e-08	9.228e-08
	Tmem120b	1.63	2.495	13.44	7.79e-09	3.668e-08
	Fnbp1l	1.628	3.76	18.16	2.107e-10	1.657e-09
	Slc6a9	1.628	1.545	9.569	3.912e-07	1.175e-06
	Wfdc17	1.627	7.261	20.35	5.259e-11	5.33e-10
	Dcbld2	1.625	2.004	9.548	4.006e-07	1.2e-06
	Prkar2a	1.617	6.106	35.88	4.704e-14	2.428e-12
	Slc15a3	1.617	3.304	18.91	1.29e-10	1.105e-09
	1810011H11Rik	1.614	4.15	19.3	1.004e-10	9.062e-10
	Hspa2	1.612	5.515	32.08	1.899e-13	6.73e-12
	Homer1	1.609	4.657	21.34	2.937e-11	3.354e-10
	Fam213a	1.608	2.29	13.09	1.068e-08	4.796e-08
	Slc9a9	1.607	2.802	17.46	3.394e-10	2.475e-09
	Gramd3	1.603	3.932	19.68	7.929e-11	7.428e-10
	Ddhd1	1.602	5.098	28.82	7.186e-13	1.838e-11
	Gstm5	1.602	1.831	11	8.037e-08	2.862e-07
	Plekha8	1.597	3.065	13.77	5.845e-09	2.854e-08
	Isl2	1.597	-0.002424	5.549	0.0001059	0.0001964
	Pde11a	1.595	-0.5658	5.735	7.802e-05	0.0001484
	Plgrkt	1.593	4.703	25.58	3.143e-12	5.783e-11
	Alkbh2	1.59	2.015	13.07	1.082e-08	4.839e-08
	Aifm2	1.587	3.803	18.94	1.265e-10	1.091e-09
	Tnf	1.586	3.331	15.62	1.305e-09	7.833e-09
	Crnde	1.585	1.845	11.15	6.897e-08	2.503e-07
	Cass4	1.584	3.299	17.98	2.381e-10	1.829e-09
	Gm614	1.573	-0.2551	5.409	0.0001336	0.0002434
	Tpst1	1.571	3.916	20.59	4.541e-11	4.745e-10
	Slc46a1	1.569	2.147	11.3	5.914e-08	2.179e-07
	Klf7	1.568	2.914	16.36	7.424e-10	4.882e-09
	Zhx3	1.568	0.9854	8.288	1.892e-06	4.841e-06
	Icam5	1.568	-0.1789	5.622	9.382e-05	0.0001757
	Rangrf	1.563	2.261	12.9	1.266e-08	5.568e-08
	Fam160a2	1.56	5.474	29.06	6.485e-13	1.703e-11
	Ptpru	1.555	2.828	15.55	1.374e-09	8.19e-09
	Ptrf	1.555	0.8901	8.485	1.47e-06	3.851e-06
	Iqcg	1.553	3.925	18.04	2.275e-10	1.763e-09
	Ube2w	1.546	5.15	29.94	4.478e-13	1.306e-11
	Serpinb6a	1.546	3.5	18.39	1.813e-10	1.471e-09
	Scarb1	1.545	7.241	41.14	8.521e-15	6.933e-13
	Eid2	1.544	2.279	11.79	3.629e-08	1.404e-07
	Clec4d	1.54	4.938	25.78	2.863e-12	5.377e-11
	Focad	1.535	4.396	25.5	3.265e-12	5.953e-11
	1700021F05Rik	1.535	3.465	18.58	1.59e-10	1.313e-09
	Entpd4	1.532	2.632	6.254	3.416e-05	6.93e-05
	Nt5c3b	1.527	4.429	25.59	3.127e-12	5.764e-11
	Abhd11	1.525	5.135	26.47	2.057e-12	4.14e-11
	Sowahc	1.525	3.005	15.97	9.974e-10	6.251e-09
	Prnp	1.523	1.117	8.578	1.305e-06	3.465e-06
	Cpd	1.519	7.166	28.21	9.364e-13	2.236e-11
	Cdyl2	1.518	3.735	18.49	1.686e-10	1.382e-09
	4933431E20Rik	1.518	0.9533	8.563	1.33e-06	3.525e-06
	Nmb	1.516	-0.2396	5.482	0.0001183	0.0002174
	Card6	1.511	1.174	8.175	2.194e-06	5.544e-06
	Gpr132	1.508	4.679	23.05	1.136e-11	1.555e-10
	Prr5l	1.507	0.5789	7.798	3.63e-06	8.818e-06
	Icam1	1.504	5.406	29.11	6.344e-13	1.679e-11
	Zfp692	1.504	3.963	20.87	3.846e-11	4.166e-10
	Itgad	1.503	1.029	8.084	2.473e-06	6.188e-06
	Atf5	1.502	5.228	20.28	5.462e-11	5.486e-10
	Ogfod1	1.5	5.809	31.22	2.656e-13	8.781e-12
	Rasal1	1.5	1.183	9.726	3.26e-07	9.988e-07
	Gja5	1.499	0.997	9.208	5.995e-07	1.721e-06
	Dstn	1.493	7.486	35.75	4.922e-14	2.507e-12
	Lyz2	1.492	10.65	31.19	2.694e-13	8.858e-12
	Otogl	1.492	0.02631	6.819	1.451e-05	3.146e-05
	9330159M07Rik	1.491	1.711	8.665	1.169e-06	3.141e-06
	Mtus1	1.49	6.745	34.51	7.637e-14	3.357e-12
	Tnfaip3	1.486	4.066	23.01	1.164e-11	1.588e-10
	Man2a1	1.485	6.623	26.87	1.712e-12	3.609e-11
	4632428N05Rik	1.483	7.288	35.42	5.525e-14	2.677e-12
	Hivep3	1.482	2.085	10.36	1.598e-07	5.253e-07
	Mfsd7b	1.481	4.353	18.93	1.271e-10	1.093e-09
	Snx7	1.476	3.652	18.61	1.562e-10	1.296e-09
	Cd80	1.472	2.959	14.95	2.207e-09	1.227e-08
	Qsox1	1.46	6.003	30.24	3.951e-13	1.191e-11
	Nedd9	1.459	4.486	24.09	6.601e-12	1.023e-10
	Dgat1	1.457	5.137	21.62	2.506e-11	2.96e-10
	Elmo3	1.455	1.347	9.029	7.449e-07	2.092e-06
	Tmc8	1.453	3.97	22.4	1.62e-11	2.082e-10
	Antxr2	1.445	4.786	27.03	1.589e-12	3.43e-11
	Itpr2	1.434	4.229	20.09	6.155e-11	6.038e-10
	Rnf128	1.431	3.277	18.08	2.22e-10	1.733e-09
	Pcdhga10	1.431	-0.09867	5.526	0.00011	0.0002035
	Ccne1	1.429	4.321	22.23	1.774e-11	2.23e-10
	Trem3	1.426	3.916	16.48	6.809e-10	4.506e-09
	Itgb2	1.424	8.56	41.23	8.298e-15	6.84e-13
	Asns	1.423	6.854	36.65	3.607e-14	2.02e-12
	Cdc42ep4	1.419	5.166	26.05	2.516e-12	4.881e-11
	Plekha1	1.419	2.958	11.76	3.714e-08	1.433e-07
	Ppargc1b	1.418	2.933	12.51	1.807e-08	7.595e-08
	D8Ertd82e	1.417	2.275	12.06	2.78e-08	1.108e-07
	Tmem51	1.416	3.005	15.86	1.081e-09	6.662e-09
	Rasa2	1.414	5.131	21.73	2.351e-11	2.807e-10
	2810021J22Rik	1.413	3.07	13.45	7.7e-09	3.631e-08
	Lekr1	1.409	0.5452	6.891	1.306e-05	2.856e-05
	Stom	1.408	7.155	38.32	2.072e-14	1.33e-12
	2024-03-01	1.408	2.814	13.96	4.975e-09	2.456e-08
	Slc25a42	1.408	1.977	10.93	8.715e-08	3.068e-07
	Gfi1	1.407	7.364	37.4	2.801e-14	1.674e-12
	Ppfia3	1.406	-0.0206	6.339	2.995e-05	6.135e-05
	Mtfp1	1.403	2.749	13.1	1.054e-08	4.738e-08
	Olfm1	1.399	4.284	21.89	2.144e-11	2.596e-10
	Nudt19	1.395	5.088	23.61	8.471e-12	1.235e-10
	Adam15	1.394	6.771	29.91	4.532e-13	1.319e-11
	Rps6kc1	1.394	3.666	17.1	4.352e-10	3.058e-09
	Zcchc4	1.393	5.264	29.75	4.85e-13	1.384e-11
	Slc7a11	1.392	4.298	17.75	2.774e-10	2.088e-09
	Nadk	1.391	7.492	35.76	4.896e-14	2.507e-12
	4930523C07Rik	1.391	4.133	20.62	4.465e-11	4.679e-10
	Slc22a21	1.389	0.4787	7.247	7.804e-06	1.78e-05
	Tmx4	1.387	7.168	29.84	4.672e-13	1.346e-11
	Ssx2ip	1.385	5.142	26.36	2.17e-12	4.296e-11
	Cmklr1	1.383	-0.1223	6.243	3.477e-05	7.034e-05
	B3gnt2	1.381	7.39	38.49	1.96e-14	1.299e-12
	Iffo2	1.377	2.957	15.09	1.965e-09	1.11e-08
	Ctsh	1.377	3.475	14.6	2.924e-09	1.557e-08
	Gadd45b	1.375	4.33	14.3	3.746e-09	1.916e-08
	Abcd2	1.374	5.309	30.28	3.882e-13	1.187e-11
	Hlx	1.373	3.704	14.91	2.274e-09	1.258e-08
	Kynu	1.372	2.005	10.78	1.017e-07	3.512e-07
	Dpf1	1.372	0.3418	6.11	4.284e-05	8.523e-05
	Cdo1	1.369	1.112	6.847	1.393e-05	3.032e-05
	Rmdn2	1.367	0.9555	7.687	4.22e-06	1.012e-05
	Ptms	1.366	2.601	12.78	1.416e-08	6.141e-08
	Il7r	1.365	1.194	7.964	2.901e-06	7.175e-06
	Atf3	1.364	2.204	12.19	2.465e-08	9.946e-08
	Rhbdl1	1.363	2.357	10.93	8.653e-08	3.05e-07
	Phf19	1.362	4.598	25.47	3.313e-12	6.012e-11
	Zdhhc2	1.362	3.728	18.09	2.199e-10	1.719e-09
	Zak	1.36	6.423	28.75	7.401e-13	1.877e-11
	Pvrl2	1.36	3.522	16.68	5.879e-10	3.949e-09
	Grina	1.359	6.622	34.05	9.017e-14	3.809e-12
	Zeb2	1.359	6.601	27	1.616e-12	3.463e-11
	Gdpd3	1.357	0.7222	7.613	4.67e-06	1.112e-05
	Prickle1	1.356	0.6898	6.395	2.749e-05	5.662e-05
	Il1f9	1.354	2.325	12.33	2.153e-08	8.848e-08
	Afmid	1.353	2.652	12.89	1.273e-08	5.592e-08
	Nov	1.348	6.477	33.41	1.143e-13	4.477e-12
	Kif1b	1.344	4.938	25.05	4.083e-12	7.055e-11
	Vamp4	1.342	4.211	19.88	6.986e-11	6.698e-10
	Got1	1.341	5.129	23.74	7.928e-12	1.179e-10
	Fstl3	1.339	0.04689	6.351	2.942e-05	6.036e-05
	Slc25a37	1.337	5.836	27.68	1.186e-12	2.667e-11
	B4galt7	1.337	4.343	19.87	7.042e-11	6.737e-10
	Chil3	1.333	2.72	12.28	2.246e-08	9.189e-08
	AI839979	1.333	2.167	9.334	5.159e-07	1.504e-06
	Trim46	1.331	3.997	16.26	8.009e-10	5.203e-09
	Pgf	1.33	2.602	12.9	1.263e-08	5.556e-08
	Tgfbr3	1.329	4.455	17.19	4.089e-10	2.899e-09
	Alas1	1.328	7.819	37.38	2.821e-14	1.674e-12
	Kcnn3	1.326	-0.23	5.269	0.0001691	0.0003031
	Neu1	1.325	6.785	24.31	5.917e-12	9.425e-11
	Neurl2	1.323	0.8319	6.268	3.343e-05	6.793e-05
	Cdc42bpg	1.321	4.873	24.74	4.751e-12	7.954e-11
	Grk5	1.32	3.319	14.48	3.211e-09	1.685e-08
	Tmem184c	1.319	4.698	24.1	6.571e-12	1.021e-10
	Tmem65	1.319	2.596	13.14	1.018e-08	4.604e-08
	Plekha4	1.318	-0.4127	5.225	0.0001824	0.0003252
	Lca5	1.316	1.37	8.568	1.322e-06	3.508e-06
	Apoo	1.315	2.039	7.432	6.005e-06	1.399e-05
	Slc7a4	1.312	0.9558	7.528	5.256e-06	1.238e-05
	Il15ra	1.308	4.711	23.63	8.391e-12	1.228e-10
	Acy3	1.308	3.013	14.43	3.362e-09	1.75e-08
	5730508B09Rik	1.306	2.874	13.76	5.9e-09	2.876e-08
	Tlr8	1.306	0.308	6.716	1.691e-05	3.625e-05
	Il20rb	1.305	2.088	9.375	4.913e-07	1.438e-06
	Dpep2	1.304	3.747	19.27	1.02e-10	9.161e-10
	Tlr4	1.303	5.908	23.97	7.024e-12	1.068e-10
	Layn	1.303	3.676	17.02	4.61e-10	3.204e-09
	Slc43a3	1.301	6.74	31.95	1.995e-13	6.966e-12
	Rnaset2b	1.297	4.983	4.426	0.0007391	0.001191
	Dst	1.296	3.603	14.64	2.836e-09	1.517e-08
	Rpph1	1.296	2.928	1.161	0.2672	0.3005
	Mdk	1.295	1.429	8.452	1.533e-06	4e-06
	Mthfd2	1.294	6.464	32.57	1.571e-13	5.811e-12
	Tlr2	1.291	5.441	27.32	1.392e-12	3.06e-11
	Nckap1	1.288	0.7156	5.558	0.0001043	0.0001938
	Ssfa2	1.282	5.883	26.91	1.68e-12	3.567e-11
	Stx3	1.282	2.361	12.15	2.549e-08	1.024e-07
	Fer	1.281	3.889	18.39	1.811e-10	1.471e-09
	Mtss1	1.28	5.77	25.83	2.789e-12	5.281e-11
	Hexa	1.277	8.034	34.18	8.614e-14	3.689e-12
	Ppp1r16b	1.277	2.078	9.003	7.689e-07	2.155e-06
	Cotl1	1.274	7.773	25.97	2.613e-12	5.02e-11
	Eya1	1.274	5.846	20.34	5.294e-11	5.357e-10
	Phospho1	1.273	3.678	15.57	1.353e-09	8.081e-09
	Alox5	1.273	1.793	8.554	1.346e-06	3.563e-06
	Scly	1.271	6.417	26.65	1.897e-12	3.89e-11
	Nck2	1.269	3.743	15.48	1.451e-09	8.579e-09
	5031414D18Rik	1.269	2.614	12.72	1.493e-08	6.429e-08
	Mppe1	1.267	5.436	24.73	4.784e-12	7.976e-11
	E330020D12Rik	1.263	3.208	13.1	1.053e-08	4.737e-08
	Ankrd13b	1.26	4.468	21.43	2.792e-11	3.224e-10
	Arhgap19	1.258	6.9	30.19	4.036e-13	1.21e-11
	Slc25a47	1.257	1.469	7.747	3.888e-06	9.395e-06
	Atp8b2	1.254	5.555	27.01	1.604e-12	3.443e-11
	Acer2	1.253	0.6585	5.528	0.0001096	0.0002027
	Aldh5a1	1.252	1.744	8.937	8.338e-07	2.316e-06
	Tmem170b	1.251	5.508	22.73	1.351e-11	1.784e-10
	Slc12a5	1.251	0.1005	5.041	0.0002496	0.0004351
	BC018473	1.25	7.685	35.46	5.444e-14	2.659e-12
	Pxmp2	1.248	1.454	7.55	5.099e-06	1.205e-05
	5031425F14Rik	1.246	0.6189	6.508	2.312e-05	4.832e-05
	Il13ra1	1.244	4.449	13.23	9.362e-09	4.284e-08
	AF251705	1.244	2.789	8.853	9.247e-07	2.542e-06
	Mag	1.242	3.498	13.7	6.229e-09	3.014e-08
	A430105I19Rik	1.242	0.1629	5.834	6.644e-05	0.0001282
	Myof	1.241	3.103	14.13	4.314e-09	2.171e-08
	Slc25a33	1.239	3.679	17.85	2.59e-10	1.967e-09
	Abcb9	1.239	0.6026	6.345	2.967e-05	6.084e-05
	Cebpe	1.238	5.028	16.68	5.907e-10	3.964e-09
	Neat1	1.238	7.483	14.38	3.489e-09	1.802e-08
	Dpp7	1.237	3.848	17.31	3.765e-10	2.7e-09
	Rn45s	1.236	12.74	1.497	0.1591	0.1852
	Thbs1	1.235	7.514	30.6	3.407e-13	1.061e-11
	Trim66	1.234	3.1	13.75	5.966e-09	2.903e-08
	Kbtbd8	1.233	4.014	16.19	8.476e-10	5.441e-09
	Acot1	1.233	2.838	11.88	3.308e-08	1.296e-07
	Rftn2	1.232	0.419	4.667	0.00048	0.0007984
	Pik3cb	1.229	5.105	23.28	1.005e-11	1.415e-10
	Psat1	1.228	8.394	35.71	4.984e-14	2.507e-12
	C3	1.228	9.711	32.13	1.86e-13	6.669e-12
	Rtkn2	1.227	0.4131	5.896	6.015e-05	0.0001169
	Mgat5	1.225	6.737	24.74	4.757e-12	7.954e-11
	Lars2	1.224	9.405	1.743	0.1058	0.1264
	Zfp110	1.221	5.576	18.98	1.226e-10	1.062e-09
	Rab44	1.22	8.605	26.9	1.685e-12	3.571e-11
	Trps1	1.22	3.825	15.42	1.517e-09	8.877e-09
	Bbs7	1.22	1.097	7.061	1.018e-05	2.271e-05
	Slco3a1	1.218	4.489	20.8	4.015e-11	4.305e-10
	Prkci	1.216	4.887	22.83	1.281e-11	1.707e-10
	Gk5	1.216	2.402	10.15	2.023e-07	6.515e-07
	Megf9	1.215	3.935	18.66	1.518e-10	1.264e-09
	Tlr13	1.211	4.715	21.19	3.201e-11	3.598e-10
	Creb3l1	1.21	2.444	10.34	1.642e-07	5.384e-07
	Clec4a2	1.208	3.521	13.54	7.157e-09	3.399e-08
	0610040J01Rik	1.208	0.8919	6.727	1.662e-05	3.57e-05
	Recql4	1.207	4.669	22.04	1.969e-11	2.427e-10
	Slc52a2	1.204	4.673	16.94	4.881e-10	3.365e-09
	Mcu	1.203	4.381	19.69	7.878e-11	7.398e-10
	Gpr84	1.203	4.48	17.43	3.456e-10	2.514e-09
	Ammecr1	1.202	3.91	17.76	2.754e-10	2.074e-09
	Ppm1k	1.198	2.291	10.11	2.114e-07	6.782e-07
	Nefh	1.197	5.488	21.14	3.296e-11	3.67e-10
	Slc8b1	1.193	5.935	21.63	2.485e-11	2.947e-10
	Lppr2	1.192	1.413	8.296	1.875e-06	4.801e-06
	Ehd1	1.191	6.619	25.7	2.963e-12	5.513e-11
	8430419L09Rik	1.189	4.93	24.23	6.157e-12	9.705e-11
	Gpt2	1.188	5.517	24.92	4.344e-12	7.429e-11
	Oxnad1	1.188	4.426	19.19	1.073e-10	9.524e-10
	Usp11	1.186	4.898	21.77	2.292e-11	2.745e-10
	Pif1	1.186	4.6	16.28	7.909e-10	5.147e-09
	Rbbp9	1.185	3.267	12.2	2.436e-08	9.859e-08
	Gatm	1.181	4.258	17.28	3.836e-10	2.733e-09
	Ano7	1.181	0.5098	5.997	5.118e-05	0.0001007
	Usp46	1.179	4.249	18.14	2.129e-10	1.671e-09
	Aplp1	1.178	0.346	5.795	7.082e-05	0.0001358
	H2-Eb2	1.176	0.8165	5.662	8.791e-05	0.0001658
	Cars	1.175	6.165	24.42	5.589e-12	9.033e-11
	Adpgk	1.173	5.785	26.35	2.186e-12	4.31e-11
	Map3k6	1.173	2.548	10.22	1.868e-07	6.049e-07
	Atp2b1	1.17	6.58	29.82	4.704e-13	1.352e-11
	6430548M08Rik	1.17	2.858	11.04	7.717e-08	2.762e-07
	Hdc	1.169	4.611	19.84	7.18e-11	6.856e-10
	Pgp	1.169	5.966	10.59	1.242e-07	4.19e-07
	Igsf6	1.168	6.819	22.51	1.527e-11	1.97e-10
	Chrnb2	1.166	0.6019	6.379	2.819e-05	5.802e-05
	Ccr5	1.164	3.36	13.69	6.255e-09	3.026e-08
	Mgl2	1.162	5.185	19.77	7.497e-11	7.103e-10
	Nup210l	1.162	1.424	6.628	1.929e-05	4.093e-05
	Nudt22	1.161	3.262	13.19	9.748e-09	4.447e-08
	Pla2g12a	1.158	5.058	19.39	9.451e-11	8.61e-10
	Amigo1	1.157	1.365	6.968	1.166e-05	2.577e-05
	Lrrk2	1.156	4.82	20.39	5.133e-11	5.221e-10
	Itgax	1.156	2.392	8.922	8.488e-07	2.353e-06
	Slc31a2	1.155	3.79	13.91	5.194e-09	2.553e-08
	Mettl8	1.155	3.227	11.5	4.813e-08	1.812e-07
	Ppm1f	1.154	7.772	31.81	2.105e-13	7.286e-12
	Klf11	1.153	2.221	9.821	2.924e-07	9.049e-07
	Cttnbp2nl	1.153	1.131	6.77	1.56e-05	3.366e-05
	Thra	1.152	5.068	23.75	7.866e-12	1.171e-10
	Tet2	1.151	6.014	20.22	5.692e-11	5.668e-10
	Sh3bp5	1.15	4.859	20.97	3.646e-11	4.008e-10
	Ccr1	1.15	5.849	20.19	5.774e-11	5.721e-10
	Tmem218	1.149	2.832	12.17	2.512e-08	1.011e-07
	Abcb10	1.148	5.569	23.7	8.09e-12	1.196e-10
	Atxn2	1.147	5.803	23.22	1.041e-11	1.456e-10
	Rgs7bp	1.147	0.6734	5.049	0.0002462	0.0004297
	Dock7	1.146	5.467	20.24	5.611e-11	5.606e-10
	Gpld1	1.146	0.9626	6.74	1.631e-05	3.51e-05
	Fam155a	1.146	1.013	6.489	2.382e-05	4.968e-05
	Speg	1.145	4.039	16.07	9.272e-10	5.86e-09
	Ppapdc1b	1.143	5.484	24.3	5.928e-12	9.425e-11
	Peli3	1.141	-0.06744	5.419	0.0001315	0.00024
	Fut4	1.14	3.429	14.39	3.459e-09	1.788e-08
	Arrb2	1.138	6.408	29.34	5.765e-13	1.562e-11
	Doc2g	1.136	1.547	7.386	6.405e-06	1.483e-05
	Syne1	1.134	5.418	18.76	1.421e-10	1.199e-09
	Lzts3	1.133	2.273	9.638	3.61e-07	1.092e-06
	Rsbn1	1.132	6.91	26.62	1.918e-12	3.918e-11
	Runx2	1.132	5.967	23.39	9.512e-12	1.364e-10
	Bcl2a1b	1.131	1.416	7.703	4.128e-06	9.923e-06
	Gnaq	1.13	5.81	25.03	4.118e-12	7.105e-11
	Dgka	1.13	4.588	17.43	3.464e-10	2.518e-09
	Gsr	1.129	7.831	28.03	1.016e-12	2.373e-11
	Hoxa11	1.129	5.775	20.88	3.83e-11	4.152e-10
	Maml1	1.127	5.831	23.63	8.39e-12	1.228e-10
	Magee1	1.127	0.4768	5.252	0.0001742	0.0003115
	Adcy3	1.125	2.725	12.28	2.247e-08	9.189e-08
	Slc5a11	1.125	1.585	8.032	2.649e-06	6.6e-06
	Hp	1.124	8.269	27.74	1.153e-12	2.607e-11
	Aoc2	1.124	2.965	10.09	2.168e-07	6.923e-07
	Rnf225	1.124	1.199	6.766	1.569e-05	3.383e-05
	Cd52	1.123	5.853	15.33	1.63e-09	9.446e-09
	Olfm4	1.121	0.7714	5.756	7.538e-05	0.0001438
	Dact3	1.12	3.357	9.455	4.468e-07	1.323e-06
	Mx1	1.112	2.711	10.94	8.548e-08	3.021e-07
	Plk3	1.111	2.294	9.666	3.494e-07	1.061e-06
	Efhd2	1.108	7.496	22.96	1.191e-11	1.612e-10
	Rnase4	1.107	3.907	14.82	2.45e-09	1.338e-08
	Lrrc8b	1.106	4.077	15.16	1.86e-09	1.059e-08
	Oplah	1.105	0.4848	5.443	0.0001263	0.0002311
	Chac1	1.104	3.254	12.74	1.469e-08	6.336e-08
	Gatsl3	1.104	0.8845	5.567	0.0001028	0.0001915
	Nfkbia	1.103	5.964	20.08	6.198e-11	6.075e-10
	Mcfd2	1.102	7.558	26.41	2.122e-12	4.233e-11
	Cep76	1.102	5.102	23.14	1.084e-11	1.506e-10
	Tbc1d8	1.102	4.45	18.01	2.33e-10	1.798e-09
	Vsig10	1.102	1.996	7.243	7.84e-06	1.787e-05
	Rwdd3	1.102	0.6976	5.176	0.0001981	0.0003515
	Abhd5	1.099	5.824	21.82	2.229e-11	2.678e-10
	Panct2	1.099	1.423	6.912	1.266e-05	2.776e-05
	Bhlhe41	1.098	-0.0278	4.699	0.000454	0.0007582
	Acp2	1.097	5.443	24.38	5.711e-12	9.21e-11
	Fam221a	1.095	1.531	7.943	2.982e-06	7.353e-06
	Edem1	1.094	7.947	28.12	9.76e-13	2.299e-11
	Mvk	1.093	4.645	17.98	2.384e-10	1.83e-09
	Pon2	1.089	5.304	19.95	6.676e-11	6.458e-10
	P4ha2	1.089	1.561	7.559	5.035e-06	1.191e-05
	Fosl1	1.088	1.871	8.466	1.506e-06	3.938e-06
	Fcer1g	1.085	7.317	24.88	4.444e-12	7.579e-11
	Hps3	1.084	5.856	24.59	5.114e-12	8.361e-11
	Ap5b1	1.083	5.653	19.77	7.488e-11	7.1e-10
	Gxylt1	1.082	6.149	21.99	2.031e-11	2.488e-10
	Ppfibp1	1.082	5.5	20.27	5.494e-11	5.499e-10
	Apmap	1.081	5.844	25.71	2.96e-12	5.513e-11
	Tubb2b	1.081	-0.2786	3.948	0.001773	0.002707
	Acp6	1.074	5.227	19.61	8.267e-11	7.697e-10
	Cdr2	1.074	3.954	15.03	2.059e-09	1.156e-08
	Atrn	1.073	6.146	22.21	1.796e-11	2.251e-10
	Decr2	1.073	3.663	14.24	3.926e-09	1.995e-08
	Slc25a35	1.072	1.217	6.888	1.31e-05	2.864e-05
	Tnfrsf1b	1.069	7.168	28.26	9.18e-13	2.21e-11
	Xylb	1.066	2.173	8.83	9.518e-07	2.608e-06
	Them4	1.066	1.885	7.875	3.269e-06	8.006e-06
	Sec31b	1.066	0.178	4.073	0.001405	0.002173
	Csf2rb	1.065	8.795	28.86	7.073e-13	1.821e-11
	P2ry6	1.065	0.9021	5.219	0.000184	0.0003278
	Naprt	1.062	-0.006289	3.938	0.001804	0.002751
	1810032O08Rik	1.061	4.242	13.35	8.466e-09	3.929e-08
	Slc29a2	1.059	2.674	9.728	3.253e-07	9.973e-07
	Zbp1	1.057	3.819	15.56	1.365e-09	8.151e-09
	Slc1a5	1.055	7.186	28.67	7.669e-13	1.937e-11
	Myo19	1.055	3.88	14.06	4.582e-09	2.286e-08
	Tcn2	1.054	6.625	25.65	3.045e-12	5.647e-11
	Icosl	1.053	4.177	17.1	4.372e-10	3.071e-09
	Chd9	1.052	7.17	24.63	5.033e-12	8.245e-11
	Gnb5	1.052	3.319	11.16	6.84e-08	2.485e-07
	Jarid2	1.051	6.564	20.3	5.409e-11	5.446e-10
	Mgmt	1.051	2.834	10.97	8.33e-08	2.952e-07
	Bcl2a1d	1.051	1.217	6.513	2.294e-05	4.802e-05
	Ms4a3	1.049	9.032	17.84	2.616e-10	1.984e-09
	Nxn	1.048	5.61	20.01	6.448e-11	6.273e-10
	Zfp516	1.048	5.853	19.61	8.237e-11	7.686e-10
	Abca5	1.047	0.4108	4.303	0.0009231	0.001467
	Pirb	1.046	5.582	23.08	1.118e-11	1.541e-10
	Arid3a	1.045	6.84	24.74	4.748e-12	7.954e-11
	Espnl	1.045	4.584	18.45	1.733e-10	1.416e-09
	Dtnbp1	1.044	6.557	23.54	8.773e-12	1.273e-10
	Simc1	1.044	3.485	13.11	1.042e-08	4.696e-08
	Atp2a2	1.041	8.601	27.33	1.387e-12	3.055e-11
	Itm2c	1.038	6.439	21.76	2.313e-11	2.765e-10
	Hoxa10	1.038	7.114	21.76	2.31e-11	2.764e-10
	Pld4	1.037	7.242	25.31	3.586e-12	6.353e-11
	Parp3	1.036	4.842	19.59	8.377e-11	7.775e-10
	Mir6236	1.036	2.409	1.119	0.284	0.3182
	Stk10	1.035	6.318	25.37	3.489e-12	6.228e-11
	Ubl3	1.035	5.591	16.11	8.945e-10	5.687e-09
	Tmem119	1.035	4.399	14.66	2.782e-09	1.493e-08
	Fbxl14	1.034	6.433	17.64	3e-10	2.238e-09
	Slc30a1	1.032	3.637	12.83	1.348e-08	5.879e-08
	B4galt6	1.03	5.681	18.66	1.512e-10	1.262e-09
	Mvd	1.029	5.514	18.86	1.332e-10	1.136e-09
	Faap24	1.027	4.747	17.61	3.064e-10	2.279e-09
	Kcnc3	1.027	1.548	6.847	1.392e-05	3.031e-05
	Cdc14b	1.026	4.394	15.39	1.549e-09	9.037e-09
	Ntng2	1.026	3.655	14.56	3.014e-09	1.596e-08
	Phka1	1.025	3.157	9.966	2.479e-07	7.799e-07
	Cebpd	1.022	6.001	8.01	2.727e-06	6.78e-06
	Rgs2	1.021	5.124	21.17	3.232e-11	3.626e-10
	Fastkd1	1.021	4.202	12.48	1.86e-08	7.77e-08
	Ovgp1	1.021	1.084	6.465	2.468e-05	5.131e-05
	Atp1a3	1.02	7.367	24.05	6.738e-12	1.033e-10
	Prkca	1.02	3.25	10.83	9.651e-08	3.356e-07
	Mir22hg	1.019	2.203	7.676	4.286e-06	1.027e-05
	Slc7a5	1.018	7.897	26.27	2.259e-12	4.448e-11
	Tstd3	1.014	4.75	16.31	7.705e-10	5.03e-09
	Mknk1	1.012	5.624	18.93	1.272e-10	1.093e-09
	Mob3b	1.012	3.963	14.75	2.592e-09	1.405e-08
	4931408C20Rik	1.011	1.281	5.1	0.0002256	0.0003964
	Sh2b2	1.01	4.75	13.74	5.997e-09	2.914e-08
	Hnrnpll	1.009	6.628	24.22	6.175e-12	9.722e-11
	Fam129c	1.009	2.351	9.62	3.684e-07	1.111e-06
	Ccrn4l	1.007	4.096	16.19	8.429e-10	5.423e-09
	Emc1	1.006	5.781	23.85	7.458e-12	1.122e-10
	Ero1l	1.006	8.345	19.57	8.454e-11	7.839e-10
	Mgarp	1.005	2.359	7.848	3.392e-06	8.292e-06
	Rnf43	1.005	0.7712	4.397	0.0007788	0.001252
	Itgav	1.003	5.621	18.35	1.855e-10	1.498e-09
	Hacd1	1.002	5.274	16.1	9.017e-10	5.724e-09
	Aim1l	1.002	0.1829	4.664	0.000483	0.0008031
	Commd5	1.001	4.757	11.39	5.382e-08	2.006e-07
	Tbc1d24	0.9977	4.69	18.2	2.048e-10	1.621e-09
	Tlcd1	0.9968	1.962	7.118	9.38e-06	2.107e-05
	Phkb	0.9958	6.792	24.06	6.708e-12	1.031e-10
	Ap3s1	0.9929	8.186	25.87	2.741e-12	5.215e-11
	Tmem41a	0.9926	3.168	12.44	1.929e-08	8.021e-08
	B4galt5	0.9921	6.718	23.4	9.439e-12	1.357e-10
	Ptgir	0.992	4.658	17.88	2.546e-10	1.94e-09
	Rnpepl1	0.9918	5.845	18.08	2.225e-10	1.733e-09
	Eif2b2	0.9908	6.445	22.72	1.356e-11	1.788e-10
	Sla	0.9889	6.309	25.47	3.312e-12	6.012e-11
	Lrrc27	0.9878	2.424	7.894	3.186e-06	7.823e-06
	Lair1	0.9872	5.685	22.65	1.411e-11	1.85e-10
	Lonrf3	0.9858	4.414	13.35	8.432e-09	3.916e-08
	Tor3a	0.9857	5.68	18.55	1.63e-10	1.339e-09
	Polm	0.9856	3.111	11.7	3.958e-08	1.52e-07
	Slamf9	0.9844	1.117	5.798	7.044e-05	0.0001352
	Sdr42e1	0.9832	3.587	12.57	1.709e-08	7.252e-08
	Atp7a	0.9824	4.734	13.57	6.936e-09	3.312e-08
	Abca3	0.981	6.197	23.04	1.143e-11	1.563e-10
	Trib1	0.9809	2.214	8.201	2.122e-06	5.374e-06
	Amotl2	0.9797	0.2737	4.014	0.001566	0.002409
	Trim45	0.9795	3.757	13.17	9.924e-09	4.507e-08
	Marveld1	0.9789	3.874	12.96	1.198e-08	5.302e-08
	Plaur	0.9783	5.838	16.98	4.756e-10	3.292e-09
	Usp31	0.9774	5.61	17.32	3.751e-10	2.692e-09
	Ikbke	0.9765	5.895	17.4	3.547e-10	2.566e-09
	Adgrg3	0.9762	7.684	25.92	2.678e-12	5.11e-11
	Carhsp1	0.9754	5.171	18.7	1.472e-10	1.235e-09
	Mlf1	0.9753	0.6008	4.832	0.000359	0.0006089
	Lcp2	0.9751	6.908	20.44	4.986e-11	5.105e-10
	Glul	0.9741	5.815	23.71	8.049e-12	1.191e-10
	Zfhx2	0.9705	4.282	12.46	1.904e-08	7.931e-08
	Tle3	0.9693	7.062	23.91	7.237e-12	1.095e-10
	Ppp1r3d	0.9679	2.09	6.316	3.105e-05	6.346e-05
	Nxpe4	0.9675	0.6268	5.411	0.0001333	0.0002429
	Mcm3ap	0.9672	8.101	28.34	8.83e-13	2.152e-11
	Tma16	0.9661	4.753	14.87	2.343e-09	1.29e-08
	Purg	0.9652	0.9438	4.292	0.0009416	0.001494
	Nagpa	0.9649	5.917	18.64	1.534e-10	1.273e-09
	Zfp276	0.9635	4.554	14.24	3.945e-09	2.003e-08
	Htra2	0.963	6.557	17.35	3.668e-10	2.64e-09
	Echdc2	0.9625	1.644	6.955	1.188e-05	2.62e-05
	Tspan5	0.961	4.919	17.43	3.47e-10	2.521e-09
	Serpinb8	0.961	0.3149	4.387	0.0007932	0.001273
	Ccdc116	0.9607	2.988	11.29	5.999e-08	2.206e-07
	Best1	0.9589	0.07241	4.038	0.001499	0.002311
	Dtwd1	0.9575	3.564	10.79	1.01e-07	3.496e-07
	B630019K06Rik	0.9571	1.297	5.442	0.0001265	0.0002314
	Fbxl2	0.9569	3.997	14.35	3.588e-09	1.843e-08
	Stab1	0.9569	2.651	10.29	1.734e-07	5.656e-07
	Ly6i	0.9567	0.01959	2.615	0.02186	0.02868
	Ankrd23	0.9564	2.497	9.338	5.132e-07	1.496e-06
	Hfe	0.9558	4.007	14.49	3.183e-09	1.672e-08
	Mlx	0.9552	5.814	20.43	5.012e-11	5.121e-10
	Gstm1	0.9545	8.118	25.41	3.426e-12	6.142e-11
	Slc24a3	0.9544	1.164	5.159	0.0002041	0.0003613
	Cycs	0.9535	6.614	15.61	1.315e-09	7.882e-09
	Habp4	0.9535	3.114	10.35	1.618e-07	5.314e-07
	Sgpl1	0.9532	6.28	20.84	3.922e-11	4.232e-10
	Aprt	0.9524	7.081	17.09	4.386e-10	3.076e-09
	Vegfa	0.9522	6.251	24.28	5.982e-12	9.48e-11
	Cd1d1	0.9521	4.677	15.84	1.099e-09	6.77e-09
	B9d1	0.9518	0.9493	5.813	6.872e-05	0.0001323
	Fbxl5	0.9501	6.163	21.4	2.84e-11	3.27e-10
	Snx8	0.9501	5.009	14.86	2.36e-09	1.298e-08
	Sec24a	0.9494	5.092	18.35	1.86e-10	1.5e-09
	Vps13c	0.9487	7.946	19.93	6.794e-11	6.552e-10
	Ero1lb	0.9485	3.82	13.53	7.226e-09	3.428e-08
	Pgam1	0.9468	8.859	20.28	5.472e-11	5.486e-10
	Hoxa4	0.9462	0.5493	4.829	0.0003608	0.0006118
	Zfp36l1	0.9455	4.162	15.32	1.647e-09	9.515e-09
	Tmco3	0.9454	4.202	15.45	1.478e-09	8.7e-09
	Setd4	0.9439	1.708	6.947	1.202e-05	2.649e-05
	Map4	0.9437	6.486	21.92	2.11e-11	2.571e-10
	Myo1e	0.9433	3.657	13.04	1.117e-08	4.977e-08
	Gpnmb	0.9405	7.06	25.93	2.657e-12	5.078e-11
	Casz1	0.9401	4.773	15.68	1.244e-09	7.51e-09
	Plod3	0.9393	6.974	21.53	2.637e-11	3.081e-10
	Car15	0.937	-0.05402	4.176	0.001163	0.001823
	Nptn	0.9347	6.757	24.71	4.83e-12	8.019e-11
	Mylip	0.9341	4.655	16.19	8.452e-10	5.432e-09
	Abhd8	0.9338	4.512	9.241	5.762e-07	1.66e-06
	Gsap	0.9317	3.381	11.84	3.451e-08	1.344e-07
	BC037034	0.9307	5.972	20.07	6.222e-11	6.094e-10
	Snai3	0.9306	2.637	9.787	3.041e-07	9.376e-07
	Fam57a	0.9303	1.988	7.185	8.524e-06	1.928e-05
	Nin	0.9282	8.748	20.23	5.662e-11	5.648e-10
	Rabggta	0.9282	4.779	17.1	4.377e-10	3.072e-09
	Jdp2	0.9278	5.035	17.41	3.504e-10	2.538e-09
	Mybl2	0.9277	6.478	23.68	8.175e-12	1.204e-10
	Cd300lf	0.9276	5.181	16.67	5.929e-10	3.972e-09
	Slc6a6	0.9274	7.425	24.75	4.724e-12	7.942e-11
	Mapk13	0.9264	2.041	5.803	6.991e-05	0.0001344
	Tbc1d9	0.9248	1.442	5.264	0.0001705	0.0003054
	Tnfrsf10b	0.9245	3.533	11.04	7.723e-08	2.763e-07
	Il1rap	0.9229	4.573	11.06	7.588e-08	2.721e-07
	Fam217b	0.9224	3.487	11.79	3.615e-08	1.4e-07
	Metrn	0.9224	5.512	9.179	6.213e-07	1.776e-06
	Tmem158	0.9222	1.642	7.174	8.653e-06	1.954e-05
	Snora5c	0.9221	-0.2316	3.321	0.00575	0.008149
	Trip6	0.9211	2.393	8.28	1.914e-06	4.892e-06
	Irf2bp2	0.9203	7.711	18.66	1.515e-10	1.263e-09
	Mfn2	0.92	6.352	22.06	1.953e-11	2.413e-10
	Cirh1a	0.9181	6.359	22.7	1.373e-11	1.808e-10
	Cebpa	0.9171	7.943	12.3	2.206e-08	9.038e-08
	Inppl1	0.9159	5.827	18.34	1.872e-10	1.509e-09
	Gbp9	0.9153	0.9466	5.124	0.0002163	0.0003814
	Adprh	0.9131	6.129	19.83	7.208e-11	6.878e-10
	Zfp568	0.9124	6.051	19.02	1.198e-10	1.04e-09
	Slc19a1	0.9122	5.67	16.93	4.941e-10	3.396e-09
	Nt5dc3	0.9119	4.78	17.71	2.865e-10	2.148e-09
	Coq7	0.9106	4.379	15.24	1.753e-09	1.004e-08
	Agpat9	0.9099	1.13	5.248	0.0001751	0.0003129
	Cdk5r1	0.9078	0.7102	4.68	0.0004691	0.0007818
	Slc9a6	0.9069	4.488	14.38	3.501e-09	1.805e-08
	Prmt10	0.9056	4.755	13.61	6.735e-09	3.224e-08
	Ticam2	0.905	4.135	10.82	9.725e-08	3.377e-07
	Mon2	0.9023	6.189	19.28	1.016e-10	9.143e-10
	Ago2	0.9022	7.179	18.73	1.45e-10	1.22e-09
	Gpr137b	0.902	1.65	6.107	4.305e-05	8.559e-05
	Ccsap	0.9012	2.895	9.287	5.457e-07	1.582e-06
	Garem	0.901	1.216	5.458	0.0001231	0.0002257
	Dnajc13	0.9002	7.428	17.12	4.31e-10	3.036e-09
	Clock	0.8988	4.011	14	4.809e-09	2.387e-08
	Gm20219	0.8987	-0.1782	3.948	0.001771	0.002705
	A930006K02Rik	0.8982	0.2574	4.11	0.001314	0.002042
	Klf2	0.8978	3.034	9.649	3.564e-07	1.078e-06
	Limk2	0.8974	5.865	19.23	1.051e-10	9.365e-10
	Slc20a1	0.8972	5.728	18.43	1.754e-10	1.429e-09
	Rbms1	0.8961	5.647	16.25	8.089e-10	5.244e-09
	Chsy1	0.8947	7.268	22.82	1.288e-11	1.713e-10
	Nfkb2	0.8935	5.235	19.06	1.166e-10	1.018e-09
	Stx11	0.8934	3.423	10.48	1.405e-07	4.682e-07
	Mpp1	0.8929	7.191	18.69	1.483e-10	1.244e-09
	Pik3c2a	0.8924	4.959	15.51	1.42e-09	8.415e-09
	Eogt	0.892	3.777	12.76	1.436e-08	6.21e-08
	Map4k2	0.891	6.106	20.8	4.026e-11	4.306e-10
	Eif2b3	0.8899	4.881	13.25	9.249e-09	4.239e-08
	Gm3414	0.8885	2.716	7.437	5.96e-06	1.39e-05
	Ext1	0.8851	2.193	7.303	7.2e-06	1.652e-05
	Apaf1	0.885	6.996	22.75	1.337e-11	1.767e-10
	Gramd1b	0.8836	4.563	15.43	1.502e-09	8.794e-09
	Nfkbid	0.883	3.778	9.853	2.82e-07	8.765e-07
	Lrba	0.8826	6.421	16.23	8.229e-10	5.307e-09
	Golim4	0.8823	6.393	17.78	2.717e-10	2.047e-09
	Jun	0.8818	4.089	11.49	4.899e-08	1.842e-07
	Tuft1	0.8812	2.85	9.585	3.841e-07	1.154e-06
	Sec14l1	0.8811	6.437	20.9	3.786e-11	4.116e-10
	Dennd6b	0.881	2.376	7.687	4.22e-06	1.012e-05
	Pxylp1	0.8801	5.413	19.92	6.819e-11	6.565e-10
	Fndc3b	0.8795	7.448	20.93	3.724e-11	4.071e-10
	Fitm2	0.8779	3.01	10.44	1.461e-07	4.857e-07
	Ndc1	0.8775	6.287	17.79	2.7e-10	2.039e-09
	Ap5z1	0.8768	5.147	16.8	5.401e-10	3.67e-09
	2010204K13Rik	0.8755	0.3374	3.82	0.002247	0.003376
	Itgb2l	0.8748	1.391	5.667	8.716e-05	0.0001645
	Top3b	0.8742	6.841	22.01	2.01e-11	2.47e-10
	Pkdcc	0.8723	4.852	11.73	3.84e-08	1.478e-07
	Ogdh	0.8722	7.926	21.29	3.017e-11	3.427e-10
	Gipc1	0.8717	6.305	16.35	7.499e-10	4.921e-09
	Piezo1	0.8714	7.223	21.85	2.197e-11	2.647e-10
	1300002E11Rik	0.8712	2.242	6.791	1.512e-05	3.267e-05
	Rhoq	0.8708	5.711	14.23	3.962e-09	2.009e-08
	1600014C10Rik	0.8701	6.505	22.6	1.448e-11	1.883e-10
	Itpripl2	0.869	6.344	18.36	1.843e-10	1.492e-09
	Naa25	0.8686	6.321	21.55	2.601e-11	3.05e-10
	Rtel1	0.8681	5.746	19.44	9.193e-11	8.439e-10
	Wfikkn1	0.8662	-0.1965	3.301	0.005964	0.008436
	Sqle	0.864	6.768	22.65	1.414e-11	1.852e-10
	Hmox1	0.864	6.256	20.14	5.948e-11	5.874e-10
	Wdr90	0.864	5.456	18.03	2.295e-10	1.772e-09
	Slc7a1	0.8636	7.56	19.1	1.142e-10	1e-09
	Usb1	0.8617	5.531	17.29	3.819e-10	2.724e-09
	Slc38a6	0.8616	2.802	7.113	9.444e-06	2.118e-05
	Exoc8	0.8611	5.204	16.85	5.226e-10	3.563e-09
	Pea15a	0.8601	4.059	11.91	3.214e-08	1.262e-07
	Srm	0.8589	7.112	16.85	5.214e-10	3.561e-09
	Rbpj	0.858	6.771	16.04	9.488e-10	5.969e-09
	Gars	0.8579	7.863	20.97	3.638e-11	4.002e-10
	Dcun1d4	0.8575	2.618	5.544	0.0001067	0.0001979
	Pxk	0.8573	5.557	19.47	8.991e-11	8.266e-10
	Pgd	0.8569	8.301	23.36	9.643e-12	1.374e-10
	Lpgat1	0.8552	7.297	18.91	1.284e-10	1.101e-09
	Jmjd6	0.8543	5.943	17.37	3.607e-10	2.604e-09
	Gstt2	0.8532	4.323	9.729	3.249e-07	9.962e-07
	Bcorl1	0.852	4.379	14.48	3.215e-09	1.686e-08
	Zbtb7b	0.8518	6.333	14.27	3.819e-09	1.948e-08
	Eme2	0.8517	3.773	8.978	7.925e-07	2.214e-06
	4930402H24Rik	0.8513	3.05	9.594	3.8e-07	1.142e-06
	Relb	0.8507	3.155	9.366	4.965e-07	1.452e-06
	Pfkfb4	0.849	4.097	10.32	1.676e-07	5.481e-07
	Lamp1	0.8487	9.198	24.07	6.669e-12	1.031e-10
	Chd5	0.848	2.777	8.513	1.417e-06	3.728e-06
	Sel1l	0.8476	7.625	18.32	1.896e-10	1.524e-09
	Mxi1	0.8473	6.176	17.47	3.368e-10	2.465e-09
	Cdk18	0.8472	4.706	13.17	9.923e-09	4.507e-08
	Pgap3	0.8447	3.02	8.973	7.981e-07	2.227e-06
	2700062C07Rik	0.8443	3.246	10.62	1.203e-07	4.081e-07
	Ap1m2	0.8438	2.25	7.961	2.915e-06	7.205e-06
	Agps	0.8437	7.179	21.36	2.905e-11	3.327e-10
	Arhgap31	0.8429	7.028	18.26	1.971e-10	1.576e-09
	Dip2a	0.8428	3.013	8.795	9.941e-07	2.714e-06
	Ints12	0.8424	5.216	16.85	5.221e-10	3.562e-09
	Ccdc22	0.8423	5.755	16.99	4.711e-10	3.263e-09
	Tnfsf12	0.8414	1.295	5.287	0.0001641	0.000295
	Aurka	0.8412	6.315	21.36	2.907e-11	3.327e-10
	Shmt1	0.8405	6.279	20.2	5.753e-11	5.705e-10
	Themis2	0.8399	4.87	14.45	3.288e-09	1.718e-08
	G6pdx	0.8393	8.212	21.42	2.804e-11	3.234e-10
	Lrrc25	0.8389	4.753	12.82	1.356e-08	5.91e-08
	E2f2	0.8374	5.186	16.53	6.571e-10	4.362e-09
	Zfp593	0.836	5.098	13.39	8.118e-09	3.794e-08
	Bop1	0.8357	7.122	19.61	8.268e-11	7.697e-10
	Psph	0.8354	4.738	14.26	3.858e-09	1.965e-08
	Crim1	0.8348	5.059	15.45	1.484e-09	8.718e-09
	Ncln	0.8346	7.614	19.06	1.167e-10	1.018e-09
	Plekhm1	0.8337	6.322	18.04	2.289e-10	1.772e-09
	Rbm44	0.8337	0.3264	3.771	0.002464	0.003681
	Cd74	0.8333	6.336	20.36	5.235e-11	5.311e-10
	Ppp2r5a	0.8322	7.746	21.55	2.603e-11	3.05e-10
	E130307A14Rik	0.8321	1.35	5.54	0.0001075	0.0001993
	Psap	0.8316	10.02	23.91	7.24e-12	1.095e-10
	Jmjd8	0.8314	5.253	14.94	2.217e-09	1.232e-08
	Xkr8	0.8311	3.636	9.792	3.023e-07	9.323e-07
	Ppm1h	0.8309	5.803	19.59	8.361e-11	7.772e-10
	Usp2	0.8308	3.169	8.56	1.335e-06	3.537e-06
	Acsl4	0.8304	6.062	14.53	3.089e-09	1.629e-08
	Tcirg1	0.8303	7.34	17	4.674e-10	3.239e-09
	Ptpn1	0.8302	7.392	21.61	2.52e-11	2.973e-10
	Ampd2	0.8301	7.229	21.04	3.497e-11	3.869e-10
	Dhcr24	0.8287	7.754	21.9	2.131e-11	2.587e-10
	Arrb1	0.8277	7	22.34	1.674e-11	2.127e-10
	Calca	0.8272	-0.03822	3.713	0.002745	0.004068
	Jup	0.827	4.758	15.7	1.225e-09	7.422e-09
	Cdc45	0.8267	6.303	20.4	5.101e-11	5.197e-10
	Pura	0.8262	4.986	11.91	3.206e-08	1.26e-07
	Deptor	0.8253	5.34	13.51	7.328e-09	3.471e-08
	Cyb5rl	0.8243	3.039	8.386	1.669e-06	4.322e-06
	Rfng	0.8242	3.933	10.62	1.211e-07	4.105e-07
	Tmem38b	0.8229	5.219	14.84	2.408e-09	1.321e-08
	Apln	0.8227	1.12	4.973	0.0002808	0.0004854
	Stk16	0.8217	6.547	17.07	4.446e-10	3.108e-09
	Ski	0.8216	5.699	14.08	4.49e-09	2.247e-08
	Bambi	0.821	4.009	10.53	1.322e-07	4.435e-07
	Spire1	0.8199	3.439	10.05	2.244e-07	7.129e-07
	Eno1	0.8188	1.38	4.927	0.0003042	0.0005227
	Fosl2	0.8181	5.828	18.84	1.346e-10	1.147e-09
	Dio2	0.8161	5.299	13.03	1.129e-08	5.026e-08
	Gdi1	0.8159	6.506	17.01	4.641e-10	3.222e-09
	Ctsz	0.815	8.942	21.52	2.651e-11	3.094e-10
	Kctd6	0.8148	2.011	6.958	1.182e-05	2.611e-05
	Farp2	0.8147	1.471	5.891	6.061e-05	0.0001177
	Ldlrad3	0.8146	3.654	11.1	7.265e-08	2.62e-07
	Timp2	0.8145	4.642	12.71	1.509e-08	6.48e-08
	Hs6st1	0.8132	4.592	10.8	9.906e-08	3.434e-07
	Sdf2l1	0.8131	7.287	13.43	7.851e-09	3.692e-08
	Scamp5	0.8131	2.09	7.013	1.093e-05	2.425e-05
	Uqcrc1	0.8129	7.994	20.86	3.884e-11	4.199e-10
	Apbb3	0.8128	3.722	10.61	1.215e-07	4.113e-07
	Ythdc2	0.8126	4.785	11.63	4.249e-08	1.619e-07
	Mthfd1l	0.8117	7.122	20.24	5.626e-11	5.616e-10
	Ostm1	0.8115	6.068	18.05	2.269e-10	1.759e-09
	Ttc21a	0.8111	0.6156	3.89	0.001973	0.002991
	Timm17a	0.8076	5.464	17.61	3.069e-10	2.281e-09
	Ttpal	0.8054	5.186	15.77	1.16e-09	7.078e-09
	Atf4	0.8053	8.528	20.77	4.077e-11	4.344e-10
	Arhgdib	0.8042	10.04	19.11	1.131e-10	9.93e-10
	Thop1	0.8039	6.428	15.06	2.021e-09	1.138e-08
	Dnase1l1	0.8031	4.502	13.99	4.834e-09	2.395e-08
	Sat1	0.8027	6.737	12.11	2.655e-08	1.063e-07
	Sc5d	0.8019	5.472	17.16	4.199e-10	2.967e-09
	Slc25a22	0.8001	4.658	12.8	1.389e-08	6.033e-08
	Hgsnat	0.7997	5.794	18.64	1.534e-10	1.273e-09
	Gclc	0.7993	5.658	16.51	6.679e-10	4.431e-09
	Rgs11	0.799	2.562	7.245	7.821e-06	1.784e-05
	Epn1	0.7985	7.048	18.09	2.202e-10	1.719e-09
	Mfhas1	0.798	3.417	10.35	1.624e-07	5.332e-07
	Dctn1	0.7968	7.591	18.15	2.118e-10	1.665e-09
	Chst11	0.7963	6.309	20.44	4.989e-11	5.105e-10
	Stk38l	0.7961	2.765	8.767	1.029e-06	2.795e-06
	Fam20b	0.7953	6.346	18.93	1.266e-10	1.091e-09
	Hnrnpa1	0.7952	3.271	7.617	4.646e-06	1.107e-05
	Jam2	0.7941	0.4825	3.735	0.002635	0.00392
	Fam101b	0.7931	2.749	7.517	5.337e-06	1.255e-05
	Map7d1	0.793	6.573	15.06	2.008e-09	1.132e-08
	Sod2	0.7926	6.607	17.18	4.118e-10	2.915e-09
	Lrp11	0.7924	2.507	7.568	4.973e-06	1.178e-05
	Abca1	0.7919	3.076	8.799	9.893e-07	2.702e-06
	Rae1	0.7913	6.426	19.44	9.2e-11	8.439e-10
	Tm7sf3	0.7909	7.076	20.51	4.785e-11	4.946e-10
	Atp8b4	0.7902	9.171	20.32	5.348e-11	5.389e-10
	Ripk2	0.7873	4.151	10.41	1.519e-07	5.025e-07
	Clec5a	0.7872	5.931	14.88	2.335e-09	1.287e-08
	Snord49a	0.7871	-0.1083	3.688	0.002874	0.004246
	Syne4	0.7859	-0.1477	3.23	0.006823	0.009572
	Ankrd52	0.7846	7.68	17.62	3.041e-10	2.263e-09
	Tomm40	0.7838	6.881	14.37	3.533e-09	1.82e-08
	Bola2	0.7837	5.794	15.79	1.145e-09	6.996e-09
	Ptafr	0.7825	4.093	12.17	2.507e-08	1.009e-07
	Pi16	0.7821	5.728	16.42	7.126e-10	4.707e-09
	Chst12	0.7818	6.649	16.33	7.634e-10	4.995e-09
	Stfa1	0.7817	3.404	8.321	1.814e-06	4.661e-06
	Acly	0.7814	8.845	22.88	1.248e-11	1.671e-10
	B4galnt1	0.7801	8.41	20.68	4.324e-11	4.544e-10
	Slc5a6	0.779	3.507	8.258	1.969e-06	5.017e-06
	Ceacam1	0.7789	4.668	12.52	1.795e-08	7.558e-08
	Prdx5	0.7787	8.194	14.09	4.445e-09	2.228e-08
	Rrp15	0.7781	5.679	11.97	3.049e-08	1.208e-07
	Rdh5	0.7779	0.06183	2.91	0.01253	0.01694
	Prune	0.7775	5.574	16.19	8.457e-10	5.432e-09
	C130036L24Rik	0.7771	0.2212	3.737	0.002623	0.003903
	Dlst	0.777	7.513	19.59	8.376e-11	7.775e-10
	Pmvk	0.777	5.07	16.26	8.017e-10	5.206e-09
	Pkp4	0.777	5.361	15.32	1.643e-09	9.5e-09
	Apoe	0.7766	2.983	7.213	8.191e-06	1.86e-05
	Bcat2	0.7765	6.194	17.39	3.561e-10	2.574e-09
	Tbc1d12	0.7755	1.595	5.208	0.0001875	0.0003335
	Coq10b	0.7749	3.194	8.938	8.331e-07	2.314e-06
	Fam78a	0.7739	5.018	15.82	1.113e-09	6.839e-09
	Cd3eap	0.7722	5.689	16.78	5.504e-10	3.725e-09
	Rgl1	0.7717	3.385	8.406	1.626e-06	4.219e-06
	Il22ra2	0.7696	0.5156	4.152	0.001216	0.001902
	Glrx5	0.7659	6.075	14.37	3.519e-09	1.813e-08
	Tmem86b	0.7647	2.221	5.942	5.587e-05	0.0001091
	Emp1	0.7644	2.861	8.62	1.237e-06	3.302e-06
	Fam114a1	0.7642	2.909	7.16	8.825e-06	1.99e-05
	Gm2027	0.7641	0.04577	3.469	0.00434	0.006247
	Shmt2	0.7635	8.084	18.67	1.5e-10	1.254e-09
	Xylt2	0.7633	4.867	12.46	1.905e-08	7.933e-08
	Sh3kbp1	0.7614	6.553	12.62	1.63e-08	6.949e-08
	Sp100	0.7612	7.212	17.84	2.607e-10	1.978e-09
	Polg	0.7595	6.396	18.26	1.969e-10	1.576e-09
	Rexo2	0.7588	6.063	17.22	4e-10	2.841e-09
	Hspd1	0.7584	9.392	15.74	1.183e-09	7.195e-09
	Helz2	0.7582	6.79	19.73	7.682e-11	7.249e-10
	Cpq	0.7571	4.284	12.5	1.831e-08	7.677e-08
	Gpaa1	0.7561	5.871	14.03	4.681e-09	2.329e-08
	Pofut2	0.7558	4.821	12.54	1.769e-08	7.462e-08
	Phf21b	0.7555	0.5438	3.981	0.001666	0.002555
	Casc4	0.755	0.8811	3.716	0.002731	0.004049
	Sdccag3	0.7547	5.729	16.72	5.727e-10	3.858e-09
	Fanca	0.7536	5.556	13.49	7.443e-09	3.523e-08
	Ager	0.7535	0.5538	3.917	0.001875	0.002852
	Fdps	0.753	7.709	19.89	6.94e-11	6.665e-10
	Pex10	0.7527	3.548	9.033	7.411e-07	2.082e-06
	Nars	0.7522	8.482	21.2	3.185e-11	3.583e-10
	Cstb	0.752	6.129	15.67	1.254e-09	7.56e-09
	Ankrd39	0.7507	3.308	7.585	4.853e-06	1.152e-05
	Atp5g1	0.7503	6.918	19.81	7.292e-11	6.942e-10
	Sh3tc1	0.7502	5.063	15.19	1.823e-09	1.04e-08
	Alg13	0.75	3.501	8.889	8.846e-07	2.442e-06
	Lap3	0.7497	6.231	16.66	5.969e-10	3.996e-09
	Me2	0.7495	7.489	20.34	5.284e-11	5.352e-10
	Abcd4	0.7489	3.646	10.1	2.143e-07	6.857e-07
	Pwwp2b	0.7486	4.314	12.51	1.818e-08	7.634e-08
	Spsb2	0.7469	3.128	9.182	6.186e-07	1.77e-06
	Agap1	0.7464	3.472	8.735	1.071e-06	2.9e-06
	Tmem181a	0.7463	4.323	9.613	3.716e-07	1.119e-06
	Gm16062	0.7457	0.9665	4.514	0.0006302	0.001025
	Fastk	0.7451	5.887	13.65	6.508e-09	3.129e-08
	Qpctl	0.7444	4.285	12.76	1.436e-08	6.21e-08
	Glcci1	0.7443	3.603	8.146	2.279e-06	5.738e-06
	Sp9	0.7438	3.117	6.365	2.88e-05	5.92e-05
	Trpm4	0.7431	2.91	8.227	2.05e-06	5.215e-06
	Ppp1r12b	0.7416	1.711	5.325	0.0001539	0.0002776
	1810055G02Rik	0.7411	3.855	10.1	2.122e-07	6.804e-07
	Gtf2f2	0.7402	5.939	16.95	4.875e-10	3.364e-09
	Nop56	0.7395	8.12	19.33	9.851e-11	8.922e-10
	Bid	0.7393	6.694	17.55	3.181e-10	2.346e-09
	Ercc8	0.7393	3.501	9.265	5.603e-07	1.62e-06
	Galns	0.739	5.765	17.57	3.154e-10	2.329e-09
	Emb	0.7389	10.16	20.52	4.733e-11	4.911e-10
	Nle1	0.7387	5.253	11.12	7.132e-08	2.577e-07
	Tank	0.7386	5.336	10.94	8.588e-08	3.031e-07
	Sepn1	0.7383	6.536	18.35	1.86e-10	1.5e-09
	Dhx29	0.7366	5.606	15.11	1.937e-09	1.096e-08
	Bysl	0.7357	5.37	15.81	1.125e-09	6.899e-09
	Nrgn	0.7357	4.019	9.839	2.863e-07	8.882e-07
	Hsph1	0.7356	7.341	17.69	2.898e-10	2.171e-09
	Tmem154	0.7355	5.167	13.62	6.67e-09	3.196e-08
	Cinp	0.7349	4.987	14.67	2.758e-09	1.482e-08
	Psmd3	0.7347	7.661	17.93	2.451e-10	1.876e-09
	Slc27a3	0.7342	2.028	5.985	5.217e-05	0.0001025
	Ppp1r3f	0.7333	1.661	4.723	0.0004347	0.0007275
	Ggta1	0.7328	6.37	18	2.337e-10	1.802e-09
	Pusl1	0.7308	3.846	8.674	1.156e-06	3.111e-06
	Crtc3	0.7299	5.77	14.99	2.125e-09	1.188e-08
	Eaf1	0.7295	7.099	19.92	6.8e-11	6.552e-10
	Snhg20	0.7291	3.095	6.927	1.238e-05	2.723e-05
	Tmem131	0.7285	6.246	13.87	5.38e-09	2.639e-08
	Hspa4l	0.7285	5.241	13.08	1.075e-08	4.817e-08
	Tmem108	0.7279	1.194	3.917	0.001877	0.002855
	Rhoc	0.7275	1.771	5.663	8.776e-05	0.0001655
	Samd8	0.727	4.254	10.16	2.002e-07	6.454e-07
	Spata5l1	0.7267	3.302	6.698	1.737e-05	3.719e-05
	C1galt1	0.7264	4.776	11.74	3.814e-08	1.469e-07
	Uhrf1bp1	0.7263	5.891	17.63	3.017e-10	2.246e-09
	Phf11c	0.7258	1.034	3.922	0.00186	0.002831
	Hdac11	0.725	1.296	4.584	0.000556	0.0009143
	Gba	0.7249	6.632	17.94	2.442e-10	1.87e-09
	Znfx1	0.7248	5.834	14.72	2.654e-09	1.435e-08
	Nckipsd	0.7241	3.874	10.04	2.273e-07	7.208e-07
	Tespa1	0.7239	3.866	8.612	1.251e-06	3.333e-06
	Asf1b	0.7226	6.248	14.38	3.499e-09	1.805e-08
	Rsg1	0.7214	1.125	3.277	0.006244	0.008816
	Ptprv	0.721	3.74	8.314	1.832e-06	4.702e-06
	Apobec1	0.7206	5.072	14.66	2.786e-09	1.494e-08
	Gnai3	0.7202	7.981	17.68	2.917e-10	2.183e-09
	Ifitm6	0.7197	4.262	11.13	7.08e-08	2.559e-07
	Tnfrsf26	0.7196	4.685	12.58	1.705e-08	7.24e-08
	Rnf113a1	0.7196	2.15	6.294	3.213e-05	6.541e-05
	Gstm4	0.7195	5.069	14.67	2.765e-09	1.485e-08
	Gpsm2	0.7195	4.204	11.36	5.59e-08	2.074e-07
	Cdc34	0.7189	7.356	12.46	1.91e-08	7.948e-08
	Dnajc12	0.7184	3.211	7.167	8.743e-06	1.973e-05
	Lmnb2	0.7183	6.493	14.09	4.449e-09	2.229e-08
	Il2ra	0.7165	4.458	10.52	1.342e-07	4.497e-07
	Cdyl	0.7164	4.423	13.15	1.008e-08	4.563e-08
	Gpam	0.7163	4.714	13.08	1.072e-08	4.81e-08
	Crybg3	0.7162	4.657	10.4	1.53e-07	5.057e-07
	Tmem189	0.7152	6.148	13.88	5.322e-09	2.611e-08
	Ankrd44	0.715	6.391	14.79	2.504e-09	1.364e-08
	Poc1a	0.7145	5.135	13.39	8.122e-09	3.794e-08
	Map1lc3a	0.7145	2.195	5.579	0.0001008	0.000188
	Armc8	0.7139	5.339	12.8	1.392e-08	6.043e-08
	Ttll4	0.7139	5.542	10.84	9.581e-08	3.335e-07
	Trim44	0.7137	6.491	13.86	5.413e-09	2.654e-08
	Mpv17l2	0.7135	4.486	11.29	5.973e-08	2.197e-07
	Itgal	0.7131	6.663	18.33	1.877e-10	1.51e-09
	Mthfd1	0.7129	7.143	19.24	1.04e-10	9.29e-10
	Fam49b	0.7127	8.168	19.5	8.843e-11	8.156e-10
	Gzmm	0.7126	-0.03957	3.022	0.01013	0.01387
	Dclre1c	0.7124	4.938	10.75	1.047e-07	3.601e-07
	Odc1	0.7123	8.546	21.34	2.938e-11	3.354e-10
	F10	0.7123	8.82	20.29	5.435e-11	5.462e-10
	Ctps	0.712	6.232	15.83	1.105e-09	6.801e-09
	Inpp4a	0.7119	4.5	13.26	9.116e-09	4.189e-08
	Ifih1	0.7116	5.308	11.83	3.497e-08	1.359e-07
	Tgfbr2	0.7112	5.429	15.41	1.525e-09	8.911e-09
	Spef2	0.711	0.1878	3.253	0.006533	0.009185
	Kif14	0.7108	5.445	13.68	6.349e-09	3.061e-08
	Igip	0.7106	0.9972	4.349	0.0008496	0.001358
	Kdelr3	0.71	1.7	4.021	0.001546	0.002379
	Tpcn2	0.7084	4.161	10.3	1.715e-07	5.599e-07
	Cyc1	0.7081	7.152	13.17	9.936e-09	4.51e-08
	Mctp1	0.7069	5.039	12.94	1.217e-08	5.375e-08
	Ptgs1	0.7063	7.03	18.11	2.178e-10	1.703e-09
	Tada1	0.7062	5.33	14.54	3.072e-09	1.622e-08
	Pspc1	0.7053	5.462	13.1	1.055e-08	4.739e-08
	Atp6v0d2	0.7051	2.116	6.26	3.384e-05	6.873e-05
	Acot9	0.7049	5.588	12.98	1.18e-08	5.229e-08
	Foxj2	0.7047	3.544	8.53	1.386e-06	3.659e-06
	Zfp11	0.7045	2.126	5.52	0.000111	0.0002049
	Bcas1	0.7041	0.9896	3.632	0.003194	0.004682
	Nomo1	0.7038	7.848	18.91	1.29e-10	1.105e-09
	Plau	0.7026	1.11	4.339	0.0008646	0.00138
	Acsl1	0.7021	6.248	17.37	3.624e-10	2.615e-09
	Creld2	0.7021	5.926	14.53	3.091e-09	1.629e-08
	Trim24	0.7021	5.322	12.15	2.541e-08	1.021e-07
	Fbxo31	0.7021	4.809	10.96	8.433e-08	2.985e-07
	Rmrp	0.7021	1.226	0.4733	0.6441	0.6751
	Wbscr22	0.7019	5.599	13.19	9.757e-09	4.449e-08
	Gadd45g	0.7019	1.592	4.079	0.00139	0.002152
	Eno1b	0.7014	7.559	17.02	4.607e-10	3.204e-09
	Nup62	0.7008	7.551	16.86	5.166e-10	3.53e-09
	Got2	0.7003	7.927	20.74	4.156e-11	4.412e-10
	Enthd2	0.6999	4.441	12.44	1.93e-08	8.021e-08
	Bcl2l2	0.6994	5.148	13.28	8.979e-09	4.134e-08
	Faap100	0.6994	4.393	10.71	1.091e-07	3.738e-07
	Nfam1	0.6991	6.79	17.59	3.105e-10	2.302e-09
	Sppl2b	0.6988	5.446	12.67	1.559e-08	6.67e-08
	Ube2c	0.6986	7.022	13.22	9.498e-09	4.343e-08
	Tnfsf14	0.6985	4.826	13.13	1.027e-08	4.64e-08
	Slc13a2	0.6966	1.541	5.107	0.0002229	0.000392
	Arid5b	0.6959	4.582	11.8	3.582e-08	1.388e-07
	Papd7	0.6934	4.668	10.91	8.827e-08	3.105e-07
	Phldb3	0.6934	3.97	8.397	1.644e-06	4.262e-06
	Entpd7	0.6932	4.683	13.12	1.038e-08	4.683e-08
	Atf6	0.6931	6.596	15.88	1.064e-09	6.58e-09
	Prickle4	0.6928	-0.0349	2.693	0.01887	0.02495
	Trp53inp2	0.6923	4.047	8.786	1.005e-06	2.737e-06
	Parpbp	0.6908	4.565	11.93	3.171e-08	1.248e-07
	Tmem79	0.6908	0.6537	3.801	0.002328	0.00349
	Sntb2	0.6906	4.543	11.86	3.375e-08	1.319e-07
	Spns1	0.6905	5.047	10.32	1.678e-07	5.487e-07
	Wsb2	0.6903	4.915	11.2	6.547e-08	2.388e-07
	Ttll3	0.6902	3.932	10.73	1.067e-07	3.665e-07
	Bora	0.69	5.43	13.41	8.029e-09	3.761e-08
	Mphosph10	0.6898	6.591	12.31	2.196e-08	9.006e-08
	Gpd2	0.6891	6.577	15.24	1.745e-09	1.001e-08
	Chid1	0.6889	5.821	14.26	3.863e-09	1.966e-08
	Enpp4	0.6881	4.68	10.71	1.092e-07	3.739e-07
	Ccdc137	0.688	5.357	15.16	1.862e-09	1.06e-08
	Litaf	0.6869	6.443	17.58	3.131e-10	2.315e-09
	Heg1	0.6866	6.36	16.85	5.222e-10	3.562e-09
	Ecsit	0.6863	4.915	12.81	1.368e-08	5.957e-08
	Gde1	0.6851	5.249	12.71	1.51e-08	6.48e-08
	Mfsd11	0.6847	4.678	12.27	2.265e-08	9.244e-08
	Mamdc4	0.6846	2.263	5.446	0.0001257	0.0002301
	Slmap	0.6844	6.641	14.24	3.914e-09	1.99e-08
	Lnx2	0.6837	4.928	11.85	3.422e-08	1.334e-07
	Engase	0.6837	4.049	8.997	7.742e-07	2.169e-06
	H6pd	0.6836	7.843	17.24	3.956e-10	2.813e-09
	Elac2	0.6835	5.885	16.09	9.135e-10	5.789e-09
	Trip13	0.6831	5.519	14.29	3.774e-09	1.928e-08
	Mrps18b	0.6828	4.629	11.47	4.997e-08	1.875e-07
	Gapdh	0.6821	8.07	16.94	4.907e-10	3.379e-09
	Snord52	0.682	1.109	3.826	0.002221	0.003341
	Zwint	0.6815	7.092	15.46	1.477e-09	8.7e-09
	Plk1	0.6808	6.743	14.69	2.707e-09	1.458e-08
	Nagk	0.6804	4.512	12.59	1.681e-08	7.152e-08
	Slc12a6	0.6799	6.81	13.69	6.272e-09	3.031e-08
	Dnajb11	0.6792	7.462	18.46	1.722e-10	1.407e-09
	Lhpp	0.6791	4.852	10.69	1.123e-07	3.837e-07
	Arhgef3	0.6788	5.226	12.06	2.792e-08	1.113e-07
	Ppig	0.6786	7.409	11.6	4.375e-08	1.664e-07
	Apba1	0.6776	2.64	6.306	3.154e-05	6.433e-05
	2810417H13Rik	0.6773	7.641	14.19	4.108e-09	2.077e-08
	Slc29a1	0.6771	6.002	15.57	1.35e-09	8.067e-09
	Nkiras1	0.6763	2.483	6.349	2.95e-05	6.05e-05
	Cisd3	0.676	3.649	7.34	6.832e-06	1.574e-05
	Xpo4	0.6759	5.803	12.59	1.688e-08	7.175e-08
	5830432E09Rik	0.6758	1.53	4.652	0.0004933	0.0008191
	Zfp820	0.6751	3.536	8.794	9.955e-07	2.717e-06
	Furin	0.6745	7.389	14.16	4.208e-09	2.125e-08
	Cnnm4	0.6737	4.136	10.99	8.147e-08	2.896e-07
	Sbf2	0.6733	2.268	6.452	2.52e-05	5.231e-05
	Rbks	0.6733	2.983	6.368	2.867e-05	5.895e-05
	Zc3hav1	0.6729	6.805	15.44	1.498e-09	8.784e-09
	2700099C18Rik	0.6729	3.015	4.856	0.0003443	0.0005857
	Dhcr7	0.6721	6.405	17.36	3.649e-10	2.628e-09
	Rnf126	0.6716	6.343	12.5	1.83e-08	7.676e-08
	H2-K2	0.6715	2.199	5.129	0.0002147	0.0003787
	Nsun5	0.6712	4.133	10.76	1.043e-07	3.592e-07
	Bin1	0.669	5.502	14.38	3.51e-09	1.809e-08
	Uba1	0.6686	8.946	19.95	6.702e-11	6.473e-10
	Snhg3	0.6675	4.327	9.068	7.105e-07	2.005e-06
	Tgm1	0.6672	4.309	9.623	3.671e-07	1.107e-06
	Soat1	0.6665	6.562	14.83	2.432e-09	1.329e-08
	Ak6	0.6663	4.455	10.65	1.166e-07	3.969e-07
	Ucp2	0.6661	9.333	17.52	3.252e-10	2.391e-09
	Snord22	0.6653	2.251	4.526	0.0006168	0.001005
	Cryzl1	0.6651	5.586	14.42	3.387e-09	1.761e-08
	Bag2	0.6646	5.123	11.14	6.962e-08	2.522e-07
	Acaa2	0.6645	5.719	14.4	3.429e-09	1.776e-08
	Usp33	0.6635	5.598	13.31	8.72e-09	4.028e-08
	Arl8a	0.6631	6.075	15.71	1.216e-09	7.375e-09
	Tmem63a	0.6614	5.774	15.39	1.551e-09	9.038e-09
	Atp11a	0.661	6.233	14.92	2.255e-09	1.249e-08
	Ccl25	0.6606	2.301	5.647	9.005e-05	0.0001693
	Kcnq1ot1	0.6601	3.727	4.489	0.0006599	0.001072
	Slc36a1	0.6598	6.301	15.21	1.782e-09	1.02e-08
	Gtf2a2	0.6598	4.86	13.18	9.867e-09	4.492e-08
	Spata13	0.6597	7.059	17.49	3.316e-10	2.432e-09
	Dock6	0.6597	4.463	11.27	6.128e-08	2.249e-07
	Pfdn2	0.6596	5.871	14.54	3.067e-09	1.62e-08
	Ubtd1	0.6596	4.895	11.93	3.144e-08	1.24e-07
	Entpd6	0.6593	4.775	11.9	3.24e-08	1.271e-07
	Tha1	0.6593	2.985	7.749	3.88e-06	9.379e-06
	Sephs2	0.6592	7.771	15.8	1.133e-09	6.937e-09
	Rrp9	0.659	5.83	13.01	1.148e-08	5.107e-08
	Gtf2e2	0.6588	5.833	11.03	7.784e-08	2.78e-07
	Lpcat1	0.6582	4.718	11.77	3.688e-08	1.424e-07
	Top1mt	0.6581	3.385	8.868	9.08e-07	2.5e-06
	Snord12	0.6576	0.6279	3.701	0.002807	0.004153
	Trappc10	0.6574	6.347	15.8	1.136e-09	6.946e-09
	Mdh2	0.6572	8.231	18.65	1.527e-10	1.269e-09
	Mier2	0.6571	4.521	10.58	1.265e-07	4.254e-07
	Fblim1	0.6571	3.404	7.283	7.41e-06	1.695e-05
	Lig3	0.6569	6.561	17.33	3.713e-10	2.669e-09
	Arsa	0.6569	5.819	14.69	2.722e-09	1.466e-08
	Blm	0.6563	6.195	12.92	1.243e-08	5.48e-08
	Npepps	0.6562	7.345	13.39	8.156e-09	3.805e-08
	Dlat	0.6559	6.261	14.55	3.032e-09	1.604e-08
	Slc25a25	0.6558	3.915	10.66	1.16e-07	3.951e-07
	Ppid	0.6553	6.775	16.62	6.166e-10	4.116e-09
	Fcgr2b	0.6543	6.9	16.84	5.267e-10	3.587e-09
	Tmem9b	0.6541	5.592	15.13	1.907e-09	1.082e-08
	Zw10	0.6538	5.841	14.6	2.918e-09	1.554e-08
	Mtrf1	0.6535	3.298	6.784	1.529e-05	3.301e-05
	Lnp	0.6531	5.135	10.38	1.566e-07	5.16e-07
	Ccdc88b	0.6527	7.566	16.82	5.331e-10	3.627e-09
	Cyb5r1	0.6521	5.481	13.99	4.856e-09	2.404e-08
	Zfp449	0.6514	0.4894	3.234	0.00678	0.009515
	Arl14ep	0.6512	5.507	13.59	6.872e-09	3.284e-08
	Wdr89	0.6508	3.205	7.939	3e-06	7.394e-06
	Ptrh1	0.6508	1.708	4.78	0.0003935	0.0006639
	Cbl	0.6494	7.001	15.48	1.454e-09	8.589e-09
	2610005L07Rik	0.6494	2.257	3.519	0.003954	0.005717
	Il2rg	0.6492	6.717	14.76	2.572e-09	1.395e-08
	Pcbp4	0.6492	3.481	9.057	7.202e-07	2.028e-06
	Arhgap10	0.6491	4.44	9.887	2.711e-07	8.461e-07
	Abcc10	0.6488	3.646	8.963	8.075e-07	2.251e-06
	Srf	0.6486	7.12	13.65	6.507e-09	3.129e-08
	Eml4	0.6482	6.82	13.46	7.681e-09	3.624e-08
	Afg3l2	0.648	6.803	17.47	3.376e-10	2.467e-09
	Camta2	0.6479	5.031	11.54	4.65e-08	1.757e-07
	Zfp825	0.6471	3.148	6.245	3.464e-05	7.013e-05
	Traf3	0.6467	6.114	14.49	3.207e-09	1.683e-08
	P2rx1	0.6467	5.428	14.3	3.726e-09	1.907e-08
	Sec61a2	0.6467	4.001	10.44	1.461e-07	4.857e-07
	Gnl1	0.6466	5.585	13.13	1.03e-08	4.648e-08
	Atp13a3	0.6464	7.6	14.84	2.396e-09	1.315e-08
	Mrs2	0.6463	5.005	11.06	7.608e-08	2.726e-07
	Tuba4a	0.6461	9.062	18.23	2.015e-10	1.606e-09
	Wdfy2	0.6455	4.743	10.6	1.228e-07	4.153e-07
	Ece2	0.6452	4.005	8.654	1.186e-06	3.18e-06
	Snora3	0.6446	0.277	3.015	0.01026	0.01405
	Psme4	0.6442	7.143	13.6	6.781e-09	3.243e-08
	1700037H04Rik	0.6435	5.722	14.01	4.783e-09	2.375e-08
	Snx27	0.6434	6.439	16.22	8.259e-10	5.319e-09
	Prrc1	0.6431	6.948	12.83	1.353e-08	5.9e-08
	Sssca1	0.6428	4.36	6.878	1.33e-05	2.905e-05
	Mvb12b	0.6425	6.508	13.84	5.519e-09	2.704e-08
	Mcur1	0.6424	6.398	14.65	2.808e-09	1.504e-08
	9430038I01Rik	0.6423	3.063	5.894	6.034e-05	0.0001172
	Ldah	0.642	6.021	12.87	1.305e-08	5.711e-08
	Pip4k2b	0.6418	7.008	17.5	3.304e-10	2.425e-09
	Mrpl51	0.6416	6.176	14.63	2.842e-09	1.519e-08
	C2cd2l	0.641	4.703	11.86	3.367e-08	1.317e-07
	Camta1	0.6394	3.139	6.559	2.14e-05	4.511e-05
	Shoc2	0.6392	6.335	14.64	2.82e-09	1.509e-08
	Atp6v1a	0.6391	8.071	17.68	2.916e-10	2.183e-09
	Mapkapk2	0.6389	8.738	18.07	2.243e-10	1.744e-09
	Kdelr2	0.6387	6.678	15.96	1.003e-09	6.277e-09
	Rbm38	0.6383	6.817	10.65	1.169e-07	3.977e-07
	Slc39a13	0.6381	4.074	10.13	2.059e-07	6.615e-07
	Gstcd	0.6375	5.165	12.36	2.087e-08	8.599e-08
	Pcsk4	0.6372	2.163	5.541	0.0001073	0.0001989
	Zfp667	0.637	1.958	5.364	0.000144	0.0002611
	Smap1	0.6368	5.581	12.76	1.437e-08	6.213e-08
	Igf1	0.6364	2.316	4.967	0.0002835	0.0004899
	Hipk2	0.6359	4.464	9.037	7.377e-07	2.073e-06
	Cyth1	0.6345	5.864	14	4.824e-09	2.391e-08
	Cd200r1	0.6342	4.612	11.86	3.37e-08	1.318e-07
	Tinf2	0.6341	4.579	11.38	5.47e-08	2.036e-07
	Cdc25a	0.6335	6.384	16.17	8.591e-10	5.507e-09
	Noc4l	0.6316	6.252	15.9	1.054e-09	6.534e-09
	Eif4ebp2	0.6294	7.233	13.57	6.983e-09	3.327e-08
	Stt3b	0.6292	7.997	16.25	8.097e-10	5.246e-09
	Tlk1	0.6291	5.91	13.82	5.62e-09	2.749e-08
	2410016O06Rik	0.6287	5.496	9.658	3.526e-07	1.069e-06
	Ppp3ca	0.6283	6.719	13.83	5.582e-09	2.734e-08
	Gyk	0.6282	5.489	12.91	1.251e-08	5.508e-08
	Ifrd2	0.6277	6.147	11.85	3.427e-08	1.335e-07
	Dip2c	0.6277	3.435	8.183	2.171e-06	5.49e-06
	Lmln	0.6272	2.189	5.923	5.762e-05	0.0001123
	Tbl3	0.6269	6.145	13.68	6.302e-09	3.044e-08
	Ndufa5	0.6267	5.361	7.713	4.074e-06	9.802e-06
	Taf12	0.6265	5.14	10.89	9.045e-08	3.17e-07
	Zc3h12a	0.6258	4.081	9.708	3.328e-07	1.017e-06
	Fmnl2	0.6256	4.703	10.79	1.006e-07	3.481e-07
	Cab39	0.6254	7.842	17.79	2.71e-10	2.044e-09
	Rrs1	0.6247	6.401	11.52	4.747e-08	1.79e-07
	Leng8	0.6244	6.688	14.15	4.243e-09	2.141e-08
	Rab3a	0.6244	1.534	4.029	0.001524	0.002347
	Bahd1	0.6238	5.855	13.08	1.072e-08	4.81e-08
	Tbrg4	0.6229	6.861	15.01	2.089e-09	1.171e-08
	Scamp3	0.6227	2.484	5.432	0.0001287	0.0002352
	Ctdp1	0.6223	5.351	12.71	1.508e-08	6.48e-08
	Rhob	0.6222	6.411	11.6	4.373e-08	1.664e-07
	Suox	0.6215	3.315	8.389	1.66e-06	4.302e-06
	Mgst1	0.6212	5.133	8.318	1.821e-06	4.678e-06
	Slc6a8	0.6188	1.841	4.837	0.0003558	0.000604
	Tmprss7	0.6181	-0.1295	2.368	0.03464	0.04425
	Agap3	0.6179	5.851	10.46	1.43e-07	4.756e-07
	Phlda1	0.6178	0.8203	2.939	0.01186	0.01609
	Aurkb	0.6165	6.831	14.65	2.804e-09	1.503e-08
	Mapk4	0.6159	1.98	5.091	0.0002289	0.0004018
	Lrp4	0.6151	4.161	9.932	2.576e-07	8.073e-07
	Tmem106a	0.6151	2.97	6.849	1.388e-05	3.025e-05
	Preb	0.6146	6.731	14.96	2.175e-09	1.212e-08
	Polq	0.6129	5.505	9.163	6.332e-07	1.806e-06
	Mgat4a	0.6127	5.13	10.57	1.273e-07	4.28e-07
	Isoc1	0.6127	6	10.36	1.592e-07	5.235e-07
	Coq4	0.6126	4.092	10.07	2.2e-07	7.012e-07
	Fam160b2	0.6112	5.263	12.32	2.178e-08	8.937e-08
	2210015D19Rik	0.6101	3.237	6.211	3.657e-05	7.356e-05
	Ctbp2	0.6098	6.375	13.95	5.027e-09	2.48e-08
	Card9	0.6091	6.934	14.08	4.48e-09	2.243e-08
	Rere	0.6088	7.282	13.12	1.037e-08	4.682e-08
	Ado	0.6088	5.544	11.57	4.488e-08	1.702e-07
	Birc3	0.6082	5.393	11.04	7.733e-08	2.764e-07
	Calm1	0.6081	8.952	16.94	4.881e-10	3.365e-09
	Ncf4	0.6074	7.155	15.51	1.414e-09	8.388e-09
	Samd1	0.607	5.851	12.15	2.559e-08	1.028e-07
	Slc25a39	0.6068	7.285	15.81	1.128e-09	6.915e-09
	Gchfr	0.6059	1.74	3.895	0.001955	0.002967
	2310057M21Rik	0.6057	3.504	8.372	1.698e-06	4.39e-06
	Slmo2	0.6052	6.207	10.93	8.638e-08	3.047e-07
	Cep85	0.6048	4.644	10.02	2.341e-07	7.399e-07
	Col4a3bp	0.6046	6.273	14.14	4.258e-09	2.146e-08
	Cry2	0.6038	4.298	10.58	1.255e-07	4.227e-07
	Cluh	0.6034	7.277	14.57	2.999e-09	1.589e-08
	Arap3	0.6034	6.36	13.47	7.602e-09	3.592e-08
	Fbxo36	0.6033	0.6816	2.415	0.03174	0.04073
	Wdr55	0.6026	5.258	12.71	1.509e-08	6.48e-08
	Rad17	0.6025	5.215	11.96	3.057e-08	1.211e-07
	Carm1	0.6024	6.282	13.64	6.571e-09	3.155e-08
	Rccd1	0.6024	3.25	7.427	6.052e-06	1.408e-05
	Lsm6	0.6015	6.051	13.36	8.376e-09	3.892e-08
	Gfm1	0.6014	6.335	15.32	1.646e-09	9.512e-09
	Spata1	0.6014	0.347	3.152	0.007916	0.011
	Tada2a	0.6012	4.7	11.3	5.923e-08	2.181e-07
	Tfcp2	0.6012	3.445	7.916	3.095e-06	7.617e-06
	2810429I04Rik	0.6012	0.02695	2.538	0.02525	0.03283
	Msrb1	0.601	7.251	11.19	6.655e-08	2.424e-07
	Stub1	0.6007	6.513	13.57	6.979e-09	3.327e-08
	Tmem180	0.6006	6.732	13.47	7.596e-09	3.591e-08
	Sh2b1	0.5992	6.552	13.71	6.148e-09	2.981e-08
	1700001L05Rik	0.5991	0.7869	2.907	0.01261	0.01705
	Pias4	0.5987	5.289	10.33	1.661e-07	5.438e-07
	Ldha	0.5974	10.84	14.43	3.345e-09	1.743e-08
	Nfe2l1	0.5973	7.658	16.62	6.141e-10	4.102e-09
	2700038G22Rik	0.5969	2.73	5.054	0.0002439	0.0004263
	Spag1	0.5969	1.798	3.92	0.001866	0.00284
	Vps9d1	0.5968	4.223	8.782	1.01e-06	2.749e-06
	Adgre1	0.5967	7.354	15.52	1.404e-09	8.339e-09
	Ppt1	0.5966	7.625	14.05	4.628e-09	2.304e-08
	Cad	0.5965	7.757	13.97	4.919e-09	2.432e-08
	Cdk10	0.5964	4.052	7.046	1.041e-05	2.319e-05
	Diap3	0.5962	5.823	9.006	7.661e-07	2.149e-06
	Nbeal1	0.5951	2.915	5.793	7.106e-05	0.0001362
	Igsf8	0.5948	5.826	10.86	9.316e-08	3.257e-07
	Aldh18a1	0.5945	7.366	16.59	6.282e-10	4.185e-09
	Tcf19	0.5931	4.515	9.969	2.472e-07	7.782e-07
	Cerk	0.5928	6.46	14.25	3.889e-09	1.979e-08
	Oas1a	0.5918	5.442	13.37	8.33e-09	3.873e-08
	Serac1	0.591	2.974	6.68	1.785e-05	3.812e-05
	Aldoa	0.5909	10.86	16.9	5.051e-10	3.459e-09
	Ufsp1	0.5902	0.1341	2.258	0.04241	0.05362
	Aatk	0.59	5.771	13.17	9.925e-09	4.507e-08
	Rnf157	0.5899	4.705	10.64	1.175e-07	3.993e-07
	Grtp1	0.5894	0.8295	3.455	0.004457	0.006406
	Timm13	0.5888	6.046	9.482	4.33e-07	1.286e-06
	Sgsm3	0.5884	4.664	10.73	1.077e-07	3.694e-07
	Dffb	0.5882	3.855	8.789	1.002e-06	2.729e-06
	B3galt4	0.5881	2.565	5.157	0.0002047	0.0003623
	Pmm2	0.5879	5.914	14.18	4.144e-09	2.094e-08
	6720489N17Rik	0.5874	3.134	5.844	6.543e-05	0.0001264
	Rsu1	0.5864	7.2	13.82	5.606e-09	2.743e-08
	Mpp7	0.5864	5.601	12.52	1.792e-08	7.547e-08
	Malt1	0.5861	5.932	13.53	7.238e-09	3.432e-08
	Aplp2	0.5856	6.964	15.27	1.706e-09	9.809e-09
	Rassf4	0.5855	7.213	14.68	2.738e-09	1.473e-08
	Unc119	0.5854	6.501	10.27	1.768e-07	5.75e-07
	Sirpb1b	0.5854	0.8338	3.062	0.00939	0.01293
	Rrp12	0.585	5.889	14.24	3.937e-09	2e-08
	Ralgps2	0.585	2.579	4.903	0.000317	0.0005426
	Tfap4	-0.5855	4.827	-10.67	1.146e-07	3.909e-07
	P3h3	-0.5857	3.111	-5.951	5.511e-05	0.0001078
	Rpn1	-0.5859	9.333	-16.67	5.927e-10	3.972e-09
	Nfatc1	-0.5859	6.069	-11.13	7.035e-08	2.546e-07
	Hexdc	-0.586	2.569	-5.738	7.761e-05	0.0001476
	Il10ra	-0.5862	4.69	-10.06	2.241e-07	7.123e-07
	Tlr9	-0.5863	2.308	-5.626	9.331e-05	0.0001749
	Fam168a	-0.5864	5.55	-10.85	9.407e-08	3.286e-07
	Rpl15	-0.5864	9.159	-9.114	6.72e-07	1.907e-06
	4931406P16Rik	-0.5865	4.893	-8.75	1.052e-06	2.852e-06
	Rab34	-0.5869	0.8293	-3.495	0.004133	0.005962
	Smarcc1	-0.5877	7.907	-12.32	2.173e-08	8.921e-08
	Atraid	-0.5877	5.069	-9.121	6.663e-07	1.891e-06
	Mgat1	-0.5879	6.768	-12.86	1.308e-08	5.721e-08
	Zfand1	-0.5884	4.373	-8.057	2.565e-06	6.406e-06
	Pfdn5	-0.5887	6.989	-13.19	9.732e-09	4.441e-08
	Clcn3	-0.5892	6.135	-12.88	1.294e-08	5.669e-08
	2610001J05Rik	-0.5892	5.517	-9.072	7.07e-07	1.996e-06
	Clic1	-0.5896	8.642	-12.2	2.44e-08	9.87e-08
	Tpd52l2	-0.5899	6.245	-9.427	4.621e-07	1.362e-06
	4931414P19Rik	-0.5902	3.607	-7.912	3.112e-06	7.65e-06
	Sdcbp	-0.5903	8.43	-9.819	2.93e-07	9.062e-07
	Oxsm	-0.5904	4.994	-10.89	9.028e-08	3.165e-07
	Proser3	-0.5906	3.192	-6.045	4.744e-05	9.383e-05
	Nt5c2	-0.591	6.137	-11.09	7.313e-08	2.635e-07
	Cr1l	-0.5913	6.072	-14.43	3.351e-09	1.745e-08
	Atm	-0.5915	6.327	-13.08	1.075e-08	4.817e-08
	Tia1	-0.5916	6.041	-13.24	9.301e-09	4.258e-08
	Cd200r4	-0.5925	3.135	-5.852	6.455e-05	0.0001248
	Plcg2	-0.5927	8.138	-14.81	2.463e-09	1.344e-08
	Orai1	-0.593	6.497	-10.98	8.223e-08	2.921e-07
	Ddx59	-0.5932	2.379	-5.745	7.675e-05	0.0001462
	Slpi	-0.5934	6.993	-14.51	3.148e-09	1.656e-08
	Ssc4d	-0.5935	2.568	-4.213	0.001087	0.00171
	Catsperg1	-0.5944	0.1232	-2.256	0.04257	0.05381
	Rpl35a	-0.5945	8.645	-12.77	1.431e-08	6.194e-08
	Traf1	-0.5946	2.443	-5.727	7.903e-05	0.0001502
	Tigd3	-0.5947	1.735	-4.639	0.0005045	0.000836
	Zfp282	-0.5948	5.554	-11.59	4.427e-08	1.683e-07
	A630089N07Rik	-0.5951	3.753	-6.895	1.298e-05	2.841e-05
	E130317F20Rik	-0.5951	1.788	-4.901	0.0003181	0.0005443
	Rhoh	-0.5962	5.067	-12.28	2.262e-08	9.24e-08
	A930005H10Rik	-0.5964	2.004	-4.968	0.0002832	0.0004894
	Rslcan18	-0.5964	1.369	-3.643	0.003131	0.004598
	Rnf6	-0.5966	6.209	-15.33	1.633e-09	9.457e-09
	2210013O21Rik	-0.5968	4.114	-9.41	4.716e-07	1.387e-06
	Usp6nl	-0.597	4.456	-10.27	1.761e-07	5.732e-07
	Zfp862-ps	-0.5972	3.557	-8.552	1.348e-06	3.568e-06
	Cfap36	-0.5974	4.908	-7.804	3.598e-06	8.75e-06
	Pth1r	-0.5974	0.6998	-2.21	0.04632	0.05821
	Rps26	-0.5978	9.813	-14.12	4.352e-09	2.188e-08
	Zfp558	-0.5984	0.6155	-2.633	0.02112	0.02776
	Zbtb26	-0.5987	3.592	-6.937	1.22e-05	2.688e-05
	Tjp3	-0.5987	4.567	-6.968	1.166e-05	2.577e-05
	Rps11	-0.5996	9.691	-13.08	1.074e-08	4.816e-08
	Hoxa2	-0.5997	0.8833	-3.036	0.009858	0.01353
	Gm12657	-0.6004	4.172	-6.437	2.579e-05	5.341e-05
	Eif4b	-0.6005	9.825	-17.34	3.701e-10	2.662e-09
	Numbl	-0.6007	3.094	-7.066	1.011e-05	2.258e-05
	2500002B13Rik	-0.6007	1.099	-3.71	0.002758	0.004086
	Fpgt	-0.6008	4.412	-9.485	4.317e-07	1.283e-06
	Mapk1ip1	-0.6008	3.309	-7.227	8.024e-06	1.826e-05
	Gtf3c6	-0.6016	4.975	-10.78	1.013e-07	3.5e-07
	Plekha6	-0.6018	3.475	-7.805	3.594e-06	8.743e-06
	Asb3	-0.6023	4.212	-8.951	8.197e-07	2.281e-06
[truncated: 2,338 more rows]

## Sheet: Table S4
Supplemental Table 4. Ubiquitin enrichment screen in MV4;11 cells expressing shUBE2N or shControl.
	Protein description	Protein Accessions	Annotated Sequence	Abundance Ratio: (shUBE2N/shControl)	P Value
	Dolichyl-diphosphooligosaccharide--protein glycosyltransferase subunit 2 OS=Homo sapiens OX=9606 GN=RPN2 PE=1 SV=3	P04844	[R].MLAQQAVKR.[TI]	0.5	0.00554018
	WD40 repeat-containing protein SMU1 OS=Homo sapiens OX=9606 GN=SMU1 PE=1 SV=2	Q2TAY7	[R].QTDPMIMLKQTQPER.[Y]	0.5	0.0477958
	Heat shock protein HSP 90-alpha OS=Homo sapiens OX=9606 GN=HSP90AA1 PE=1 SV=5	P07900	[K].ELHINLIPNKQDR.[T]	0.499	0.0165185
	Ubiquitin-conjugating enzyme E2 N OS=Homo sapiens OX=9606 GN=UBE2N PE=1 SV=1	P61088	[R].LLAEPVPGIKAEPDESNAR.[Y]	0.499	0.0370935
	Acidic leucine-rich nuclear phosphoprotein 32 family member E OS=Homo sapiens OX=9606 GN=ANP32E PE=1 SV=1	Q9BTT0	[K].DLSTVEALQNLKNLK.[S]	0.498	0.0134648
	Tyrosine--tRNA ligase, cytoplasmic OS=Homo sapiens OX=9606 GN=YARS1 PE=1 SV=4	P54577	[K].AMLESIGVPLEKLK.[F]	0.498	0.0396164
	DNA-dependent protein kinase catalytic subunit OS=Homo sapiens OX=9606 GN=PRKDC PE=1 SV=3	P78527	[R].AFLGELKTQMTSAVR.[E]	0.498	0.0490417
	Sarcoplasmic/endoplasmic reticulum calcium ATPase 2 OS=Homo sapiens OX=9606 GN=ATP2A2 PE=1 SV=1	P16615	[K].MFVKGAPEGVIDR.[C]	0.495	0.034807
	Very-long-chain enoyl-CoA reductase OS=Homo sapiens OX=9606 GN=TECR PE=1 SV=1	Q9NZ01	[R].DLRPAGSKTR.[K]	0.495	0.0382853
	Minor histocompatibility antigen H13 OS=Homo sapiens OX=9606 GN=HM13 PE=1 SV=1	Q8TCT9	[K].EGTEASASKGLEKK.[E]	0.495	0.046565
	TraB domain-containing protein OS=Homo sapiens OX=9606 GN=TRABD PE=1 SV=1	Q9H4I3	[R].EAFKEASKVPFCK.[F]	0.494	0.0476873
	Heat shock protein 105 kDa OS=Homo sapiens OX=9606 GN=HSPH1 PE=1 SV=1	Q92598	[R].RGPFELEAFYSDPQGVPYPEAKIGR.[F]	0.493	0.0217655
	Heat shock protein HSP 90-alpha OS=Homo sapiens OX=9606 GN=HSP90AA1 PE=1 SV=5	P07900	[R].TLTIVDTGIGMTKADLINNLGTIAK.[S]	0.492	0.0372642
	S-adenosylhomocysteine hydrolase-like protein 1 OS=Homo sapiens OX=9606 GN=AHCYL1 PE=1 SV=2	O43865	[K].NIKQAEFGR.[R]	0.491	0.0327457
	Phosphomevalonate kinase OS=Homo sapiens OX=9606 GN=PMVK PE=1 SV=3	Q15126	[R].LLDTSTYKEAFRK.[D]	0.49	0.0331649
	Inhibitor of nuclear factor kappa-B kinase subunit alpha OS=Homo sapiens OX=9606 GN=CHUK PE=1 SV=2	O15111	[K].IIHKIIDLGYAK.[D]	0.487	0.0394346
	Polyadenylate-binding protein 4 OS=Homo sapiens OX=9606 GN=PABPC4 PE=1 SV=1	Q13310	[K].AVEEMNGKEISGK.[I]	0.487	0.0404836
	DNA-dependent protein kinase catalytic subunit OS=Homo sapiens OX=9606 GN=PRKDC PE=1 SV=3	P78527	[R].AELAKTPVNK.[K]	0.487	0.0408607
	Docking protein 2 OS=Homo sapiens OX=9606 GN=DOK2 PE=1 SV=2	O60496	[R].LELQEGPEKPR.[R]	0.487	0.042698
	RNA pseudouridylate synthase domain-containing protein 1 OS=Homo sapiens OX=9606 GN=RPUSD1 PE=1 SV=1	Q9UJJ7	[R].ETLTLQKQLR.[Y]	0.486	0.048159
	CAD protein OS=Homo sapiens OX=9606 GN=CAD PE=1 SV=3	P27708	[R].SSALASKATGYPLAYVAAK.[L]	0.484	0.0365167
	Antigen peptide transporter 1 OS=Homo sapiens OX=9606 GN=TAP1 PE=1 SV=2	Q03518	[R].SFANEEGEAQKFR.[E]	0.483	0.0455545
	NADH dehydrogenase [ubiquinone] 1 alpha subcomplex subunit 8 OS=Homo sapiens OX=9606 GN=NDUFA8 PE=1 SV=3	P51970	[K].QQAKFDECVLDK.[L]	0.482	0.0031548
	Lanosterol 14-alpha demethylase OS=Homo sapiens OX=9606 GN=CYP51A1 PE=1 SV=4	Q16850	[K].GVAYDVPNPVFLEQKK.[M]	0.482	0.0101042
	FAS-associated factor 2 OS=Homo sapiens OX=9606 GN=FAF2 PE=1 SV=2	Q96CS3	[R].KLECLPPEPSPDDPESVK.[I]	0.482	0.0343342
	CAD protein OS=Homo sapiens OX=9606 GN=CAD PE=1 SV=3	P27708	[K].KNILLTIGSYK.[N]	0.481	0.0271386
	Rab GTPase-binding effector protein 2 OS=Homo sapiens OX=9606 GN=RABEP2 PE=1 SV=2	Q9H5N1	[R].VQQEQSKAQLPDLLSEQR.[A]	0.481	0.0272861
	DNA-directed RNA polymerases I and III subunit RPAC1 OS=Homo sapiens OX=9606 GN=POLR1C PE=1 SV=1	O15160	[K].DSSDPNELYVNHKVYTR.[H]	0.48	0.0294946
	Dephospho-CoA kinase domain-containing protein OS=Homo sapiens OX=9606 GN=DCAKD PE=1 SV=1	Q8WVC6	[R].KVLGDLIFNQPDRR.[Q]	0.479	0.0244275
	Deoxynucleoside triphosphate triphosphohydrolase SAMHD1 OS=Homo sapiens OX=9606 GN=SAMHD1 PE=1 SV=2	Q9Y3Z3	[K].REDYESLPKEVASAKPK.[V]	0.479	0.0307545
	Plectin OS=Homo sapiens OX=9606 GN=PLEC PE=1 SV=3	Q15149	[R].SELELTLGKLEQVR.[S]	0.478	0.0070149
	E3 ubiquitin-protein ligase DTX3L OS=Homo sapiens OX=9606 GN=DTX3L PE=1 SV=1	Q8TDB6	[R].TAYLPDNKEGR.[K]	0.478	0.0362489
	Tyrosine--tRNA ligase, cytoplasmic OS=Homo sapiens OX=9606 GN=YARS1 PE=1 SV=4	P54577	[K].IITVEKHPDADSLYVEKIDVGEAEPR.[T]	0.478	0.0443681
	Delta(24)-sterol reductase OS=Homo sapiens OX=9606 GN=DHCR24 PE=1 SV=2	Q15392	[K].LGCQDAFPEVYDKICKAAR.[H]	0.475	0.0346709
	Cytochrome c1, heme protein, mitochondrial OS=Homo sapiens OX=9606 GN=CYC1 PE=1 SV=3	P08574	[K].LFDYFPKPYPNSEAAR.[A]	0.474	0.0228583
	ATP-dependent DNA helicase Q1 OS=Homo sapiens OX=9606 GN=RECQL PE=1 SV=3	P46063	[K].ALGILKR.[Q]	0.474	0.0258252
	Heat shock 70 kDa protein 4 OS=Homo sapiens OX=9606 GN=HSPA4 PE=1 SV=4	P34932	[R].CTPACISFGPKNR.[S]	0.472	0.0373022
	Endoplasmic reticulum transmembrane helix translocase OS=Homo sapiens OX=9606 GN=ATP13A1 PE=1 SV=2	Q9HD20	[R].KWRPIASDEIVPGDIVSIGR.[S]	0.47	0.0330711
	U2 small nuclear ribonucleoprotein A' OS=Homo sapiens OX=9606 GN=SNRPA1 PE=1 SV=2	P09661	[R].LKTLLVNNNR.[I]	0.469	0.0348188
	Histone H1.3 OS=Homo sapiens OX=9606 GN=H1-3 PE=1 SV=2	P16402	[-].MSETAPLAPTIPAPAEKTPVKK.[K]	0.468	0.0352342
	Heat shock protein 105 kDa OS=Homo sapiens OX=9606 GN=HSPH1 PE=1 SV=1	Q92598	[K].QDLPSLDEKPR.[I]	0.468	0.037034
	E3 ubiquitin/ISG15 ligase TRIM25 OS=Homo sapiens OX=9606 GN=TRIM25 PE=1 SV=2	Q14258	[K].QAGLEAAAKATSSHPNSTSLK.[A]	0.467	0.0212443
	Eukaryotic translation initiation factor 5A-2 OS=Homo sapiens OX=9606 GN=EIF5A2 PE=1 SV=3	Q9GZV4	[K].KYEDICPSTHNMDVPNIKR.[N]	0.467	0.0465304
	Heat shock protein HSP 90-alpha OS=Homo sapiens OX=9606 GN=HSP90AA1 PE=1 SV=5 Heat shock protein HSP 90-beta OS=Homo sapiens OX=9606 GN=HSP90AB1 PE=1 SV=4	P07900; P08238	[R].YESLTDPSKLDSGK.[E]	0.465	0.0173458
	C-1-tetrahydrofolate synthase, cytoplasmic OS=Homo sapiens OX=9606 GN=MTHFD1 PE=1 SV=4	P11586	[K].ITIGQAPTEKGHTR.[T]	0.465	0.0445162
	Actin-related protein 2/3 complex subunit 3 OS=Homo sapiens OX=9606 GN=ARPC3 PE=1 SV=3	O15145	[R].LCEKVFDPQNDKPSK.[W]	0.463	0.0349392
	Tyrosine--tRNA ligase, cytoplasmic OS=Homo sapiens OX=9606 GN=YARS1 PE=1 SV=4	P54577	[K].LLDPIREKFNTPALK.[K]	0.462	0.0118128
	Arf-GAP with coiled-coil, ANK repeat and PH domain-containing protein 2 OS=Homo sapiens OX=9606 GN=ACAP2 PE=1 SV=3	Q15057	[R].SLGVHFSKVR.[S]	0.461	0.0204206
	Symplekin OS=Homo sapiens OX=9606 GN=SYMPK PE=1 SV=2	Q92797	[R].LLSGLQEKPDQKDGIFTK.[V]	0.458	0.0192882
	FAS-associated factor 2 OS=Homo sapiens OX=9606 GN=FAF2 PE=1 SV=2	Q96CS3	[R].QNLQEEKER.[K]	0.458	0.0361542
	Gelsolin OS=Homo sapiens GN=GSN PE=1 SV=1	P06396	[R].VPFDAATLHTSTAMAAQHGMDDDGTGQKQIWR.[I]	0.456	0.0116564
	Heat shock protein beta-1 OS=Homo sapiens OX=9606 GN=HSPB1 PE=1 SV=2	P04792	[K].TKDGVVEITGK.[H]	0.456	0.013276
	Vimentin OS=Homo sapiens OX=9606 GN=VIM PE=1 SV=4	P08670	[R].TNEKVELQELNDR.[F]	0.456	0.0222665
	Glia maturation factor gamma OS=Homo sapiens OX=9606 GN=GMFG PE=1 SV=1	O60234	[R].VSYPLCFIFSSPVGCKPEQQMMYAGSKNR.[L]	0.455	0.0325124
	CTP synthase 1 OS=Homo sapiens OX=9606 GN=CTPS1 PE=1 SV=2	P17812	[R].CSNPLDTSVKEK.[I]	0.453	0.0346261
	DNA-dependent protein kinase catalytic subunit OS=Homo sapiens OX=9606 GN=PRKDC PE=1 SV=3	P78527	[K].VVLKHLK.[K]	0.452	0.0174358
	Programmed cell death 6-interacting protein OS=Homo sapiens OX=9606 GN=PDCD6IP PE=1 SV=1	Q8WUM4	[K].STPVNVPISQKFTDLFEK.[M]	0.451	0.016667
	Heterogeneous nuclear ribonucleoprotein Q OS=Homo sapiens OX=9606 GN=SYNCRIP PE=1 SV=2	O60506	[K].VADSSKGPDEAKIK.[A]	0.448	0.014251
	Pleckstrin OS=Homo sapiens OX=9606 GN=PLEK PE=1 SV=3	P08567	[R].GVIIKQGCLLK.[Q]	0.447	0.0252666
	Ubiquitin-40S ribosomal protein S27a OS=Homo sapiens GN=RPS27A PE=1 SV=2	P62979	[K].QLEDGRTLSDYNIQKESTLHLVLR.[L]	0.445	0.012247
	60S acidic ribosomal protein P0 OS=Homo sapiens OX=9606 GN=RPLP0 PE=1 SV=1	P05388	[R].GNVGFVFTKEDLTEIR.[D]	0.445	0.0129812
	Nucleolin OS=Homo sapiens OX=9606 GN=NCL PE=1 SV=3	P19338	[R].TLLAKNLPYK.[V]	0.445	0.0232021
	Very-long-chain 3-oxoacyl-CoA reductase OS=Homo sapiens OX=9606 GN=HSD17B12 PE=1 SV=2	Q53GQ0	[K].SAIKTVGLQSR.[T]	0.444	0.000957672
	Mitochondrial Rho GTPase 2 OS=Homo sapiens OX=9606 GN=RHOT2 PE=1 SV=2	Q8IXI1	[K].AVLHPTAPLYDPEAKQLRPACAQALTR.[I]	0.444	0.00275541
	Macrophage-capping protein OS=Homo sapiens OX=9606 GN=CAPG PE=1 SV=2	P40121	[K].TSTGAPAAIKK.[L]	0.443	0.00988574
	TAR DNA-binding protein 43 OS=Homo sapiens OX=9606 GN=TARDBP PE=1 SV=1	Q13148	[K].TSDLIVLGLPWKTTEQDLK.[E]	0.442	0.018954
	Serine/threonine-protein phosphatase PGAM5, mitochondrial OS=Homo sapiens OX=9606 GN=PGAM5 PE=1 SV=2	Q96HS1	[R].NVESGEEELASKLDHYKAK.[A]	0.44	0.00201385
	Cytoplasmic dynein 1 heavy chain 1 OS=Homo sapiens OX=9606 GN=DYNC1H1 PE=1 SV=5	Q14204	[K].AINTAVKSGR.[W]	0.437	0.014639
	E3 ubiquitin-protein ligase HUWE1 OS=Homo sapiens OX=9606 GN=HUWE1 PE=1 SV=3	Q7Z6Z7	[K].TTPLKPSPLPVIPDTIK.[E]	0.434	0.0186985
	Tyrosine--tRNA ligase, cytoplasmic OS=Homo sapiens OX=9606 GN=YARS1 PE=1 SV=4	P54577	[K].FIKGTDYQLSK.[E]	0.431	0.00179618
	DNA-dependent protein kinase catalytic subunit OS=Homo sapiens OX=9606 GN=PRKDC PE=1 SV=3	P78527	[R].AELAKTPVNKK.[N]	0.431	0.0201716
	Tubulin beta chain OS=Homo sapiens OX=9606 GN=TUBB PE=1 SV=2	P07437	[K].MAVTFIGNSTAIQELFKR.[I]	0.431	0.0308642
	Insulin-like growth factor 2 mRNA-binding protein 1 OS=Homo sapiens OX=9606 GN=IGF2BP1 PE=1 SV=2	Q9NZI8	[R].FASASIKIAPPETPDSK.[V]	0.43	0.0133166
	Unconventional myosin-Ig OS=Homo sapiens OX=9606 GN=MYO1G PE=1 SV=2	B0I1T2	[R].SRDTCIVISGESGAGKTEASK.[H]	0.428	0.0211474
	Nucleolin OS=Homo sapiens OX=9606 GN=NCL PE=1 SV=3	P19338	[K].SAPELKTGISDVFAK.[N]	0.426	0.00123213
	U4/U6 small nuclear ribonucleoprotein Prp31 OS=Homo sapiens OX=9606 GN=PRPF31 PE=1 SV=2	Q8WWY3	[R].TVKELGNSLDK.[C]	0.426	0.0218563
	Cytosol aminopeptidase OS=Homo sapiens OX=9606 GN=LAP3 PE=1 SV=3	P28838	[R].QVVDCQLADVNNIGKYR.[S]	0.423	0.0250818
	Peptidyl-prolyl cis-trans isomerase D OS=Homo sapiens OX=9606 GN=PPID PE=1 SV=3	Q08752	[K].KAQGIAPEDKAIQAELLK.[V]	0.422	0.0127482
	DNA-dependent protein kinase catalytic subunit OS=Homo sapiens OX=9606 GN=PRKDC PE=1 SV=3	P78527	[R].EHPFLVKGGEDLRQDQR.[V]	0.422	0.0249949
	Heterogeneous nuclear ribonucleoprotein U OS=Homo sapiens OX=9606 GN=HNRNPU PE=1 SV=6	Q00839	[K].TTWVTKHAAENPGKYNILGTNTIMDK.[M]	0.421	0.00462187
	Ras-related protein Rab-24 OS=Homo sapiens OX=9606 GN=RAB24 PE=1 SV=1	Q969Q5	[K].AQLFETSSKTGQSVDELFQK.[V]	0.418	0.00871499
	Very-long-chain 3-oxoacyl-CoA reductase OS=Homo sapiens OX=9606 GN=HSD17B12 PE=1 SV=2	Q53GQ0	[R].SKDKLDQVSSEIK.[E]	0.417	0.0015493
	Lanosterol 14-alpha demethylase OS=Homo sapiens OX=9606 GN=CYP51A1 PE=1 SV=4	Q16850	[R].LTTPVFGKGVAYDVPNPVFLEQK.[K]	0.417	0.0029865
	Nucleophosmin OS=Homo sapiens OX=9606 GN=NPM1 PE=1 SV=2	P06748	[K].ADKDYHFKVDNDENEHQLSLR.[T]	0.417	0.00537545
	E3 ubiquitin/ISG15 ligase TRIM25 OS=Homo sapiens OX=9606 GN=TRIM25 PE=1 SV=2	Q14258	[R].FTYCSQVLGLHCYKK.[G]	0.417	0.0097945
	DNA replication licensing factor MCM2 OS=Homo sapiens OX=9606 GN=MCM2 PE=1 SV=4	P49736	[R].FGAQQDTIEVPEKDLVDKAR.[Q]	0.413	0.00344079
	DNA-dependent protein kinase catalytic subunit OS=Homo sapiens OX=9606 GN=PRKDC PE=1 SV=3	P78527	[K].FLHGKLGNPIVPLNIR.[L]	0.409	0.009219
	Actin, cytoplasmic 1 OS=Bos taurus GN=ACTB PE=1 SV=1 Actin, alpha cardiac muscle 1 OS=Homo sapiens OX=9606 GN=ACTC1 PE=1 SV=1	P60712; P68032	[R].HQGVMVGMGQKDSYVGDEAQSK.[R]	0.408	0.000997502
	Non-receptor tyrosine-protein kinase TYK2 OS=Homo sapiens OX=9606 GN=TYK2 PE=1 SV=3	P29597	[R].VDQKEITQLSHLGQGTR.[T]	0.407	0.0121645
	Rho GTPase-activating protein 45 OS=Homo sapiens OX=9606 GN=ARHGAP45 PE=1 SV=2	Q92619	[K].KCLETLAIQCGHK.[K]	0.406	0.00808664
	Peptidyl-prolyl cis-trans isomerase FKBP8 OS=Homo sapiens OX=9606 GN=FKBP8 PE=1 SV=2	Q14318	[R].SCSLVLEHQPDNIKALFR.[K]	0.403	0.00512986
	NF-kappa-B essential modulator OS=Homo sapiens OX=9606 GN=IKBKG PE=1 SV=2	Q9Y6K9	[K].QEVIDKLKEEAEQHK.[I]	0.399	0.0156997
	Protein-tyrosine kinase 2-beta OS=Homo sapiens OX=9606 GN=PTK2B PE=1 SV=2	Q14289	[R].NILVASPECVKLGDFGLSR.[Y]	0.398	0.0163711
	Mitochondrial import inner membrane translocase subunit TIM50 OS=Homo sapiens OX=9606 GN=TIMM50 PE=1 SV=2	Q3ZCQ8	[R].YMDGHHVKDISCLNRDPAR.[V]	0.397	0.00753018
	Very-long-chain 3-oxoacyl-CoA reductase OS=Homo sapiens OX=9606 GN=HSD17B12 PE=1 SV=2	Q53GQ0	[K].IRKPTLDKPSPETFVKSAIK.[T]	0.388	0.00169522
	Minor histocompatibility antigen H13 OS=Homo sapiens OX=9606 GN=HM13 PE=1 SV=1	Q8TCT9	[R].GKNASDMPETITSR.[D]	0.388	0.00362231
	Fatty acid CoA ligase Acsl3 OS=Homo sapiens OX=9606 GN=ACSL3 PE=1 SV=3	O95573	[K].AKPVNSKPDSAYR.[S]	0.387	0.00574435
	Lysosomal-associated transmembrane protein 5 OS=Homo sapiens OX=9606 GN=LAPTM5 PE=1 SV=1	Q13571	[K].VVLPSYEEALSLPSKTPEGGPAPPPYSEV.[-]	0.386	0.00112627
	Peptidyl-prolyl cis-trans isomerase FKBP8 OS=Homo sapiens OX=9606 GN=FKBP8 PE=1 SV=2	Q14318	[K].LEPSNKTIHAELSK.[L]	0.376	0.0026575
	Lupus La protein OS=Homo sapiens OX=9606 GN=SSB PE=1 SV=2	P05455	[K].SKAELMEISEDKTK.[I]	0.374	0.000193413
	Myosin-binding protein H OS=Homo sapiens OX=9606 GN=MYBPH PE=1 SV=4	Q13203	[R].VFSENLCGLSTSATVTKELAHIQK.[A]	0.373	0.0055289
	Alcohol dehydrogenase class-3 OS=Homo sapiens OX=9606 GN=ADH5 PE=1 SV=4	P11766	[K].LKAGDTVIPLYIPQCGECK.[F]	0.371	0.00733239
	Protein pelota homolog OS=Homo sapiens OX=9606 GN=PELO PE=1 SV=2	Q9BRX2	[R].LVDSVKENAGTVR.[I]	0.369	0.00331468
	Serine/threonine-protein kinase Nek7 OS=Homo sapiens OX=9606 GN=NEK7 PE=1 SV=1	Q8TDX7	[R].AACLLDGVPVALKK.[V]	0.369	0.00465765
	Tubulin beta-4A chain OS=Homo sapiens OX=9606 GN=TUBB4A PE=1 SV=2 Tubulin beta chain OS=Homo sapiens OX=9606 GN=TUBB PE=1 SV=2 Tubulin beta-4B chain OS=Homo sapiens OX=9606 GN=TUBB4B PE=1 SV=1	P04350; P07437; P68371	[R].TLKLTTPTYGDLNHLVSATMSGVTTCLR.[F]	0.367	0.000126934
	Acyl-CoA (8-3)-desaturase OS=Homo sapiens OX=9606 GN=FADS1 PE=1 SV=3	O60427	[K].NKELTDEFR.[E]	0.366	0.00243491
	MICOS complex subunit MIC19 OS=Homo sapiens OX=9606 GN=CHCHD3 PE=1 SV=1	Q9NX63	[K].AAEEVEAKFK.[R]	0.362	0.00393272
	Tyrosine--tRNA ligase, cytoplasmic OS=Homo sapiens OX=9606 GN=YARS1 PE=1 SV=4	P54577	[R].LVVVLCNLKPQK.[M]	0.357	0.00387468
	Tyrosine--tRNA ligase, cytoplasmic OS=Homo sapiens OX=9606 GN=YARS1 PE=1 SV=4	P54577	[K].GYEKGQPDEELKPK.[K]	0.354	0.000770754
	Trifunctional purine biosynthetic protein adenosine-3 OS=Homo sapiens OX=9606 GN=GART PE=1 SV=1	P22102	[K].SKEEACKAVQEIMQEK.[A]	0.354	0.00172583
	Histone H2A type 2-C OS=Homo sapiens OX=9606 GN=H2AC20 PE=1 SV=4 Histone H2A type 3 OS=Homo sapiens OX=9606 GN=H2AW PE=1 SV=3 Histone H2A.J OS=Homo sapiens OX=9606 GN=H2AJ PE=1 SV=1	Q16777; Q7L7L0; Q9BTM1	[KR].VTIAQGGVLPNIQAVLLPKK.[T]	0.346	0.00150645
	Lanosterol 14-alpha demethylase OS=Homo sapiens OX=9606 GN=CYP51A1 PE=1 SV=4	Q16850	[K].DIFYKAIQK.[R]	0.344	0.00145707
	Lupus La protein OS=Homo sapiens OX=9606 GN=SSB PE=1 SV=2	P05455	[R].SPSKPLPEVTDEYKNDVKNR.[S]	0.343	0.00127768
	Inner nuclear membrane protein Man1 OS=Homo sapiens OX=9606 GN=LEMD3 PE=1 SV=2	Q9Y2U8	[R].FPQALTSNTPLKPSNK.[H]	0.342	0.00202039
	High affinity immunoglobulin epsilon receptor subunit gamma OS=Homo sapiens OX=9606 GN=FCER1G PE=1 SV=1	P30273	[K].AAITSYEKSDGVYTGLSTR.[N]	0.342	0.00279291
	Unconventional myosin-Ig OS=Homo sapiens OX=9606 GN=MYO1G PE=1 SV=2	B0I1T2	[R].VKDVLLKSTCVLEAFGNAR.[T]	0.341	0.00326859
	Delta(24)-sterol reductase OS=Homo sapiens OX=9606 GN=DHCR24 PE=1 SV=2	Q15392	[R].DIQKQVR.[E]	0.338	0.00121455
	Vigilin OS=Homo sapiens OX=9606 GN=HDLBP PE=1 SV=2	Q00341	[R].LEVEKAFHPFIAGPYNR.[L]	0.338	0.00404061
	DNA-dependent protein kinase catalytic subunit OS=Homo sapiens OX=9606 GN=PRKDC PE=1 SV=3	P78527	[R].HGDLPDIQIKHSSLITPLQAVAQR.[D]	0.336	0.00209702
	Mitochondrial import inner membrane translocase subunit TIM50 OS=Homo sapiens OX=9606 GN=TIMM50 PE=1 SV=2	Q3ZCQ8	[R].VVVVDCKK.[E]	0.333	0.00261005
	Tubulin beta-8 chain OS=Homo sapiens OX=9606 GN=TUBB8 PE=1 SV=2	Q3ZCM7	[K].MSATFIGNNTAIQELFKR.[V]	0.33	0.000924799
	Long-chain-fatty-acid--CoA ligase 1 OS=Homo sapiens OX=9606 GN=ACSL1 PE=1 SV=1	P33121	[R].LLMDDLKVLQPTVFPVVPR.[L]	0.325	0.00089822
	Histone H2A type 3 OS=Homo sapiens OX=9606 GN=H2AW PE=1 SV=3	Q7L7L0	[RK].VTIAQGGVLPNIQAVLLPKKTESHHK.[AT]	0.304	2.26872e-05
	Serine/threonine-protein kinase N1 OS=Homo sapiens OX=9606 GN=PKN1 PE=1 SV=2	Q16512	[R].LAGPFPATHYSTLCKPAPLTGTLEVR.[V]	0.303	0.000744749
	Cold shock domain-containing protein E1 OS=Homo sapiens OX=9606 GN=CSDE1 PE=1 SV=2	O75534	[K].THSVNGITEEADPTIYSGKVIRPLR.[S]	0.301	0.00034996
	Ribosomal protein S6 kinase alpha-1 OS=Homo sapiens OX=9606 GN=RPS6KA1 PE=1 SV=2	Q15418	[K].ADPSHFELLKVLGQGSFGK.[V]	0.299	0.000870065
	Guanine nucleotide-binding protein-like 3 OS=Homo sapiens OX=9606 GN=GNL3 PE=1 SV=2	Q9BVP2	[R].CPQVEEAIVQSGQKK.[L]	0.298	0.000273863
	Histone H1.3 OS=Homo sapiens OX=9606 GN=H1-3 PE=1 SV=2	P16402	[-].MSETAPLAPTIPAPAEKTPVK.[K]	0.292	3.64481e-06
	cAMP-dependent protein kinase catalytic subunit alpha OS=Homo sapiens OX=9606 GN=PRKACA PE=1 SV=2	P17612	[R].IKTLGTGSFGR.[V]	0.291	0.000227675
	Nucleolin OS=Homo sapiens OX=9606 GN=NCL PE=1 SV=3	P19338	[R].TLLAKNLPYKVTQDELK.[E]	0.266	4.67937e-05
	Proto-oncogene vav OS=Homo sapiens OX=9606 GN=VAV1 PE=1 SV=4	P15498	[R].EIQQTEEKYTDTLGSIQQHFLKPLQR.[F]	0.256	1.09535e-05
	Stathmin OS=Homo sapiens OX=9606 GN=STMN1 PE=1 SV=3	P16949	[R].SKESVPEFPLSPPK.[K]	0.232	1.74264e-06
	Membrane-spanning 4-domains subfamily A member 6A OS=Homo sapiens OX=9606 GN=MS4A6A PE=1 SV=1	Q9H2W1	[-].MTSQPVPNETIIVLPSNVINFSQAEKPEPTNQGQDSLKK.[H]	0.225	3.57882e-06
	Long-chain-fatty-acid--CoA ligase 1 OS=Homo sapiens OX=9606 GN=ACSL1 PE=1 SV=1	P33121	[K].TAEALDKDGWLHTGDIGK.[W]	0.215	8.6443e-06
	ATP-dependent RNA helicase DDX18 OS=Homo sapiens OX=9606 GN=DDX18 PE=1 SV=2	Q9NVP1	[R].DLLAAAKTGSGK.[T]	0.211	2.06487e-05
	Lysosomal alpha-mannosidase OS=Homo sapiens OX=9606 GN=MAN2B1 PE=1 SV=3	O00754	[R].FDTPLETKGR.[F]	0.082	1e-17
	14-3-3 protein epsilon OS=Homo sapiens OX=9606 GN=YWHAE PE=1 SV=1	P62258	[K].LICCDILDVLDKHLIPAANTGESK.[V]	0.01	1e-17
	Actin, cytoplasmic 1 OS=Bos taurus GN=ACTB PE=1 SV=1	P60712	[-].MDDDIAALVVDNGSGMCKAGFAGDDAPR.[A]	0.01	1e-17
	Actin-related protein 3 OS=Homo sapiens OX=9606 GN=ACTR3 PE=1 SV=3	P61158	[R].YSYVCPDLVKEFNKYDTDGSK.[W]	0.01	1e-17
	Active breakpoint cluster region-related protein OS=Homo sapiens OX=9606 GN=ABR PE=1 SV=2	Q12979	[K].VALETAEKCSQSNNQFQK.[I]	0.01	1e-17
	Aldehyde dehydrogenase family 1 member A3 OS=Homo sapiens OX=9606 GN=ALDH1A3 PE=1 SV=2	P47895	[R].IAKEEIFGPVQPILK.[F]	0.01	1e-17
	Aldehyde dehydrogenase family 3 member A2 OS=Homo sapiens OX=9606 GN=ALDH3A2 PE=1 SV=1	P51648	[R].YIAPTVLTDVDPKTK.[V]	0.01	1e-17
	Aldehyde dehydrogenase family 3 member A2 OS=Homo sapiens OX=9606 GN=ALDH3A2 PE=1 SV=1	P51648	[K].TKVMQEEIFGPILPIVPVK.[N]	0.01	1e-17
	All-trans-retinol 13,14-reductase OS=Homo sapiens OX=9606 GN=RETSAT PE=1 SV=2	Q6NUM9	[K].ATVQSVLLDSAGKACGVSVK.[K]	0.01	1e-17
	Annexin A5 OS=Homo sapiens GN=ANXA5 PE=1 SV=2	P08758	[K].GAGTNEKVLTEIIASR.[T]	0.01	1e-17
	Apoptosis-inducing factor 1, mitochondrial OS=Homo sapiens OX=9606 GN=AIFM1 PE=1 SV=1	O95831	[K].ELWFSDDPNVTKTLR.[F]	0.01	1e-17
	ATP-citrate synthase OS=Homo sapiens OX=9606 GN=ACLY PE=1 SV=3	P53396	[R].LGQEATVGKATGFLK.[N]	0.01	1e-17
	ATP-dependent RNA helicase A OS=Homo sapiens OX=9606 GN=DHX9 PE=1 SV=4	Q08211	[K].LFTAHNNMTNYATVWASKTNLEQR.[K]	0.01	1e-17
	ATP-dependent RNA helicase DDX19A OS=Homo sapiens OX=9606 GN=DDX19A PE=1 SV=1	Q9NUU7	[R].GLAVNMVDSKHSMNILNR.[I]	0.01	1e-17
	Beta-catenin-like protein 1 OS=Homo sapiens OX=9606 GN=CTNNBL1 PE=1 SV=1	Q8WYA6	[R].LLNKFTENDSEKVDR.[L]	0.01	1e-17
	CAD protein OS=Homo sapiens OX=9606 GN=CAD PE=1 SV=3	P27708	[K].IGSCMKSVGEVMGIGR.[S]	0.01	1e-17
	Calcineurin B homologous protein 3 OS=Homo sapiens OX=9606 GN=TESC PE=1 SV=3	Q96BS2	[R].FKQLSGDQPTIR.[NK]	0.01	1e-17
	Calcyclin-binding protein OS=Homo sapiens OX=9606 GN=CACYBP PE=1 SV=2	Q9HB71	[K].VKTDTVLILCR.[K]	0.01	1e-17
	Calcyclin-binding protein OS=Homo sapiens OX=9606 GN=CACYBP PE=1 SV=2	Q9HB71	[K].SYSMIVNNLLKPISVEGSSKK.[V]	0.01	1e-17
	Chromodomain-helicase-DNA-binding protein 4 OS=Homo sapiens OX=9606 GN=CHD4 PE=1 SV=2	Q14839	[R].KLERPPETPTVDPTVKYER.[Q]	0.01	1e-17
	Coatomer subunit alpha OS=Homo sapiens OX=9606 GN=COPA PE=1 SV=2	P53621	[K].DADSQNPDAPEGKR.[S]	0.01	1e-17
	Coatomer subunit delta OS=Homo sapiens OX=9606 GN=ARCN1 PE=1 SV=1	P48444	[K].SFPVNSDVGVLKWR.[L]	0.01	1e-17
	Coatomer subunit gamma-1 OS=Homo sapiens OX=9606 GN=COPG1 PE=1 SV=1	Q9Y678	[R].TESTPITAVKQPEKVAATR.[Q]	0.01	1e-17
	Coiled-coil domain-containing protein 50 OS=Homo sapiens OX=9606 GN=CCDC50 PE=1 SV=1	Q8IVM0	[R].AYADSYYYEDGGMKPR.[V]	0.01	1e-17
	Cotranscriptional regulator FAM172A OS=Homo sapiens OX=9606 GN=FAM172A PE=1 SV=1	Q8WUF8	[K].NKVTAVALTDSVHNVWHQEAGKTIR.[E]	0.01	1e-17
	CTP synthase 1 OS=Homo sapiens OX=9606 GN=CTPS1 PE=1 SV=2	P17812	[R].LLETCSIALVGKYTK.[F]	0.01	1e-17
	Cyclin-dependent kinase 1 OS=Homo sapiens OX=9606 GN=CDK1 PE=1 SV=3	P06493	[K].MLIYDPAKR.[I]	0.01	1e-17
	Cytochrome c oxidase subunit 6B1 OS=Homo sapiens OX=9606 GN=COX6B1 PE=1 SV=2	P14854	[K].AMTAKGGDISVCEWYQR.[V]	0.01	1e-17
	Cytoplasmic dynein 1 heavy chain 1 OS=Homo sapiens OX=9606 GN=DYNC1H1 PE=1 SV=5	Q14204	[R].LSCLPAFKDLIAK.[V]	0.01	1e-17
	DNA ligase 1 OS=Homo sapiens OX=9606 GN=LIG1 PE=1 SV=1	P18858	[K].LSPGIPLKPMLAHPTR.[G]	0.01	1e-17
	DNA polymerase delta catalytic subunit OS=Homo sapiens OX=9606 GN=POLD1 PE=1 SV=2	P28340	[R].ESELYQKEVSHLNALEER.[F]	0.01	1e-17
	DNA replication licensing factor MCM2 OS=Homo sapiens OX=9606 GN=MCM2 PE=1 SV=4	P49736	[R].KESMATGSIPITVR.[H]	0.01	1e-17
	DNA replication licensing factor MCM6 OS=Homo sapiens OX=9606 GN=MCM6 PE=1 SV=1	Q14566	[R].DVEQQFKYTQPNICR.[N]	0.01	1e-17
	DNA-dependent protein kinase catalytic subunit OS=Homo sapiens OX=9606 GN=PRKDC PE=1 SV=3	P78527	[K].WSIKQITPQQQEK.[S]	0.01	1e-17
	Dolichyl-diphosphooligosaccharide--protein glycosyltransferase subunit STT3B OS=Homo sapiens OX=9606 GN=STT3B PE=1 SV=1	Q8TCJ2	[R].NQGNLYDKAGK.[V]	0.01	1e-17
	Drebrin-like protein OS=Homo sapiens OX=9606 GN=DBNL PE=1 SV=1	Q9UJU6	[R].VVTEKSPTDWALFTYEGNSNDIR.[V]	0.01	1e-17
	E3 ubiquitin-protein ligase RNF213 OS=Homo sapiens OX=9606 GN=RNF213 PE=1 SV=3	Q63HN8	[R].LVKFLPEILALQR.[D]	0.01	1e-17
	eIF-2-alpha kinase activator GCN1 OS=Homo sapiens OX=9606 GN=GCN1 PE=1 SV=6	Q92616	[R].LTGNKVQQYHR.[A]	0.01	1e-17
	Elongation factor 1-alpha 1 OS=Homo sapiens OX=9606 GN=EEF1A1 PE=1 SV=1	P68104	[R].VETGVLKPGMVVTFAPVNVTTEVK.[S]	0.01	1e-17
	Endoplasmic reticulum transmembrane helix translocase OS=Homo sapiens OX=9606 GN=ATP13A1 PE=1 SV=2	Q9HD20	[R].DLEDESTPIVKLGDASIAAPFTSK.[L]	0.01	1e-17
	Estradiol 17-beta-dehydrogenase 11 OS=Homo sapiens OX=9606 GN=HSD17B11 PE=1 SV=3	Q8NBQ5	[K].TTCLCPNFVNTGFIKNPSTSLGPTLEPEEVVNR.[L]	0.01	1e-17
	Estradiol 17-beta-dehydrogenase 11 OS=Homo sapiens OX=9606 GN=HSD17B11 PE=1 SV=3	Q8NBQ5	[K].LVLWDINKHGLEETAAKCK.[G]	0.01	1e-17
	Eukaryotic translation initiation factor 4 gamma 2 OS=Homo sapiens OX=9606 GN=EIF4G2 PE=1 SV=1	P78344	[R].LAEDAPNFDGPAAEGQPGQKQSTTFRR.[L]	0.01	1e-17
	Eukaryotic translation initiation factor 5A-2 OS=Homo sapiens OX=9606 GN=EIF5A2 PE=1 SV=3	Q9GZV4	[K].VHLVGIDIFTGKKYEDICPSTHNMDVPNIK.[R]	0.01	1e-17
	Exocyst complex component 8 OS=Homo sapiens OX=9606 GN=EXOC8 PE=1 SV=2	Q8IYI6	[R].IQALAEETAQNLKR.[N]	0.01	1e-17
	Farnesyl pyrophosphate synthase OS=Homo sapiens OX=9606 GN=FDPS PE=1 SV=4	P14324	[R].ATPEQYQILKENYGQK.[E]	0.01	1e-17
	Gelsolin OS=Homo sapiens GN=GSN PE=1 SV=1	P06396	[K].TPSAAYLWVGTGASEAEKTGAQELLR.[V]	0.01	1e-17
	Glucose-6-phosphate 1-dehydrogenase OS=Homo sapiens OX=9606 GN=G6PD PE=1 SV=4	P11413	[K].ATPEEKLKLEDFFAR.[N]	0.01	1e-17
	GRIP1-associated protein 1 OS=Homo sapiens OX=9606 GN=GRIPAP1 PE=1 SV=2	Q4V328	[R].LQTEKETLFNDSR.[N]	0.01	1e-17
	GRIP1-associated protein 1 OS=Homo sapiens OX=9606 GN=GRIPAP1 PE=1 SV=2	Q4V328	[R].DLVKPGDENLR.[E]	0.01	1e-17
	GTP-binding nuclear protein Ran OS=Homo sapiens OX=9606 GN=RAN PE=1 SV=3	P62826	[K].LVLVGDGGTGKTTFVK.[R]	0.01	1e-17
	GTP-binding protein 4 OS=Homo sapiens OX=9606 GN=GTPBP4 PE=1 SV=3	Q9BZE4	[R].TLLLCGYPNVGKSSFINK.[V]	0.01	1e-17
	Heat shock 70 kDa protein 1B OS=Homo sapiens OX=9606 GN=HSPA1B PE=1 SV=1	P0DMV9	[K].NQVALNPQNTVFDAKR.[L]	0.01	1e-17
	Heat shock 70 kDa protein 1-like OS=Homo sapiens OX=9606 GN=HSPA1L PE=1 SV=2	P34931	[K].NQVAMNPQNTVFDAKR.[L]	0.01	1e-17
	Heat shock protein HSP 90-beta OS=Homo sapiens OX=9606 GN=HSP90AB1 PE=1 SV=4	P08238	[R].RAPFDLFENKK.[K]	0.01	1e-17
	Helicase SKI2W OS=Homo sapiens OX=9606 GN=SKIV2L PE=1 SV=3	Q15477	[K].TVVAEYAIALAQKHMTR.[T]	0.01	1e-17
	Heterogeneous nuclear ribonucleoprotein Q OS=Homo sapiens OX=9606 GN=SYNCRIP PE=1 SV=2	O60506	[K].VTEGLTDVILYHQPDDKKK.[N]	0.01	1e-17
	Heterogeneous nuclear ribonucleoprotein U OS=Homo sapiens OX=9606 GN=HNRNPU PE=1 SV=6	Q00839	[R].AKSPQPPVEEEDEHFDDTVVCLDTYNCDLHFK.[I]	0.01	1e-17
	Heterogeneous nuclear ribonucleoprotein U OS=Homo sapiens OX=9606 GN=HNRNPU PE=1 SV=6	Q00839	[K].EKPYFPIPEEYTFIQNVPLEDRVR.[G]	0.01	1e-17
	Heterogeneous nuclear ribonucleoprotein U OS=Homo sapiens OX=9606 GN=HNRNPU PE=1 SV=6	Q00839	[K].DLPEHAVLKMK.[G]	0.01	1e-17
	Heterogeneous nuclear ribonucleoprotein U-like protein 2 OS=Homo sapiens OX=9606 GN=HNRNPUL2 PE=1 SV=1	Q1KMD3	[K].VTQNLPMKEGCTEVSLLR.[V]	0.01	1e-17
	Histone H1.4 OS=Homo sapiens OX=9606 GN=H1-4 PE=1 SV=2	P10412	[-].MSETAPAAPAAPAPAEKTPVK.[K]	0.01	1e-17
	Inner nuclear membrane protein Man1 OS=Homo sapiens OX=9606 GN=LEMD3 PE=1 SV=2	Q9Y2U8	[R].NSPPNSLTPCLKIR.[N]	0.01	1e-17
	Insulin-like growth factor 2 mRNA-binding protein 1 OS=Homo sapiens OX=9606 GN=IGF2BP1 PE=1 SV=2	Q9NZI8	[R].QGSPVAAGAPAKQQQVDIPLR.[L]	0.01	1e-17
	Insulin-like growth factor 2 mRNA-binding protein 2 OS=Homo sapiens OX=9606 GN=IGF2BP2 PE=1 SV=2	Q9Y6M1	[K].IMEVDYSVSKK.[L]	0.01	1e-17
	Interferon regulatory factor 4 OS=Homo sapiens OX=9606 GN=IRF4 PE=1 SV=1	Q15306	[R].GVVLWMAPDGLYAKR.[L]	0.01	1e-17
	Interleukin-1 receptor-associated kinase 4 OS=Homo sapiens OX=9606 GN=IRAK4 PE=1 SV=1	Q9NWZ3	[R].ASEKFAQTVMTSR.[I]	0.01	1e-17
	Isoform Short of 14-3-3 protein beta/alpha OS=Homo sapiens OX=9606 GN=YWHAB	P31946-2	[-].MDKSELVQK.[A]	0.01	1e-17
	Isoleucine--tRNA ligase, cytoplasmic OS=Homo sapiens OX=9606 GN=IARS1 PE=1 SV=2	P41252	[K].APLKPYPVSPSDK.[V]	0.01	1e-17
	Lanosterol 14-alpha demethylase OS=Homo sapiens OX=9606 GN=CYP51A1 PE=1 SV=4	Q16850	[R].EIKDIFYK.[A]	0.01	1e-17
	La-related protein 4B OS=Homo sapiens OX=9606 GN=LARP4B PE=1 SV=3	Q92615	[R].SLPLVQVDEKGEK.[V]	0.01	1e-17
	Long-chain-fatty-acid--CoA ligase 4 OS=Homo sapiens OX=9606 GN=ACSL4 PE=1 SV=2 Fatty acid CoA ligase Acsl3 OS=Homo sapiens OX=9606 GN=ACSL3 PE=1 SV=3	O60488; O95573	[K].LQAGEYVSLGKVEAALK.[N]	0.01	1e-17
	Long-chain-fatty-acid--CoA ligase 5 OS=Homo sapiens OX=9606 GN=ACSL5 PE=1 SV=1	Q9ULC5	[R].KGVSQKNNDLTSCCFSDAK.[T]	0.01	1e-17
	Mitochondrial import inner membrane translocase subunit Tim13 OS=Homo sapiens OX=9606 GN=TIMM13 PE=1 SV=1	Q9Y5L4	[R].KCIGKPGGSLDNSEQKCIAMCMDR.[Y]	0.01	1e-17
	Mitogen-activated protein kinase kinase kinase 7 OS=Homo sapiens OX=9606 GN=MAP3K7 PE=1 SV=1	O43318	[K].KQLEVIR.[S]	0.01	1e-17
	Neuroblast differentiation-associated protein AHNAK OS=Homo sapiens OX=9606 GN=AHNAK PE=1 SV=2	Q09666	[R].EGAKDIDISSPEFK.[I]	0.01	1e-17
	Nuclear pore complex protein Nup93 OS=Homo sapiens OX=9606 GN=NUP93 PE=1 SV=2	Q8N1F7	[K].LLSPVVPQISAPQSNKER.[L]	0.01	1e-17
	Nucleolar protein 56 OS=Homo sapiens OX=9606 GN=NOP56 PE=1 SV=4	O00567	[R].YLANKCSIASR.[I]	0.01	1e-17
	Nucleolin OS=Homo sapiens OX=9606 GN=NCL PE=1 SV=3	P19338	[K].GYAFIEFASFEDAKEALNSCNKR.[E]	0.01	1e-17
	Oxysterol-binding protein-related protein 8 OS=Homo sapiens OX=9606 GN=OSBPL8 PE=1 SV=3	Q9BZF1	[K].GIELGDIQSSIESIKQTQEEIKR.[N]	0.01	1e-17
	Parafibromin OS=Homo sapiens OX=9606 GN=CDC73 PE=1 SV=1	Q6P1J9	[R].STIKTDLDDDITALKQR.[S]	0.01	1e-17
	Patatin-like phospholipase domain-containing protein 6 OS=Homo sapiens OX=9606 GN=PNPLA6 PE=1 SV=3	Q8IY17	[R].QTSSIFEAAKQELAK.[L]	0.01	1e-17
	PDZ domain-containing protein GIPC3 OS=Homo sapiens OX=9606 GN=GIPC3 PE=1 SV=1	Q8TF64	[R].TQLAHGSPTGKIEGFTNVR.[E]	0.01	1e-17
	Peroxisomal biogenesis factor 19 OS=Homo sapiens OX=9606 GN=PEX19 PE=1 SV=1	P40855	[R].VGSDMTSQQEFTSCLKETLSGLAK.[N]	0.01	1e-17
	Phosphoinositide 3-kinase adapter protein 1 OS=Homo sapiens OX=9606 GN=PIK3AP1 PE=1 SV=2	Q6ZUJ8	[K].VFAEKSQERPGNFYVSSESIR.[K]	0.01	1e-17
	Phosphoserine aminotransferase OS=Homo sapiens OX=9606 GN=PSAT1 PE=1 SV=2	Q9Y617	[K].ALELNMLSLKGHR.[S]	0.01	1e-17
	Polyadenylate-binding protein 1 OS=Homo sapiens OX=9606 GN=PABPC1 PE=1 SV=2	P11940	[R].YQGVNLYVKNLDDGIDDERLR.[K]	0.01	1e-17
	Polyadenylate-binding protein 4 OS=Homo sapiens OX=9606 GN=PABPC4 PE=1 SV=1 Polyadenylate-binding protein 1 OS=Homo sapiens OX=9606 GN=PABPC1 PE=1 SV=2	Q13310; P11940	[K].GFGFVCFSSPEEATKAVTEMNGR.[I]	0.01	1e-17
	Potassium channel subfamily K member 17 OS=Homo sapiens OX=9606 GN=KCNK17 PE=2 SV=1	Q96T54	[R].LGGTWQDPDKAR.[W]	0.01	1e-17
	Probable bifunctional dTTP/UTP pyrophosphatase/methyltransferase protein OS=Homo sapiens OX=9606 GN=ASMTL PE=1 SV=3	O95671	[R].ALMQSLNMLVQTEGKER.[S]	0.01	1e-17
	Protein CASC3 OS=Homo sapiens OX=9606 GN=CASC3 PE=1 SV=2	O15234	[K].HLDDDEDRKNPAYIPR.[K]	0.01	1e-17
	Protein jagunal homolog 1 OS=Homo sapiens OX=9606 GN=JAGN1 PE=1 SV=1	Q8N5M9	[K].LLDSWFTSTQEKK.[H]	0.01	1e-17
	Protein kinase C delta type OS=Homo sapiens OX=9606 GN=PRKCD PE=1 SV=2	Q05655	[K].VANLCGINQKLLAEALNQVTQR.[A]	0.01	1e-17
	Protein RRP5 homolog OS=Homo sapiens OX=9606 GN=PDCD11 PE=1 SV=3	Q14690	[K].KAGTYFSNQAVR.[A]	0.01	1e-17
	Protein-tyrosine kinase 2-beta OS=Homo sapiens OX=9606 GN=PTK2B PE=1 SV=2	Q14289	[K].LVKCTVQTEIR.[E]	0.01	1e-17
	Pyruvate kinase PKM OS=Homo sapiens OX=9606 GN=PKM PE=1 SV=4	P14618	[R].TATESFASDPILYRPVAVALDTKGPEIR.[T]	0.01	1e-17
	Rab GTPase-binding effector protein 2 OS=Homo sapiens OX=9606 GN=RABEP2 PE=1 SV=2	Q9H5N1	[R].QLQKDLESVSR.[E]	0.01	1e-17
	RanBP-type and C3HC4-type zinc finger-containing protein 1 OS=Homo sapiens OX=9606 GN=RBCK1 PE=1 SV=2	Q9BYM8	[R].EIKALLTPEDYQR.[F]	0.01	1e-17
	Ras and Rab interactor 1 OS=Homo sapiens OX=9606 GN=RIN1 PE=1 SV=4	Q13671	[R].SRGEEQGCQGDGDAGVKASPR.[D]	0.01	1e-17
	Replication factor C subunit 2 OS=Homo sapiens OX=9606 GN=RFC2 PE=1 SV=3	P35250	[R].FALACNASDKIIEPIQSR.[C]	0.01	1e-17
	Retinol dehydrogenase 11 OS=Homo sapiens OX=9606 GN=RDH11 PE=1 SV=2	Q8TC12	[R].DVEKGELVAKEIQTTTGNQQVLVR.[K]	0.01	1e-17
	Rho guanine nucleotide exchange factor 1 OS=Homo sapiens OX=9606 GN=ARHGEF1 PE=1 SV=2	Q92888	[K].KLVHEGPLTWR.[V]	0.01	1e-17
	RNA-binding motif protein, X chromosome OS=Homo sapiens OX=9606 GN=RBMX PE=1 SV=3	P38159	[-].MVEADRPGKLFIGGLNTETNEKALEAVFGK.[Y]	0.01	1e-17
	RNA-binding motif protein, X chromosome OS=Homo sapiens OX=9606 GN=RBMX PE=1 SV=3	P38159	[K].ALEAVFGKYGR.[I]	0.01	1e-17
	RRP12-like protein OS=Homo sapiens OX=9606 GN=RRP12 PE=1 SV=2	Q5JTH9	[K].GSEFMFEKAPAHHPAAISTAK.[F]	0.01	1e-17
	Sarcoplasmic/endoplasmic reticulum calcium ATPase 2 OS=Homo sapiens OX=9606 GN=ATP2A2 PE=1 SV=1	P16615	[K].MNVFDTELKGLSK.[I]	0.01	1e-17
	Sarcoplasmic/endoplasmic reticulum calcium ATPase 3 OS=Homo sapiens OX=9606 GN=ATP2A3 PE=1 SV=3	Q93084	[K].MFVKGAPESVIER.[C]	0.01	1e-17
	Sarcoplasmic/endoplasmic reticulum calcium ATPase 3 OS=Homo sapiens OX=9606 GN=ATP2A3 PE=1 SV=3	Q93084	[R].IVENLQSFNEITAMTGDGVNDAPALKK.[A]	0.01	1e-17
	Serine/arginine-rich splicing factor 1 OS=Homo sapiens OX=9606 GN=SRSF1 PE=1 SV=2	Q07955	[K].DIEDVFYKYGAIR.[D]	0.01	1e-17
	Serine/threonine-protein kinase N1 OS=Homo sapiens OX=9606 GN=PKN1 PE=1 SV=2	Q16512	[R].VEHAVAEGAKNVLR.[L]	0.01	1e-17
	Serine/threonine-protein kinase PAK 2 OS=Homo sapiens OX=9606 GN=PAK2 PE=1 SV=3	Q13177	[R].LLQTSNITKLEQK.[K]	0.01	1e-17
	Serine/threonine-protein kinase TAO3 OS=Homo sapiens OX=9606 GN=TAOK3 PE=1 SV=2	Q9H2K8	[R].DIKAGNILLTEPGQVK.[L]	0.01	1e-17
	Signal transducer and activator of transcription 3 OS=Homo sapiens OX=9606 GN=STAT3 PE=1 SV=2	P40763	[K].TLKSQGDMQDLNGNNQSVTR.[Q]	0.01	1e-17
	Small nuclear ribonucleoprotein Sm D3 OS=Homo sapiens OX=9606 GN=SNRPD3 PE=1 SV=1	P62318	[-].MSIGVPIKVLHEAEGHIVTCETNTGEVYR.[G]	0.01	1e-17
	Snurportin-1 OS=Homo sapiens OX=9606 GN=SNUPN PE=1 SV=1	O95149	[R].GSTSAYTKSGYCVNR.[F]	0.01	1e-17
	SNW domain-containing protein 1 OS=Homo sapiens OX=9606 GN=SNW1 PE=1 SV=1	Q13573	[K].GYTIPLDKR.[L]	0.01	1e-17
	Squalene synthase OS=Homo sapiens OX=9606 GN=FDFT1 PE=1 SV=1	P37268	[R].ANSMGLFLQKTNIIR.[D]	0.01	1e-17
	Staphylococcal nuclease domain-containing protein 1 OS=Homo sapiens OX=9606 GN=SND1 PE=1 SV=1	Q7KZF4	[R].DLKYTIENPR.[H]	0.01	1e-17
	Stearoyl-CoA desaturase OS=Homo sapiens OX=9606 GN=SCD PE=1 SV=2	O00767	[K].EKGSTLDLSDLEAEK.[L]	0.01	1e-17
	Sterol regulatory element-binding protein 2 OS=Homo sapiens OX=9606 GN=SREBF2 PE=1 SV=2	Q12772	[R].ATPATEAGFEDEAKTSAR.[D]	0.01	1e-17
	Sterol-4-alpha-carboxylate 3-dehydrogenase, decarboxylating OS=Homo sapiens OX=9606 GN=NSDHL PE=1 SV=2	Q15738	[K].NVIETCKEAGVQK.[L]	0.01	1e-17
	Structural maintenance of chromosomes protein 1A OS=Homo sapiens OX=9606 GN=SMC1A PE=1 SV=2	Q14683	[R].DKFQETSDEFEAAR.[K]	0.01	1e-17
	SWI/SNF-related matrix-associated actin-dependent regulator of chromatin subfamily A member 5 OS=Homo sapiens OX=9606 GN=SMARCA5 PE=1 SV=1	O60264	[K].EIQEPDPTYEEKMQTDR.[A]	0.01	1e-17
	T-complex protein 1 subunit theta OS=Homo sapiens OX=9606 GN=CCT8 PE=1 SV=4	P50990	[K].ILGSGISSSSVLHGMVFKK.[E]	0.01	1e-17
	Telomerase RNA component interacting RNase OS=Homo sapiens OX=9606 GN=TRIR PE=1 SV=1	Q9BQ61	[K].TEDEVLTSKGDAWAK.[Y]	0.01	1e-17
	Testis-expressed protein 30 OS=Homo sapiens OX=9606 GN=TEX30 PE=2 SV=1	Q5JUR7	[K].TSGEYKLAGVFLGGR.[S]	0.01	1e-17
	Tetratricopeptide repeat protein 28 OS=Homo sapiens OX=9606 GN=TTC28 PE=1 SV=4	Q96AY4	[R].SAAYMKIQQYDK.[A]	0.01	1e-17
	Thioredoxin domain-containing protein 17 OS=Homo sapiens OX=9606 GN=TXNDC17 PE=1 SV=1	Q9BRA2	[K].TIFAYFTGSKDAGGK.[S]	0.01	1e-17
	Transducin beta-like protein 2 OS=Homo sapiens OX=9606 GN=TBL2 PE=1 SV=1	Q9Y4P3	[K].SHSGNISCMDFSSNGKYLATCADDR.[T]	0.01	1e-17
	Transforming growth factor-beta receptor-associated protein 1 OS=Homo sapiens OX=9606 GN=TGFBRAP1 PE=1 SV=1	Q8WUH2	[R].RVEEALVLAKGAR.[R]	0.01	1e-17
	Transmembrane 7 superfamily member 3 OS=Homo sapiens OX=9606 GN=TM7SF3 PE=2 SV=1	Q9NS93	[R].LTQIKGLFQK.[E]	0.01	1e-17
	Trifunctional purine biosynthetic protein adenosine-3 OS=Homo sapiens OX=9606 GN=GART PE=1 SV=1	P22102	[K].QVLVAPGNAGTACSEKISNTAISISDHTALAQFCK.[E]	0.01	1e-17
	TYRO protein tyrosine kinase-binding protein OS=Homo sapiens OX=9606 GN=TYROBP PE=1 SV=1	O43914	[R].SDVYSDLNTQRPYYK.[-]	0.01	1e-17
	Tyrosine-protein kinase BTK OS=Homo sapiens OX=9606 GN=BTK PE=1 SV=3	Q06187	[R].LKYPVSQQNK.[N]	0.01	1e-17
	Tyrosine-protein phosphatase non-receptor type 6 OS=Homo sapiens OX=9606 GN=PTPN6 PE=1 SV=1	P29350	[R].DSNIPGSDYINANYIKNQLLGPDENAK.[T]	0.01	1e-17
	Tyrosine--tRNA ligase, cytoplasmic OS=Homo sapiens OX=9606 GN=YARS1 PE=1 SV=4	P54577	[K].GPAKNSEPEEVIPSRLDIR.[V]	0.01	1e-17
	Ubiquitin carboxyl-terminal hydrolase 11 OS=Homo sapiens OX=9606 GN=USP11 PE=1 SV=3	P51784	[K].ISDLCVALSKHTGISPER.[M]	0.01	1e-17
	UMP-CMP kinase OS=Homo sapiens OX=9606 GN=CMPK1 PE=1 SV=3	P30085	[R].IVEKYGYTHLSAGELLR.[D]	0.01	1e-17
	Very long-chain acyl-CoA synthetase OS=Homo sapiens OX=9606 GN=SLC27A2 PE=1 SV=2	O14975	[K].ITQLTPFNGYAGAKAQTEK.[K]	0.01	1e-17
	Very-long-chain 3-oxoacyl-CoA reductase OS=Homo sapiens OX=9606 GN=HSD17B12 PE=1 SV=2	Q53GQ0	[K].GVFVQSVLPYFVATKLAK.[I]	0.01	1e-17
	Vesicle-fusing ATPase OS=Homo sapiens OX=9606 GN=NSF PE=1 SV=3	P46459	[R].KLFADAEEEQR.[R]	0.01	1e-17
	X-ray repair cross-complementing protein 6 OS=Homo sapiens OX=9606 GN=XRCC6 PE=1 SV=2	P12956	[K].MPFTEKIMATPEQVGK.[M]	0.01	1e-17

## Sheet: Table S5
Supplemental Table 5. Global quantitative proteomics screen in MV4;11 cells treated with DMSO or UBE2N inhibitor.
	Protein description	Protein Accessions	Gene symbol	Abundance Ratio: (UBE2Ni/DMSO)	P Value
	Myosin-14 OS=Homo sapiens OX=9606 GN=MYH14 PE=1 SV=2	Q7Z406	MYH14	0.01	1e-17
	Spermatid perinuclear RNA-binding protein OS=Homo sapiens OX=9606 GN=STRBP PE=1 SV=1	Q96SI9	STRBP	0.01	1e-17
	Unconventional myosin-Ie OS=Homo sapiens OX=9606 GN=MYO1E PE=1 SV=2	Q12965	MYO1E	0.01	1e-17
	Tyrosine-protein kinase Fgr OS=Homo sapiens OX=9606 GN=FGR PE=1 SV=2	P09769	FGR	0.01	1e-17
	Protein EVI2B OS=Homo sapiens OX=9606 GN=EVI2B PE=1 SV=2	P34910	EVI2B	0.01	1e-17
	Phosphoprotein associated with glycosphingolipid-enriched microdomains 1 OS=Homo sapiens OX=9606 GN=PAG1 PE=1 SV=2	Q9NWQ8	PAG1	0.01	1e-17
	General transcription factor IIF subunit 1 OS=Homo sapiens OX=9606 GN=GTF2F1 PE=1 SV=2	P35269	GTF2F1	0.01	1e-17
	Myotubularin-related protein 3 OS=Homo sapiens OX=9606 GN=MTMR3 PE=1 SV=3	Q13615	MTMR3	0.01	1e-17
	CCR4-NOT transcription complex subunit 3 OS=Homo sapiens OX=9606 GN=CNOT3 PE=1 SV=1	O75175	CNOT3	0.01	1e-17
	Proteasome activator complex subunit 4 OS=Homo sapiens OX=9606 GN=PSME4 PE=1 SV=2	Q14997	PSME4	0.01	1e-17
	PSME3-interacting protein OS=Homo sapiens OX=9606 GN=PSME3IP1 PE=1 SV=1	Q9GZU8	PSME3IP1	0.01	1e-17
	Dedicator of cytokinesis protein 5 OS=Homo sapiens OX=9606 GN=DOCK5 PE=1 SV=3	Q9H7D0	DOCK5	0.01	1e-17
	Histone-lysine N-methyltransferase 2A OS=Homo sapiens OX=9606 GN=KMT2A PE=1 SV=5	Q03164	KMT2A	0.01	1e-17
	CTP synthase 2 OS=Homo sapiens OX=9606 GN=CTPS2 PE=1 SV=1	Q9NRF8	CTPS2	0.01	1e-17
	Ubiquitin-protein ligase E3C OS=Homo sapiens OX=9606 GN=UBE3C PE=1 SV=3	Q15386	UBE3C	0.01	1e-17
	UBX domain-containing protein 6 OS=Homo sapiens OX=9606 GN=UBXN6 PE=1 SV=1	Q9BZV1	UBXN6	0.01	1e-17
	Leukocyte surface antigen CD47 OS=Homo sapiens OX=9606 GN=CD47 PE=1 SV=1	Q08722	CD47	0.01	1e-17
	Leucine-rich repeat protein SHOC-2 OS=Homo sapiens OX=9606 GN=SHOC2 PE=1 SV=2	Q9UQ13	SHOC2	0.01	1e-17
	Maspardin OS=Homo sapiens OX=9606 GN=SPG21 PE=1 SV=1	Q9NZD8	SPG21	0.01	1e-17
	cAMP-regulated phosphoprotein 19 OS=Homo sapiens OX=9606 GN=ARPP19 PE=1 SV=2	P56211	ARPP19	0.01	1e-17
	E3 ubiquitin-protein ligase LRSAM1 OS=Homo sapiens OX=9606 GN=LRSAM1 PE=1 SV=1	Q6UWE0	LRSAM1	0.01	1e-17
	Activating signal cointegrator 1 complex subunit 2 OS=Homo sapiens OX=9606 GN=ASCC2 PE=1 SV=3	Q9H1I8	ASCC2	0.01	1e-17
	Small EDRK-rich factor 2 OS=Homo sapiens OX=9606 GN=SERF2 PE=1 SV=1	P84101	SERF2	0.01	1e-17
	Serine beta-lactamase-like protein LACTB, mitochondrial OS=Homo sapiens OX=9606 GN=LACTB PE=1 SV=2	P83111	LACTB	0.01	1e-17
	Lymphoid-specific helicase OS=Homo sapiens OX=9606 GN=HELLS PE=1 SV=1	Q9NRZ9	HELLS	0.01	1e-17
	Zinc finger MYM-type protein 4 OS=Homo sapiens OX=9606 GN=ZMYM4 PE=1 SV=1	Q5VZL5	ZMYM4	0.01	1e-17
	BLOC-2 complex member HPS6 OS=Homo sapiens OX=9606 GN=HPS6 PE=1 SV=1	Q86YV9	HPS6	0.01	1e-17
	Protein bicaudal D homolog 2 OS=Homo sapiens OX=9606 GN=BICD2 PE=1 SV=1	Q8TD16	BICD2	0.01	1e-17
	Refilin-B OS=Homo sapiens OX=9606 GN=RFLNB PE=1 SV=1	Q8N5W9	RFLNB	0.01	1e-17
	ADP-ribosylation factor-binding protein GGA3 OS=Homo sapiens OX=9606 GN=GGA3 PE=1 SV=1	Q9NZ52	GGA3	0.01	1e-17
	Leucine-rich repeat-containing protein 58 OS=Homo sapiens OX=9606 GN=LRRC58 PE=1 SV=2	Q96CX6	LRRC58	0.01	1e-17
	39S ribosomal protein L53, mitochondrial OS=Homo sapiens OX=9606 GN=MRPL53 PE=1 SV=1	Q96EL3	MRPL53	0.01	1e-17
	Oxidation resistance protein 1 OS=Homo sapiens OX=9606 GN=OXR1 PE=1 SV=2	Q8N573	OXR1	0.01	1e-17
	E3 ubiquitin-protein ligase ZFP91 OS=Homo sapiens OX=9606 GN=ZFP91 PE=1 SV=1	Q96JP5	ZFP91	0.01	1e-17
	Zinc finger CCCH-type antiviral protein 1-like OS=Homo sapiens OX=9606 GN=ZC3HAV1L PE=1 SV=2	Q96H79	ZC3HAV1L	0.01	1e-17
	Isoform 2 of Cyclic AMP-responsive element-binding protein 1 OS=Homo sapiens OX=9606 GN=CREB1	P16220-1	CREB1	0.01	1e-17
	Menin OS=Homo sapiens OX=9606 GN=MEN1 PE=1 SV=4	O00255		0.01	1e-17
	Ubiquitin-like protein 5 OS=Homo sapiens OX=9606 GN=UBL5 PE=1 SV=1	Q9BZL1	UBL5	0.01	1e-17
	Tetratricopeptide repeat protein 27 OS=Homo sapiens OX=9606 GN=TTC27 PE=1 SV=1	Q6P3X3	TTC27	0.127	0.00271721
	FAD synthase OS=Homo sapiens OX=9606 GN=FLAD1 PE=1 SV=1	Q8NFF5	FLAD1	0.157	0.017378
	Deaminated glutathione amidase OS=Homo sapiens OX=9606 GN=NIT1 PE=1 SV=2	Q86X76	NIT1	0.197	0.0501539
	Adenylyl cyclase-associated protein 1 OS=Homo sapiens OX=9606 GN=CAP1 PE=1 SV=5	Q01518	CAP1	0.206	7.96258e-09
	Prothymosin alpha OS=Homo sapiens OX=9606 GN=PTMA PE=1 SV=2	P06454	PTMA	0.208	1e-17
	Transcription initiation factor IIE subunit beta OS=Homo sapiens OX=9606 GN=GTF2E2 PE=1 SV=1	P29084	GTF2E2	0.211	0.0252666
	Protein SAAL1 OS=Homo sapiens OX=9606 GN=SAAL1 PE=1 SV=2	Q96ER3	SAAL1	0.212	0.000241764
	Protein KTI12 homolog OS=Homo sapiens OX=9606 GN=KTI12 PE=1 SV=1	Q96EK9	KTI12	0.23	0.0805267
	Interferon-induced transmembrane protein 3 OS=Homo sapiens OX=9606 GN=IFITM3 PE=1 SV=2	Q01628	IFITM3	0.235	0.0914288
	SAFB-like transcription modulator OS=Homo sapiens OX=9606 GN=SLTM PE=1 SV=2	Q9NWH9	SLTM	0.235	0.00911638
	Ubiquitin carboxyl-terminal hydrolase 48 OS=Homo sapiens OX=9606 GN=USP48 PE=1 SV=1	Q86UV5	USP48	0.243	0.0729169
	2-(3-amino-3-carboxypropyl)histidine synthase subunit 2 OS=Homo sapiens OX=9606 GN=DPH2 PE=1 SV=1	Q9BQC3	DPH2	0.245	0.0573053
	MAP7 domain-containing protein 1 OS=Homo sapiens OX=9606 GN=MAP7D1 PE=1 SV=1	Q3KQU3	MAP7D1	0.249	0.056539
	EKC/KEOPS complex subunit GON7 OS=Homo sapiens OX=9606 GN=GON7 PE=1 SV=2	Q9BXV9	GON7	0.252	3.37003e-07
	Epimerase family protein SDR39U1 OS=Homo sapiens OX=9606 GN=SDR39U1 PE=1 SV=3	Q9NRG7	SDR39U1	0.251	0.059561
	Eukaryotic translation initiation factor 4H OS=Homo sapiens OX=9606 GN=EIF4H PE=1 SV=5	Q15056	EIF4H	0.253	3.43723e-07
	Echinoderm microtubule-associated protein-like 3 OS=Homo sapiens OX=9606 GN=EML3 PE=1 SV=1	Q32P44	EML3	0.261	0.000846135
	Origin recognition complex subunit 2 OS=Homo sapiens OX=9606 GN=ORC2 PE=1 SV=2	Q13416	ORC2	0.265	0.132904
	Isochorismatase domain-containing protein 1 OS=Homo sapiens OX=9606 GN=ISOC1 PE=1 SV=3	Q96CN7	ISOC1	0.267	0.0727147
	Signal transducing adapter molecule 1 OS=Homo sapiens OX=9606 GN=STAM PE=1 SV=3	Q92783	STAM	0.275	0.0128978
	Integrator complex subunit 3 OS=Homo sapiens OX=9606 GN=INTS3 PE=1 SV=1	Q68E01	INTS3	0.278	0.089468
	Rab GDP dissociation inhibitor alpha OS=Homo sapiens OX=9606 GN=GDI1 PE=1 SV=2	P31150	GDI1	0.281	0.0609997
	Protein phosphatase 1F OS=Homo sapiens OX=9606 GN=PPM1F PE=1 SV=3	P49593	PPM1F	0.284	0.0274784
	Arylsulfatase A OS=Homo sapiens OX=9606 GN=ARSA PE=1 SV=3	P15289	ARSA	0.284	3.19799e-06
	Cytoplasmic 60S subunit biogenesis factor ZNF622 OS=Homo sapiens OX=9606 GN=ZNF622 PE=1 SV=1	Q969S3	ZNF622	0.288	0.0289647
	Metaxin-2 OS=Homo sapiens OX=9606 GN=MTX2 PE=1 SV=1	O75431	MTX2	0.288	0.0032091
	Annexin A1 OS=Homo sapiens OX=9606 GN=ANXA1 PE=1 SV=2	P04083	ANXA1	0.298	0.00038802
	Erbin OS=Homo sapiens OX=9606 GN=ERBIN PE=1 SV=2	Q96RT1	ERBIN	0.299	0.00664359
	Putative RNA-binding protein Luc7-like 2 OS=Homo sapiens OX=9606 GN=LUC7L2 PE=1 SV=2	Q9Y383	LUC7L2	0.301	2.06216e-05
	THO complex subunit 4 OS=Homo sapiens OX=9606 GN=ALYREF PE=1 SV=3	Q86V81	ALYREF	0.304	4.41764e-11
	Transcription factor BTF3 OS=Homo sapiens OX=9606 GN=BTF3 PE=1 SV=1	P20290	BTF3	0.31	1.65824e-09
	Delta-aminolevulinic acid dehydratase OS=Homo sapiens OX=9606 GN=ALAD PE=1 SV=1	P13716	ALAD	0.309	0.0349188
	Integrator complex subunit 4 OS=Homo sapiens OX=9606 GN=INTS4 PE=1 SV=2	Q96HW7	INTS4	0.315	0.222721
	General transcription factor 3C polypeptide 1 OS=Homo sapiens OX=9606 GN=GTF3C1 PE=1 SV=4	Q12789	GTF3C1	0.314	0.173947
	Thymosin beta-10 OS=Homo sapiens OX=9606 GN=TMSB10 PE=1 SV=2	P63313	TMSB10	0.324	7.39382e-10
	E3 ubiquitin-protein ligase listerin OS=Homo sapiens OX=9606 GN=LTN1 PE=1 SV=6	O94822	LTN1	0.324	0.00566529
	Mitochondrial Rho GTPase 1 OS=Homo sapiens OX=9606 GN=RHOT1 PE=1 SV=2	Q8IXI2	RHOT1	0.324	0.229407
	Metal cation symporter ZIP14 OS=Homo sapiens OX=9606 GN=SLC39A14 PE=1 SV=3	Q15043	SLC39A14	0.326	0.0342229
	Inverted formin-2 OS=Homo sapiens OX=9606 GN=INF2 PE=1 SV=2	Q27J81	INF2	0.327	0.0124296
	Proline-rich protein PRCC OS=Homo sapiens OX=9606 GN=PRCC PE=1 SV=1	Q92733	PRCC	0.328	0.253516
	COMM domain-containing protein 2 OS=Homo sapiens OX=9606 GN=COMMD2 PE=1 SV=2	Q86X83	COMMD2	0.331	0.0714216
	Jupiter microtubule associated homolog 1 OS=Homo sapiens OX=9606 GN=JPT1 PE=1 SV=3	Q9UK76	JPT1	0.329	2.95441e-05
	tRNA 2'-phosphotransferase 1 OS=Homo sapiens OX=9606 GN=TRPT1 PE=1 SV=2	Q86TN4	TRPT1	0.33	0.17778
	Activating signal cointegrator 1 complex subunit 3 OS=Homo sapiens OX=9606 GN=ASCC3 PE=1 SV=3	Q8N3C0	ASCC3	0.332	0.215719
	Transcription factor 25 OS=Homo sapiens OX=9606 GN=TCF25 PE=1 SV=1	Q9BQ70	TCF25	0.334	0.217203
	Pre-mRNA-splicing factor 38B OS=Homo sapiens OX=9606 GN=PRPF38B PE=1 SV=1	Q5VTL8	PRPF38B	0.336	0.0891665
	Polyadenylate-binding protein-interacting protein 1 OS=Homo sapiens OX=9606 GN=PAIP1 PE=1 SV=1	Q9H074	PAIP1	0.338	0.00542944
	Equilibrative nucleoside transporter 1 OS=Homo sapiens OX=9606 GN=SLC29A1 PE=1 SV=3	Q99808	SLC29A1	0.337	0.25522
	Protein Niban 2 OS=Homo sapiens OX=9606 GN=NIBAN2 PE=1 SV=3	Q96TA1	NIBAN2	0.34	0.210366
	Serine protease HTRA2, mitochondrial OS=Homo sapiens OX=9606 GN=HTRA2 PE=1 SV=2	O43464	HTRA2	0.339	0.270932
	Ubiquitin carboxyl-terminal hydrolase 4 OS=Homo sapiens OX=9606 GN=USP4 PE=1 SV=3	Q13107	USP4	0.343	0.0123684
	Tripeptidyl-peptidase 1 OS=Homo sapiens OX=9606 GN=TPP1 PE=1 SV=2	O14773	TPP1	0.345	4.90973e-09
	Porphobilinogen deaminase OS=Homo sapiens OX=9606 GN=HMBS PE=1 SV=2	P08397	HMBS	0.344	0.00361965
	GRB10-interacting GYF protein 2 OS=Homo sapiens OX=9606 GN=GIGYF2 PE=1 SV=1	Q6Y7W6	GIGYF2	0.345	0.0126644
	Tyrosine-protein phosphatase non-receptor type 1 OS=Homo sapiens OX=9606 GN=PTPN1 PE=1 SV=1	P18031	PTPN1	0.343	0.0161382
	Charged multivesicular body protein 5 OS=Homo sapiens OX=9606 GN=CHMP5 PE=1 SV=1	Q9NZZ3	CHMP5	0.344	0.0349686
	Cysteine desulfurase OS=Homo sapiens OX=9606 GN=NFS1 PE=1 SV=3	Q9Y697	NFS1	0.346	0.00832629
	Tumor necrosis factor alpha-induced protein 8-like protein 2 OS=Homo sapiens OX=9606 GN=TNFAIP8L2 PE=1 SV=1	Q6P589	TNFAIP8L2	0.346	0.00903815
	Intermembrane lipid transfer protein VPS13C OS=Homo sapiens OX=9606 GN=VPS13C PE=1 SV=1	Q709C8	VPS13C	0.346	0.0647716
	Phosphatidylinositol 5-phosphate 4-kinase type-2 gamma OS=Homo sapiens OX=9606 GN=PIP4K2C PE=1 SV=3	Q8TBX8	PIP4K2C	0.347	0.0491845
	E3 ubiquitin-protein ligase UBR4 OS=Homo sapiens OX=9606 GN=UBR4 PE=1 SV=1	Q5T4S7	UBR4	0.348	0.000109258
	Serine/threonine-protein phosphatase 2A 56 kDa regulatory subunit gamma isoform OS=Homo sapiens OX=9606 GN=PPP2R5C PE=1 SV=3	Q13362	PPP2R5C	0.35	0.0140089
	FAST kinase domain-containing protein 4 OS=Homo sapiens OX=9606 GN=TBRG4 PE=1 SV=1	Q969Z0	TBRG4	0.35	0.00433136
	BAG family molecular chaperone regulator 1 OS=Homo sapiens OX=9606 GN=BAG1 PE=1 SV=4	Q99933	BAG1	0.352	0.0977598
	39S ribosomal protein L10, mitochondrial OS=Homo sapiens OX=9606 GN=MRPL10 PE=1 SV=3	Q7Z7H8	MRPL10	0.354	0.00988668
	HIG1 domain family member 2A, mitochondrial OS=Homo sapiens OX=9606 GN=HIGD2A PE=1 SV=1	Q9BW72	HIGD2A	0.354	0.0396168
	ATP-binding cassette sub-family F member 3 OS=Homo sapiens OX=9606 GN=ABCF3 PE=1 SV=2	Q9NUQ8	ABCF3	0.353	0.160569
	Evolutionarily conserved signaling intermediate in Toll pathway, mitochondrial OS=Homo sapiens OX=9606 GN=ECSIT PE=1 SV=1	Q9BQ95	ECSIT	0.354	0.277596
	Synaptosomal-associated protein 29 OS=Homo sapiens OX=9606 GN=SNAP29 PE=1 SV=1	O95721	SNAP29	0.354	0.141366
	ATP-dependent RNA helicase DDX51 OS=Homo sapiens OX=9606 GN=DDX51 PE=1 SV=3	Q8N8A6	DDX51	0.356	0.303038
	Ubiquitin carboxyl-terminal hydrolase 11 OS=Homo sapiens OX=9606 GN=USP11 PE=1 SV=3	P51784	USP11	0.355	0.1668
	SKI2 subunit of superkiller complex protein OS=Homo sapiens OX=9606 GN=SKIC2 PE=1 SV=3	Q15477	SKIC2	0.359	0.260156
	Vacuolar protein sorting-associated protein 18 homolog OS=Homo sapiens OX=9606 GN=VPS18 PE=1 SV=2	Q9P253	VPS18	0.358	0.237628
	Inositol hexakisphosphate and diphosphoinositol-pentakisphosphate kinase 2 OS=Homo sapiens OX=9606 GN=PPIP5K2 PE=1 SV=3	O43314	PPIP5K2	0.359	0.0163353
	TELO2-interacting protein 1 homolog OS=Homo sapiens OX=9606 GN=TTI1 PE=1 SV=3	O43156	TTI1	0.362	0.0168773
	Golgi-specific brefeldin A-resistance guanine nucleotide exchange factor 1 OS=Homo sapiens OX=9606 GN=GBF1 PE=1 SV=2	Q92538		0.362	0.0352979
	Interferon-induced 35 kDa protein OS=Homo sapiens OX=9606 GN=IFI35 PE=1 SV=5	P80217	IFI35	0.36	0.0055156
	Golgi SNAP receptor complex member 2 OS=Homo sapiens OX=9606 GN=GOSR2 PE=1 SV=2	O14653	GOSR2	0.36	0.215774
	Mitochondrial potassium channel OS=Homo sapiens OX=9606 GN=CCDC51 PE=1 SV=2	Q96ER9	CCDC51	0.361	0.00141704
	ESF1 homolog OS=Homo sapiens OX=9606 GN=ESF1 PE=1 SV=1	Q9H501	ESF1	0.361	0.23922
	Codanin-1 OS=Homo sapiens OX=9606 GN=CDAN1 PE=1 SV=4	Q8IWY9	CDAN1	0.363	0.332771
	DNA-directed RNA polymerase II subunit RPB7 OS=Homo sapiens OX=9606 GN=POLR2G PE=1 SV=1	P62487	POLR2G	0.365	0.158982
	Radixin OS=Homo sapiens OX=9606 GN=RDX PE=1 SV=1	P35241	RDX	0.37	0.0216583
	Focadhesin OS=Homo sapiens OX=9606 GN=FOCAD PE=1 SV=2	Q5VW36	FOCAD	0.368	0.329256
	RNA-binding protein 27 OS=Homo sapiens OX=9606 GN=RBM27 PE=1 SV=2	Q9P2N5	RBM27	0.371	0.0812859
	COMM domain-containing protein 9 OS=Homo sapiens OX=9606 GN=COMMD9 PE=1 SV=2	Q9P000	COMMD9	0.374	0.0235753
	EKC/KEOPS complex subunit TPRKB OS=Homo sapiens OX=9606 GN=TPRKB PE=1 SV=1	Q9Y3C4	TPRKB	0.374	0.00907399
	Myotubularin-related protein 14 OS=Homo sapiens OX=9606 GN=MTMR14 PE=1 SV=2	Q8NCE2	MTMR14	0.374	0.0485686
	Myeloid cell surface antigen CD33 OS=Homo sapiens OX=9606 GN=CD33 PE=1 SV=2	P20138	CD33	0.375	0.000276325
	Cytochrome c oxidase copper chaperone OS=Homo sapiens OX=9606 GN=COX17 PE=1 SV=2	Q14061	COX17	0.374	0.022115
	Integrator complex subunit 6 OS=Homo sapiens OX=9606 GN=INTS6 PE=1 SV=1	Q9UL03	INTS6	0.373	0.183035
	Thioredoxin reductase-like selenoprotein T OS=Homo sapiens OX=9606 GN=SELENOT PE=1 SV=2	P62341	SELENOT	0.377	0.290728
	Armadillo repeat-containing protein 8 OS=Homo sapiens OX=9606 GN=ARMC8 PE=1 SV=2	Q8IUR7	ARMC8	0.378	0.33032
	Adapter molecule crk OS=Homo sapiens OX=9606 GN=CRK PE=1 SV=2	P46108	CRK	0.38	0.222284
	Ubiquitin carboxyl-terminal hydrolase 19 OS=Homo sapiens OX=9606 GN=USP19 PE=1 SV=2	O94966	USP19	0.384	0.305239
	Thymosin beta-4 OS=Homo sapiens OX=9606 GN=TMSB4X PE=1 SV=2	P62328	TMSB4X	0.386	2.40484e-08
	GPI transamidase component PIG-S OS=Homo sapiens OX=9606 GN=PIGS PE=1 SV=3	Q96S52	PIGS	0.387	0.0758162
	Proteasome subunit beta type-10 OS=Homo sapiens OX=9606 GN=PSMB10 PE=1 SV=1	P40306	PSMB10	0.39	0.0105405
	ATP-dependent RNA helicase DDX55 OS=Homo sapiens OX=9606 GN=DDX55 PE=1 SV=3	Q8NHQ9	DDX55	0.388	0.0279187
	Ubiquitin carboxyl-terminal hydrolase 15 OS=Homo sapiens OX=9606 GN=USP15 PE=1 SV=3	Q9Y4E8	USP15	0.393	0.00741785
	Target of Myb1 membrane trafficking protein OS=Homo sapiens OX=9606 GN=TOM1 PE=1 SV=2	O60784	TOM1	0.393	0.0268803
	[F-actin]-monooxygenase MICAL1 OS=Homo sapiens OX=9606 GN=MICAL1 PE=1 SV=2	Q8TDZ2	MICAL1	0.391	0.066445
	Remodeling and spacing factor 1 OS=Homo sapiens OX=9606 GN=RSF1 PE=1 SV=2	Q96T23	RSF1	0.391	0.253563
	CCR4-NOT transcription complex subunit 9 OS=Homo sapiens OX=9606 GN=CNOT9 PE=1 SV=1	Q92600	CNOT9	0.394	0.0331568
	Protein phosphatase 1 regulatory subunit 14B OS=Homo sapiens OX=9606 GN=PPP1R14B PE=1 SV=3	Q96C90	PPP1R14B	0.395	0.0211211
	Isoform 1 of BRISC and BRCA1-A complex member 2 OS=Homo sapiens OX=9606 GN=BABAM2	Q9NXR7-1	BABAM2	0.396	0.0283709
	UPF0488 protein C8orf33 OS=Homo sapiens OX=9606 GN=C8orf33 PE=1 SV=1	Q9H7E9	C8orf33	0.394	0.0813917
	Kinetochore protein Spc24 OS=Homo sapiens OX=9606 GN=SPC24 PE=1 SV=3	Q8NBT2	SPC24	0.397	0.233595
	Probable methyltransferase TARBP1 OS=Homo sapiens OX=9606 GN=TARBP1 PE=1 SV=1	Q13395	TARBP1	0.401	0.342378
	Vitamin K epoxide reductase complex subunit 1-like protein 1 OS=Homo sapiens OX=9606 GN=VKORC1L1 PE=1 SV=2	Q8N0U8	VKORC1L1	0.4	0.0253383
	Glutamate-rich protein 1 OS=Homo sapiens OX=9606 GN=ERICH1 PE=1 SV=1	Q86X53	ERICH1	0.399	0.39786
	Isoform 2 of Leukocyte immunoglobulin-like receptor subfamily B member 4 OS=Homo sapiens OX=9606 GN=LILRB4	Q8NHJ6-2	LILRB4	0.401	0.0267466
	Aladin OS=Homo sapiens OX=9606 GN=AAAS PE=1 SV=1	Q9NRG9	AAAS	0.403	0.0975051
	Mediator of RNA polymerase II transcription subunit 1 OS=Homo sapiens OX=9606 GN=MED1 PE=1 SV=4	Q15648	MED1	0.404	0.422206
	Double-stranded RNA-binding protein Staufen homolog 1 OS=Homo sapiens OX=9606 GN=STAU1 PE=1 SV=2	O95793	STAU1	0.405	0.258283
	Zinc-regulated GTPase metalloprotein activator 1F OS=Homo sapiens OX=9606 GN=ZNG1F PE=3 SV=1	Q4V339	ZNG1F	0.407	0.199091
	DNA polymerase epsilon subunit 2 OS=Homo sapiens OX=9606 GN=POLE2 PE=1 SV=2	P56282	POLE2	0.407	0.192385
	Serine/threonine-protein phosphatase 6 regulatory subunit 1 OS=Homo sapiens OX=9606 GN=PPP6R1 PE=1 SV=5	Q9UPN7	PPP6R1	0.41	0.0362093
	28S ribosomal protein S35, mitochondrial OS=Homo sapiens OX=9606 GN=MRPS35 PE=1 SV=1	P82673	MRPS35	0.41	0.0417965
	Sentrin-specific protease 3 OS=Homo sapiens OX=9606 GN=SENP3 PE=1 SV=2	Q9H4L4	SENP3	0.41	0.395608
	Chronophin OS=Homo sapiens OX=9606 GN=PDXP PE=1 SV=2	Q96GD0	PDXP	0.41	0.0268989
	Xaa-Pro aminopeptidase 3 OS=Homo sapiens OX=9606 GN=XPNPEP3 PE=1 SV=1	Q9NQH7	XPNPEP3	0.411	0.347145
	SR-related and CTD-associated factor 8 OS=Homo sapiens OX=9606 GN=SCAF8 PE=1 SV=1	Q9UPN6	SCAF8	0.411	0.278359
	Golgi apparatus protein 1 OS=Homo sapiens OX=9606 GN=GLG1 PE=1 SV=2	Q92896	GLG1	0.411	0.02794
	Isoform 2 of Receptor expression-enhancing protein 6 OS=Homo sapiens OX=9606 GN=REEP6	Q96HR9-2	REEP6	0.413	0.0330512
	DNA-directed RNA polymerase I subunit RPA2 OS=Homo sapiens OX=9606 GN=POLR1B PE=1 SV=2	Q9H9Y6	POLR1B	0.413	0.0287547
	Serine/threonine-protein kinase TBK1 OS=Homo sapiens OX=9606 GN=TBK1 PE=1 SV=1	Q9UHD2	TBK1	0.415	0.434733
	Polyglutamine-binding protein 1 OS=Homo sapiens OX=9606 GN=PQBP1 PE=1 SV=1	O60828	PQBP1	0.414	0.0284148
	Isoform 3 of Tumor protein D54 OS=Homo sapiens OX=9606 GN=TPD52L2	O43399-3	TPD52L2	0.419	0.000191366
	Serine/threonine-protein phosphatase 4 regulatory subunit 3B OS=Homo sapiens OX=9606 GN=PPP4R3B PE=1 SV=2	Q5MIZ7	PPP4R3B	0.417	0.135342
	EEF1A lysine methyltransferase 4 OS=Homo sapiens OX=9606 GN=EEF1AKMT4 PE=1 SV=1	P0DPD7	EEF1AKMT4	0.419	0.337407
	Putative peptidyl-tRNA hydrolase PTRHD1 OS=Homo sapiens OX=9606 GN=PTRHD1 PE=1 SV=1	Q6GMV3	PTRHD1	0.42	0.00116574
	Protein FAM114A2 OS=Homo sapiens OX=9606 GN=FAM114A2 PE=1 SV=4	Q9NRY5	FAM114A2	0.421	0.0845354
	Aspartate aminotransferase, cytoplasmic OS=Homo sapiens OX=9606 GN=GOT1 PE=1 SV=3	P17174	GOT1	0.42	0.0332942
	Vacuolar protein sorting-associated protein 33B OS=Homo sapiens OX=9606 GN=VPS33B PE=1 SV=2	Q9H267	VPS33B	0.42	0.10068
	BH3-interacting domain death agonist OS=Homo sapiens GN=BID PE=1 SV=1	P55957	BID	0.423	6.19232e-05
	Signal-induced proliferation-associated protein 1 OS=Homo sapiens OX=9606 GN=SIPA1 PE=1 SV=1	Q96FS4	SIPA1	0.423	0.304339
	Phosducin-like protein 3 OS=Homo sapiens OX=9606 GN=PDCL3 PE=1 SV=1	Q9H2J4	PDCL3	0.425	0.0336398
	Presequence protease, mitochondrial OS=Homo sapiens OX=9606 GN=PITRM1 PE=1 SV=3	Q5JRX3	PITRM1	0.424	0.0375189
	DNA mismatch repair protein Msh3 OS=Homo sapiens OX=9606 GN=MSH3 PE=1 SV=4	P20585	MSH3	0.423	0.316781
	Protein diaphanous homolog 2 OS=Homo sapiens OX=9606 GN=DIAPH2 PE=1 SV=1	O60879	DIAPH2	0.423	0.426174
	Baculoviral IAP repeat-containing protein 6 OS=Homo sapiens OX=9606 GN=BIRC6 PE=1 SV=3	Q9NR09	BIRC6	0.423	0.181528
	60S ribosomal protein L22-like 1 OS=Homo sapiens OX=9606 GN=RPL22L1 PE=1 SV=2	Q6P5R6	RPL22L1	0.425	0.0372832
	DnaJ homolog subfamily C member 13 OS=Homo sapiens OX=9606 GN=DNAJC13 PE=1 SV=5	O75165	DNAJC13	0.428	0.0791708
	Glycogen debranching enzyme OS=Homo sapiens OX=9606 GN=AGL PE=1 SV=3	P35573	AGL	0.426	0.310558
	Protein unc-93 homolog B1 OS=Homo sapiens OX=9606 GN=UNC93B1 PE=1 SV=2	Q9H1C4	UNC93B1	0.431	0.0464129
	Synaptobrevin homolog YKT6 OS=Homo sapiens OX=9606 GN=YKT6 PE=1 SV=1	O15498	YKT6	0.431	0.0788415
	Striatin OS=Homo sapiens OX=9606 GN=STRN PE=1 SV=4	O43815	STRN	0.429	0.0866289
	Importin-11 OS=Homo sapiens OX=9606 GN=IPO11 PE=1 SV=1	Q9UI26	IPO11	0.433	0.0174098
	Multiple coagulation factor deficiency protein 2 OS=Homo sapiens OX=9606 GN=MCFD2 PE=1 SV=1	Q8NI22	MCFD2	0.432	0.0737221
	Paired amphipathic helix protein Sin3a OS=Homo sapiens OX=9606 GN=SIN3A PE=1 SV=2	Q96ST3	SIN3A	0.432	0.038048
	Protein transport protein Sec24A OS=Homo sapiens OX=9606 GN=SEC24A PE=1 SV=2	O95486	SEC24A	0.437	0.205841
	Nuclear receptor corepressor 1 OS=Homo sapiens OX=9606 GN=NCOR1 PE=1 SV=2	O75376	NCOR1	0.437	0.359361
	Heterogeneous nuclear ribonucleoprotein K OS=Homo sapiens OX=9606 GN=HNRNPK PE=1 SV=1	P61978	HNRNPK	0.442	0.000247394
	E3 ubiquitin-protein ligase UBR5 OS=Homo sapiens OX=9606 GN=UBR5 PE=1 SV=2	O95071	UBR5	0.442	0.319014
	COMM domain-containing protein 8 OS=Homo sapiens OX=9606 GN=COMMD8 PE=1 SV=1	Q9NX08	COMMD8	0.444	0.00490541
	Histone acetyltransferase KAT7 OS=Homo sapiens OX=9606 GN=KAT7 PE=1 SV=1	O95251	KAT7	0.443	0.328001
	tRNA (adenine(58)-N(1))-methyltransferase non-catalytic subunit TRM6 OS=Homo sapiens OX=9606 GN=TRMT6 PE=1 SV=1	Q9UJA5	TRMT6	0.445	0.0950626
	Leucine-rich repeat-containing protein 40 OS=Homo sapiens OX=9606 GN=LRRC40 PE=1 SV=1	Q9H9A6	LRRC40	0.443	0.136755
	Anaphase-promoting complex subunit 5 OS=Homo sapiens OX=9606 GN=ANAPC5 PE=1 SV=2	Q9UJX4	ANAPC5	0.443	0.208703
	Exocyst complex component 2 OS=Homo sapiens OX=9606 GN=EXOC2 PE=1 SV=1	Q96KP1	EXOC2	0.446	0.134093
	DNA-directed RNA polymerase III subunit RPC1 OS=Homo sapiens OX=9606 GN=POLR3A PE=1 SV=2	O14802	POLR3A	0.444	0.346654
	Phosphoglucomutase-1 OS=Homo sapiens OX=9606 GN=PGM1 PE=1 SV=3	P36871	PGM1	0.449	0.132002
	ADP-ribosylhydrolase ARH3 OS=Homo sapiens OX=9606 GN=ADPRS PE=1 SV=1	Q9NX46	ADPRS	0.446	0.170041
	THO complex subunit 5 homolog OS=Homo sapiens OX=9606 GN=THOC5 PE=1 SV=2	Q13769	THOC5	0.447	0.297737
	N-alpha-acetyltransferase 40 OS=Homo sapiens OX=9606 GN=NAA40 PE=1 SV=1	Q86UY6	NAA40	0.451	0.110861
	Putative heat shock protein HSP 90-alpha A4 OS=Homo sapiens OX=9606 GN=HSP90AA4P PE=5 SV=1	Q58FG1	HSP90AA4P	0.454	0.000375921
	D-3-phosphoglycerate dehydrogenase OS=Homo sapiens OX=9606 GN=PHGDH PE=1 SV=4	O43175	PHGDH	0.454	0.0347664
	Probable ATP-dependent RNA helicase DHX37 OS=Homo sapiens OX=9606 GN=DHX37 PE=1 SV=1	Q8IY37	DHX37	0.454	0.0793624
	Protein VAC14 homolog OS=Homo sapiens OX=9606 GN=VAC14 PE=1 SV=1	Q08AM6	VAC14	0.454	0.476347
	Mediator of DNA damage checkpoint protein 1 OS=Homo sapiens OX=9606 GN=MDC1 PE=1 SV=3	Q14676	MDC1	0.457	0.0723946
	BAG family molecular chaperone regulator 5 OS=Homo sapiens OX=9606 GN=BAG5 PE=1 SV=1	Q9UL15	BAG5	0.456	0.0712107
	Gem-associated protein 4 OS=Homo sapiens OX=9606 GN=GEMIN4 PE=1 SV=2	P57678	GEMIN4	0.456	0.0450497
	Toll-interacting protein OS=Homo sapiens OX=9606 GN=TOLLIP PE=1 SV=1	Q9H0E2	TOLLIP	0.458	0.0502452
	Thiosulfate sulfurtransferase OS=Homo sapiens OX=9606 GN=TST PE=1 SV=4	Q16762	TST	0.459	0.0255938
	Neurabin-2 OS=Homo sapiens OX=9606 GN=PPP1R9B PE=1 SV=3	Q96SB3	PPP1R9B	0.461	0.0437326
	Tyrosine-protein kinase Fes/Fps OS=Homo sapiens OX=9606 GN=FES PE=1 SV=3	P07332	FES	0.461	0.511849
	Hydroxymethylglutaryl-CoA lyase, mitochondrial OS=Homo sapiens OX=9606 GN=HMGCL PE=1 SV=2	P35914	HMGCL	0.461	0.310438
	Ribonuclease P protein subunit p40 OS=Homo sapiens OX=9606 GN=RPP40 PE=1 SV=3	O75818	RPP40	0.463	0.283753
	Non-homologous end-joining factor 1 OS=Homo sapiens OX=9606 GN=NHEJ1 PE=1 SV=1	Q9H9Q4	NHEJ1	0.463	0.386374
	Serine/threonine-protein phosphatase 2A 65 kDa regulatory subunit A beta isoform OS=Homo sapiens OX=9606 GN=PPP2R1B PE=1 SV=3	P30154	PPP2R1B	0.468	0.423634
	Glycogen phosphorylase, brain form OS=Homo sapiens OX=9606 GN=PYGB PE=1 SV=5	P11216	PYGB	0.465	0.00290829
	Methyl-CpG-binding domain protein 3 OS=Homo sapiens OX=9606 GN=MBD3 PE=1 SV=1	O95983	MBD3	0.467	0.0268254
	NADH dehydrogenase [ubiquinone] flavoprotein 2, mitochondrial OS=Homo sapiens OX=9606 GN=NDUFV2 PE=1 SV=2	P19404	NDUFV2	0.465	0.000970464
	Nuclear inhibitor of protein phosphatase 1 OS=Homo sapiens OX=9606 GN=PPP1R8 PE=1 SV=2	Q12972	PPP1R8	0.466	0.00584511
	Alpha-endosulfine OS=Homo sapiens OX=9606 GN=ENSA PE=1 SV=1	O43768	ENSA	0.466	0.00424506
	Transmembrane protein 14C OS=Homo sapiens OX=9606 GN=TMEM14C PE=1 SV=1	Q9P0S9	TMEM14C	0.466	0.391266
	Protein furry homolog-like OS=Homo sapiens OX=9606 GN=FRYL PE=1 SV=2	O94915	FRYL	0.466	0.558546
	Nibrin OS=Homo sapiens OX=9606 GN=NBN PE=1 SV=1	O60934	NBN	0.465	0.542615
	Zinc finger CCCH domain-containing protein 14 OS=Homo sapiens OX=9606 GN=ZC3H14 PE=1 SV=1	Q6PJT7	ZC3H14	0.469	0.0592911
	Thioredoxin-like protein 1 OS=Homo sapiens OX=9606 GN=TXNL1 PE=1 SV=3	O43396	TXNL1	0.471	0.000683265
	Glutathione S-transferase LANCL1 OS=Homo sapiens OX=9606 GN=LANCL1 PE=1 SV=1	O43813	LANCL1	0.47	0.074014
	Unconventional myosin-XVIIIa OS=Homo sapiens OX=9606 GN=MYO18A PE=1 SV=3	Q92614	MYO18A	0.469	0.162698
	Immunity-related GTPase family Q protein OS=Homo sapiens OX=9606 GN=IRGQ PE=1 SV=1	Q8WZA9	IRGQ	0.469	0.570266
	FH1/FH2 domain-containing protein 1 OS=Homo sapiens OX=9606 GN=FHOD1 PE=1 SV=3	Q9Y613	FHOD1	0.47	0.191349
	Gasdermin-D OS=Homo sapiens OX=9606 GN=GSDMD PE=1 SV=1	P57764	GSDMD	0.474	0.279938
	Kinesin-like protein KIF2C OS=Homo sapiens OX=9606 GN=KIF2C PE=1 SV=2	Q99661	KIF2C	0.473	0.181037
	WD repeat-containing protein 11 OS=Homo sapiens OX=9606 GN=WDR11 PE=1 SV=1	Q9BZH6	WDR11	0.472	0.197426
	V-type proton ATPase 116 kDa subunit a 2 OS=Homo sapiens OX=9606 GN=ATP6V0A2 PE=1 SV=2	Q9Y487	ATP6V0A2	0.477	0.357736
	28 kDa heat- and acid-stable phosphoprotein OS=Homo sapiens OX=9606 GN=PDAP1 PE=1 SV=1	Q13442	PDAP1	0.479	0.00167078
	5'(3')-deoxyribonucleotidase, cytosolic type OS=Homo sapiens OX=9606 GN=NT5C PE=1 SV=2	Q8TCD5	NT5C	0.481	0.571218
	Adenylate kinase isoenzyme 6 OS=Homo sapiens OX=9606 GN=AK6 PE=1 SV=1	Q9Y3D8	AK6	0.478	0.0636998
	Tryptophan--tRNA ligase, mitochondrial OS=Homo sapiens OX=9606 GN=WARS2 PE=1 SV=1	Q9UGM6	WARS2	0.482	0.422914
	Isoamyl acetate-hydrolyzing esterase 1 homolog OS=Homo sapiens OX=9606 GN=IAH1 PE=1 SV=1	Q2TAA2	IAH1	0.484	0.0926308
	Nonsense-mediated mRNA decay factor SMG9 OS=Homo sapiens OX=9606 GN=SMG9 PE=1 SV=1	Q9H0W8	SMG9	0.482	0.448077
	Zinc finger ZZ-type and EF-hand domain-containing protein 1 OS=Homo sapiens OX=9606 GN=ZZEF1 PE=1 SV=6	O43149	ZZEF1	0.482	0.597693
	Cytokine-like nuclear factor N-PAC OS=Homo sapiens OX=9606 GN=GLYR1 PE=1 SV=4	Q49A26	GLYR1	0.487	0.0773468
	Leukosialin OS=Homo sapiens OX=9606 GN=SPN PE=1 SV=1	P16150	SPN	0.486	0.00176237
	Acyl-coenzyme A thioesterase 9, mitochondrial OS=Homo sapiens OX=9606 GN=ACOT9 PE=1 SV=2	Q9Y305	ACOT9	0.486	0.223059
	DNA polymerase alpha subunit B OS=Homo sapiens OX=9606 GN=POLA2 PE=1 SV=2	Q14181	POLA2	0.486	0.109708
	WD repeat- and FYVE domain-containing protein 4 OS=Homo sapiens OX=9606 GN=WDFY4 PE=1 SV=3	Q6ZS81	WDFY4	0.486	0.620373
	DnaJ homolog subfamily C member 17 OS=Homo sapiens OX=9606 GN=DNAJC17 PE=1 SV=1	Q9NVM6	DNAJC17	0.491	0.518157
	28S ribosomal protein S31, mitochondrial OS=Homo sapiens OX=9606 GN=MRPS31 PE=1 SV=3	Q92665	MRPS31	0.491	0.024898
	ATP-dependent zinc metalloprotease YME1L1 OS=Homo sapiens OX=9606 GN=YME1L1 PE=1 SV=2	Q96TA2	YME1L1	0.49	0.390149
	Isoform 2 of Peroxisomal acyl-coenzyme A oxidase 1 OS=Homo sapiens OX=9606 GN=ACOX1	Q15067-2	ACOX1	0.492	0.0122665
	Syntenin-1 OS=Homo sapiens OX=9606 GN=SDCBP PE=1 SV=1	O00560	SDCBP	0.493	0.0818741
	Translin-associated protein X OS=Homo sapiens OX=9606 GN=TSNAX PE=1 SV=1	Q99598	TSNAX	0.494	8.28555e-05
	ATP-dependent RNA helicase DDX54 OS=Homo sapiens OX=9606 GN=DDX54 PE=1 SV=2	Q8TDD1	DDX54	0.492	0.0186615
	Copper transport protein ATOX1 OS=Homo sapiens OX=9606 GN=ATOX1 PE=1 SV=1	O00244	ATOX1	0.492	0.0280491
	Tubulin beta-4A chain OS=Homo sapiens OX=9606 GN=TUBB4A PE=1 SV=2	P04350	TUBB4A	0.497	0.0558037
	Regulator of nonsense transcripts 2 OS=Homo sapiens OX=9606 GN=UPF2 PE=1 SV=1	Q9HAU5	UPF2	0.496	0.111012
	Acetoacetyl-CoA synthetase OS=Homo sapiens OX=9606 GN=AACS PE=1 SV=1	Q86V21	AACS	0.497	0.666864
	SHC SH2 domain-binding protein 1 OS=Homo sapiens OX=9606 GN=SHCBP1 PE=1 SV=3	Q8NEM2	SHCBP1	0.496	0.485654
	Dedicator of cytokinesis protein 10 OS=Homo sapiens OX=9606 GN=DOCK10 PE=1 SV=3	Q96BY6	DOCK10	0.5	0.114376
	Mitochondrial chaperone BCS1 OS=Homo sapiens OX=9606 GN=BCS1L PE=1 SV=1	Q9Y276	BCS1L	0.5	0.111735
	GTPase NRas OS=Homo sapiens OX=9606 GN=NRAS PE=1 SV=1	P01111	NRAS	0.503	0.332501
	Catenin alpha-1 OS=Homo sapiens OX=9606 GN=CTNNA1 PE=1 SV=1	P35221	CTNNA1	0.504	0.602172
	Dimethyladenosine transferase 2, mitochondrial OS=Homo sapiens OX=9606 GN=TFB2M PE=1 SV=1	Q9H5Q4	TFB2M	0.502	0.387702
	Transforming acidic coiled-coil-containing protein 1 OS=Homo sapiens OX=9606 GN=TACC1 PE=1 SV=2	O75410	TACC1	0.502	0.590662
	Rab11 family-interacting protein 1 OS=Homo sapiens OX=9606 GN=RAB11FIP1 PE=1 SV=3	Q6WKZ4	RAB11FIP1	0.503	0.158254
	Dual specificity protein phosphatase 3 OS=Homo sapiens OX=9606 GN=DUSP3 PE=1 SV=1	P51452	DUSP3	0.508	0.0701505
	Cullin-3 OS=Homo sapiens OX=9606 GN=CUL3 PE=1 SV=2	Q13618	CUL3	0.507	0.116015
	Endophilin-B1 OS=Homo sapiens OX=9606 GN=SH3GLB1 PE=1 SV=1	Q9Y371	SH3GLB1	0.506	0.0930633
	Lysophospholipase-like protein 1 OS=Homo sapiens OX=9606 GN=LYPLAL1 PE=1 SV=3	Q5VWZ2	LYPLAL1	0.505	0.609796
	PIN2/TERF1-interacting telomerase inhibitor 1 OS=Homo sapiens OX=9606 GN=PINX1 PE=1 SV=2	Q96BK5	PINX1	0.506	0.156091
	Adenosine 5'-monophosphoramidase HINT2 OS=Homo sapiens OX=9606 GN=HINT2 PE=1 SV=1	Q9BX68	HINT2	0.511	0.000310033
	Creatine kinase B-type OS=Homo sapiens OX=9606 GN=CKB PE=1 SV=1	P12277	CKB	0.51	0.116272
	Neurogenic locus notch homolog protein 1 OS=Homo sapiens OX=9606 GN=NOTCH1 PE=1 SV=4	P46531	NOTCH1	0.512	0.660506
	Protein ABHD11 OS=Homo sapiens OX=9606 GN=ABHD11 PE=1 SV=1	Q8NFV4	ABHD11	0.515	0.10069
	Chromatin assembly factor 1 subunit A OS=Homo sapiens OX=9606 GN=CHAF1A PE=1 SV=3	Q13111	CHAF1A	0.516	0.102131
	5'-AMP-activated protein kinase catalytic subunit alpha-1 OS=Homo sapiens OX=9606 GN=PRKAA1 PE=1 SV=4	Q13131	PRKAA1	0.514	0.139364
	Putative nucleoside diphosphate kinase OS=Homo sapiens OX=9606 GN=NME2P1 PE=5 SV=1	O60361	NME2P1	0.519	0.0169763
	Nucleosome assembly protein 1-like 1 OS=Homo sapiens OX=9606 GN=NAP1L1 PE=1 SV=1	P55209	NAP1L1	0.517	0.000127289
	Acyl carrier protein, mitochondrial OS=Homo sapiens OX=9606 GN=NDUFAB1 PE=1 SV=3	O14561	NDUFAB1	0.517	0.00134631
	Transcriptional repressor CTCF OS=Homo sapiens OX=9606 GN=CTCF PE=1 SV=1	P49711	CTCF	0.518	0.077353
	Isoform 3 of CLIP-associating protein 2 OS=Homo sapiens OX=9606 GN=CLASP2	O75122-3	CLASP2	0.516	0.116316
	Anaphase-promoting complex subunit 1 OS=Homo sapiens OX=9606 GN=ANAPC1 PE=1 SV=1	Q9H1A4	ANAPC1	0.519	0.345718
	Putative E3 ubiquitin-protein ligase UBR7 OS=Homo sapiens OX=9606 GN=UBR7 PE=1 SV=2	Q8N806	UBR7	0.517	0.114943
	Urokinase plasminogen activator surface receptor OS=Homo sapiens OX=9606 GN=PLAUR PE=1 SV=1	Q03405	PLAUR	0.518	0.136571
	Tyrosine-protein kinase Yes OS=Homo sapiens OX=9606 GN=YES1 PE=1 SV=3	P07947	YES1	0.522	0.703605
	Deoxyhypusine hydroxylase OS=Homo sapiens OX=9606 GN=DOHH PE=1 SV=1	Q9BU89	DOHH	0.52	0.08212
	Isoform 2 of Negative elongation factor B OS=Homo sapiens OX=9606 GN=NELFB	Q8WX92-2	NELFB	0.523	0.0562303
	Death-inducer obliterator 1 OS=Homo sapiens OX=9606 GN=DIDO1 PE=1 SV=5	Q9BTC0	DIDO1	0.522	0.426423
	Iron-responsive element-binding protein 2 OS=Homo sapiens OX=9606 GN=IREB2 PE=1 SV=4	P48200	IREB2	0.52	0.146303
	Selenide, water dikinase 1 OS=Homo sapiens OX=9606 GN=SEPHS1 PE=1 SV=2	P49903	SEPHS1	0.522	0.130305
	39S ribosomal protein L3, mitochondrial OS=Homo sapiens OX=9606 GN=MRPL3 PE=1 SV=1	P09001	MRPL3	0.52	0.0416644
	Nipped-B-like protein OS=Homo sapiens OX=9606 GN=NIPBL PE=1 SV=2	Q6KC79	NIPBL	0.522	0.674267
	Girdin OS=Homo sapiens OX=9606 GN=CCDC88A PE=1 SV=2	Q3V6T2	CCDC88A	0.523	0.728337
	Perilipin-3 OS=Homo sapiens OX=9606 GN=PLIN3 PE=1 SV=3	O60664	PLIN3	0.524	0.0001305
	Dynamin-1-like protein OS=Homo sapiens OX=9606 GN=DNM1L PE=1 SV=2	O00429	DNM1L	0.525	0.0174657
	Ribonucleoside-diphosphate reductase subunit M2 B OS=Homo sapiens OX=9606 GN=RRM2B PE=1 SV=1	Q7LG56	RRM2B	0.526	0.463072
	Bifunctional polynucleotide phosphatase/kinase OS=Homo sapiens OX=9606 GN=PNKP PE=1 SV=1	Q96T60	PNKP	0.525	0.271767
	Actin-histidine N-methyltransferase OS=Homo sapiens OX=9606 GN=SETD3 PE=1 SV=1	Q86TU7	SETD3	0.525	0.122956
	Pre-mRNA-splicing regulator WTAP OS=Homo sapiens OX=9606 GN=WTAP PE=1 SV=2	Q15007	WTAP	0.526	0.125109
	Lysosomal protective protein OS=Homo sapiens OX=9606 GN=CTSA PE=1 SV=2	P10619	CTSA	0.524	0.0181541
	Isoform 6 of Calpastatin OS=Homo sapiens OX=9606 GN=CAST	P20810-6	CAST	0.526	0.581757
	NIF3-like protein 1 OS=Homo sapiens OX=9606 GN=NIF3L1 PE=1 SV=2	Q9GZT8	NIF3L1	0.525	0.373681
	Upstream-binding protein 1 OS=Homo sapiens OX=9606 GN=UBP1 PE=1 SV=1	Q9NZI7	UBP1	0.526	0.448127
	ATP synthase subunit f, mitochondrial OS=Homo sapiens OX=9606 GN=ATP5MF PE=1 SV=3	P56134	ATP5MF	0.53	0.000614966
	Ubiquilin-1 OS=Homo sapiens OX=9606 GN=UBQLN1 PE=1 SV=2	Q9UMX0	UBQLN1	0.529	0.0189099
	Serine/threonine-protein phosphatase 4 regulatory subunit 3A OS=Homo sapiens OX=9606 GN=PPP4R3A PE=1 SV=1	Q6IN85	PPP4R3A	0.53	0.0882813
	DNA primase large subunit OS=Homo sapiens OX=9606 GN=PRIM2 PE=1 SV=2	P49643	PRIM2	0.53	0.0481227
	D-aminoacyl-tRNA deacylase 1 OS=Homo sapiens OX=9606 GN=DTD1 PE=1 SV=2	Q8TEA8	DTD1	0.53	0.158546
	Haloacid dehalogenase-like hydrolase domain-containing 5 OS=Homo sapiens OX=9606 GN=HDHD5 PE=1 SV=1	Q9BXW7	HDHD5	0.531	0.000301513
	Protein scribble homolog OS=Homo sapiens OX=9606 GN=SCRIB PE=1 SV=5	Q14160	SCRIB	0.53	0.143108
	Serine/threonine-protein kinase 3 OS=Homo sapiens OX=9606 GN=STK3 PE=1 SV=2	Q13188	STK3	0.532	0.418196
	Nuclear receptor-binding protein OS=Homo sapiens OX=9606 GN=NRBP1 PE=1 SV=1	Q9UHY1	NRBP1	0.531	0.142908
	RNA helicase aquarius OS=Homo sapiens OX=9606 GN=AQR PE=1 SV=4	O60306	AQR	0.532	0.14059
	Guanine nucleotide-binding protein G(I)/G(S)/G(O) subunit gamma-5 OS=Homo sapiens OX=9606 GN=GNG5 PE=1 SV=3	P63218	GNG5	0.533	0.228115
	Armadillo repeat-containing protein 10 OS=Homo sapiens OX=9606 GN=ARMC10 PE=1 SV=1	Q8N2F6	ARMC10	0.531	0.292531
	Carboxypeptidase M OS=Homo sapiens OX=9606 GN=CPM PE=1 SV=2	P14384	CPM	0.532	0.585524
	Growth hormone-inducible transmembrane protein OS=Homo sapiens OX=9606 GN=GHITM PE=1 SV=2	Q9H3K2	GHITM	0.532	0.118053
	Glucose-induced degradation protein 8 homolog OS=Homo sapiens OX=9606 GN=GID8 PE=1 SV=1	Q9NWU2	GID8	0.537	0.233544
	Copine-3 OS=Homo sapiens OX=9606 GN=CPNE3 PE=1 SV=1	O75131	CPNE3	0.536	0.146394
	EKC/KEOPS complex subunit LAGE3 OS=Homo sapiens OX=9606 GN=LAGE3 PE=1 SV=2	Q14657	LAGE3	0.535	0.116894
	Ubiquinol-cytochrome-c reductase complex assembly factor 6 OS=Homo sapiens OX=9606 GN=UQCC6 PE=1 SV=2	Q69YU5	UQCC6	0.536	0.735193
	Alpha-galactosidase A OS=Homo sapiens OX=9606 GN=GLA PE=1 SV=1	P06280	GLA	0.54	0.123854
	Signal transducer and activator of transcription 5B OS=Homo sapiens OX=9606 GN=STAT5B PE=1 SV=2	P51692	STAT5B	0.54	0.149942
	Inhibitor of growth protein 5 OS=Homo sapiens OX=9606 GN=ING5 PE=1 SV=1	Q8WYH8	ING5	0.541	0.42749
	Ragulator complex protein LAMTOR5 OS=Homo sapiens OX=9606 GN=LAMTOR5 PE=1 SV=1	O43504	LAMTOR5	0.542	0.0191246
	Cullin-4A OS=Homo sapiens OX=9606 GN=CUL4A PE=1 SV=3	Q13619	CUL4A	0.545	0.00843727
	Cyclin-dependent kinase 9 OS=Homo sapiens OX=9606 GN=CDK9 PE=1 SV=3	P50750	CDK9	0.543	0.406446
	Ribulose-phosphate 3-epimerase OS=Homo sapiens OX=9606 GN=RPE PE=1 SV=1	Q96AT9	RPE	0.542	0.0421232
	Palmitoyl-protein thioesterase 1 OS=Homo sapiens OX=9606 GN=PPT1 PE=1 SV=1	P50897	PPT1	0.543	0.0193579
	High mobility group protein 20A OS=Homo sapiens OX=9606 GN=HMG20A PE=1 SV=1	Q9NP66	HMG20A	0.542	0.288485
	Trafficking protein particle complex subunit 4 OS=Homo sapiens OX=9606 GN=TRAPPC4 PE=1 SV=1	Q9Y296	TRAPPC4	0.542	0.311853
	Phosphatidylinositol glycan anchor biosynthesis class U protein OS=Homo sapiens OX=9606 GN=PIGU PE=1 SV=3	Q9H490	PIGU	0.546	0.452787
	Phosphotriesterase-related protein OS=Homo sapiens OX=9606 GN=PTER PE=1 SV=1	Q96BW5	PTER	0.547	0.604322
	Flotillin-2 OS=Homo sapiens OX=9606 GN=FLOT2 PE=1 SV=2	Q14254	FLOT2	0.546	0.396117
	Selenoprotein F OS=Homo sapiens OX=9606 GN=SELENOF PE=1 SV=4	O60613	SELENOF	0.548	0.166612
	COMM domain-containing protein 5 OS=Homo sapiens OX=9606 GN=COMMD5 PE=1 SV=1	Q9GZQ3	COMMD5	0.548	0.166612
	Ornithine aminotransferase, mitochondrial OS=Homo sapiens OX=9606 GN=OAT PE=1 SV=1	P04181	OAT	0.549	0.169148
	Macrophage migration inhibitory factor OS=Homo sapiens OX=9606 GN=MIF PE=1 SV=4	P14174	MIF	0.55	0.000374215
	Isoform 2 of Transportin-2 OS=Homo sapiens OX=9606 GN=TNPO2	O14787-2	TNPO2	0.55	0.0983442
	Pyridoxal kinase OS=Homo sapiens OX=9606 GN=PDXK PE=1 SV=1	O00764	PDXK	0.549	0.067667
	Phosphatidylinositol-binding clathrin assembly protein OS=Homo sapiens OX=9606 GN=PICALM PE=1 SV=2	Q13492	PICALM	0.55	0.0705875
	Importin subunit alpha-3 OS=Homo sapiens OX=9606 GN=KPNA4 PE=1 SV=1	O00629	KPNA4	0.552	0.029635
	26S proteasome non-ATPase regulatory subunit 10 OS=Homo sapiens OX=9606 GN=PSMD10 PE=1 SV=1	O75832	PSMD10	0.552	0.137394
	2'-deoxynucleoside 5'-phosphate N-hydrolase 1 OS=Homo sapiens OX=9606 GN=DNPH1 PE=1 SV=1	O43598	DNPH1	0.552	0.111268
	Adenylate kinase isoenzyme 1 OS=Homo sapiens OX=9606 GN=AK1 PE=1 SV=3	P00568	AK1	0.552	0.152464
	LIM domain-containing protein 2 OS=Homo sapiens OX=9606 GN=LIMD2 PE=1 SV=1	Q9BT23	LIMD2	0.55	0.0814279
	Microtubule-associated protein RP/EB family member 2 OS=Homo sapiens OX=9606 GN=MAPRE2 PE=1 SV=1	Q15555	MAPRE2	0.55	0.369167
	28S ribosomal protein S24, mitochondrial OS=Homo sapiens OX=9606 GN=MRPS24 PE=1 SV=1	Q96EL2	MRPS24	0.552	0.129682
	Vimentin OS=Homo sapiens OX=9606 GN=VIM PE=1 SV=4	P08670	VIM	0.556	0.000482964
	Acetyl-CoA acetyltransferase, cytosolic OS=Homo sapiens OX=9606 GN=ACAT2 PE=1 SV=2	Q9BWD1	ACAT2	0.553	0.000555615
	Small nuclear ribonucleoprotein E OS=Homo sapiens OX=9606 GN=SNRPE PE=1 SV=1	P62304	SNRPE	0.554	0.00108237
	Nuclear pore glycoprotein p62 OS=Homo sapiens OX=9606 GN=NUP62 PE=1 SV=3	P37198	NUP62	0.556	0.0628826
	Transmembrane protein 161A OS=Homo sapiens OX=9606 GN=TMEM161A PE=1 SV=1	Q9NX61	TMEM161A	0.554	0.186856
	WASH complex subunit 4 OS=Homo sapiens OX=9606 GN=WASHC4 PE=1 SV=2	Q2M389	WASHC4	0.555	0.171338
	Myomegalin OS=Homo sapiens OX=9606 GN=PDE4DIP PE=1 SV=3	Q5VU43	PDE4DIP	0.553	0.00608442
	Phosphatidate cytidylyltransferase 2 OS=Homo sapiens OX=9606 GN=CDS2 PE=1 SV=1	O95674	CDS2	0.555	0.198465
	Pleckstrin homology domain-containing family O member 2 OS=Homo sapiens OX=9606 GN=PLEKHO2 PE=1 SV=1	Q8TD55	PLEKHO2	0.553	0.712094
	Heterogeneous nuclear ribonucleoprotein A0 OS=Homo sapiens OX=9606 GN=HNRNPA0 PE=1 SV=1	Q13151	HNRNPA0	0.557	0.00204816
	Cytochrome c oxidase subunit 6B1 OS=Homo sapiens OX=9606 GN=COX6B1 PE=1 SV=2	P14854	COX6B1	0.558	0.00194548
	Nuclear pore complex protein Nup214 OS=Homo sapiens OX=9606 GN=NUP214 PE=1 SV=2	P35658	NUP214	0.557	0.0244725
	Cathepsin Z OS=Homo sapiens OX=9606 GN=CTSZ PE=1 SV=1	Q9UBR2	CTSZ	0.558	0.0145137
	Maleylacetoacetate isomerase OS=Homo sapiens OX=9606 GN=GSTZ1 PE=1 SV=3	O43708	GSTZ1	0.559	0.330473
	Microtubule-actin cross-linking factor 1, isoforms 1/2/3/4/5 OS=Homo sapiens OX=9606 GN=MACF1 PE=1 SV=4	Q9UPN3	MACF1	0.56	0.464519
	Procollagen-lysine,2-oxoglutarate 5-dioxygenase 1 OS=Homo sapiens OX=9606 GN=PLOD1 PE=1 SV=2	Q02809	PLOD1	0.557	0.148716
	Mediator of RNA polymerase II transcription subunit 23 OS=Homo sapiens OX=9606 GN=MED23 PE=1 SV=2	Q9ULK4	MED23	0.56	0.513773
	Protein AATF OS=Homo sapiens OX=9606 GN=AATF PE=1 SV=1	Q9NY61	AATF	0.561	0.159851
	Nucleolar protein 9 OS=Homo sapiens OX=9606 GN=NOP9 PE=1 SV=1	Q86U38	NOP9	0.563	0.0141717
	Histone deacetylase 6 OS=Homo sapiens OX=9606 GN=HDAC6 PE=1 SV=2	Q9UBN7	HDAC6	0.561	0.653992
	Unconventional prefoldin RPB5 interactor 1 OS=Homo sapiens OX=9606 GN=URI1 PE=1 SV=3	O94763	URI1	0.563	0.252734
	Serine/threonine-protein kinase mTOR OS=Homo sapiens OX=9606 GN=MTOR PE=1 SV=1	P42345	MTOR	0.562	0.492504
	Armadillo repeat-containing protein 1 OS=Homo sapiens OX=9606 GN=ARMC1 PE=1 SV=1	Q9NVT9	ARMC1	0.564	0.173211
	Growth arrest and DNA damage-inducible proteins-interacting protein 1 OS=Homo sapiens OX=9606 GN=GADD45GIP1 PE=1 SV=1	Q8TAE8	GADD45GIP1	0.565	0.0620866
	Ubiquilin-4 OS=Homo sapiens OX=9606 GN=UBQLN4 PE=1 SV=2	Q9NRR5	UBQLN4	0.571	0.190449
	HAUS augmin-like complex subunit 1 OS=Homo sapiens OX=9606 GN=HAUS1 PE=1 SV=1	Q96CS2	HAUS1	0.571	0.582835
	AP-2 complex subunit alpha-2 OS=Homo sapiens OX=9606 GN=AP2A2 PE=1 SV=2	O94973	AP2A2	0.574	0.190084
	Vacuolar protein sorting-associated protein 4A OS=Homo sapiens OX=9606 GN=VPS4A PE=1 SV=1	Q9UN37	VPS4A	0.573	0.173883
	39S ribosomal protein L28, mitochondrial OS=Homo sapiens OX=9606 GN=MRPL28 PE=1 SV=4	Q13084	MRPL28	0.576	0.180789
	Thioredoxin-related transmembrane protein 2 OS=Homo sapiens OX=9606 GN=TMX2 PE=1 SV=1	Q9Y320	TMX2	0.575	0.174132
	DDRGK domain-containing protein 1 OS=Homo sapiens OX=9606 GN=DDRGK1 PE=1 SV=2	Q96HY6	DDRGK1	0.573	0.205228
	Inositol 1,4,5-trisphosphate receptor type 1 OS=Homo sapiens OX=9606 GN=ITPR1 PE=1 SV=3	Q14643	ITPR1	0.573	0.818813
	Integrin-linked kinase-associated serine/threonine phosphatase 2C OS=Homo sapiens OX=9606 GN=ILKAP PE=1 SV=1	Q9H0C8	ILKAP	0.576	0.192224
	Leukocyte receptor cluster member 9 OS=Homo sapiens OX=9606 GN=LENG9 PE=2 SV=2	Q96B70	LENG9	0.573	0.677683
	RNA-binding region-containing protein 3 OS=Homo sapiens OX=9606 GN=RNPC3 PE=1 SV=1	Q96LT9	RNPC3	0.574	0.176443
	Neurofilament light polypeptide OS=Homo sapiens OX=9606 GN=NEFL PE=1 SV=3	P07196	NEFL	0.576	0.796075
	2-hydroxyacyl-CoA lyase 2 OS=Homo sapiens OX=9606 GN=ILVBL PE=1 SV=2	A1L0T0	ILVBL	0.577	0.0376062
	SH3 domain-binding glutamic acid-rich-like protein 3 OS=Homo sapiens OX=9606 GN=SH3BGRL3 PE=1 SV=1	Q9H299	SH3BGRL3	0.578	0.000901608
	Craniofacial development protein 1 OS=Homo sapiens OX=9606 GN=CFDP1 PE=1 SV=1	Q9UEE9	CFDP1	0.579	0.238952
	Propionyl-CoA carboxylase beta chain, mitochondrial OS=Homo sapiens OX=9606 GN=PCCB PE=1 SV=3	P05166	PCCB	0.577	0.210466
	U8 snoRNA-decapping enzyme OS=Homo sapiens OX=9606 GN=NUDT16 PE=1 SV=2	Q96DE0	NUDT16	0.58	0.711911
	PDZ and LIM domain protein 7 OS=Homo sapiens OX=9606 GN=PDLIM7 PE=1 SV=1	Q9NR12	PDLIM7	0.578	0.193077
	Thymidine phosphorylase OS=Homo sapiens OX=9606 GN=TYMP PE=1 SV=2	P19971	TYMP	0.583	0.00757783
	Prefoldin subunit 5 OS=Homo sapiens OX=9606 GN=PFDN5 PE=1 SV=2	Q99471	PFDN5	0.582	0.0119786
	UDP-N-acetylglucosamine--peptide N-acetylglucosaminyltransferase 110 kDa subunit OS=Homo sapiens OX=9606 GN=OGT PE=1 SV=3	O15294	OGT	0.582	0.197521
	Phosphatidylinositol 5-phosphate 4-kinase type-2 beta OS=Homo sapiens OX=9606 GN=PIP4K2B PE=1 SV=1	P78356	PIP4K2B	0.582	0.596572
	Elongation factor 1-beta OS=Homo sapiens OX=9606 GN=EEF1B2 PE=1 SV=3	P24534	EEF1B2	0.586	0.00140105
	Protein CutA OS=Homo sapiens OX=9606 GN=CUTA PE=1 SV=2	O60888	CUTA	0.586	0.0406008
	Telomere length regulation protein TEL2 homolog OS=Homo sapiens OX=9606 GN=TELO2 PE=1 SV=2	Q9Y4R8	TELO2	0.585	0.00308598
	Bcl-2-like protein 13 OS=Homo sapiens OX=9606 GN=BCL2L13 PE=1 SV=1	Q9BXK5	BCL2L13	0.587	0.114271
	Queuine tRNA-ribosyltransferase catalytic subunit 1 OS=Homo sapiens OX=9606 GN=QTRT1 PE=1 SV=3	Q9BXR0	QTRT1	0.588	0.162216
	Cartilage-associated protein OS=Homo sapiens OX=9606 GN=CRTAP PE=1 SV=1	O75718	CRTAP	0.587	0.498611
	ATP-dependent RNA helicase SUPV3L1, mitochondrial OS=Homo sapiens OX=9606 GN=SUPV3L1 PE=1 SV=1	Q8IYB8	SUPV3L1	0.586	0.408111
	NudC domain-containing protein 3 OS=Homo sapiens OX=9606 GN=NUDCD3 PE=1 SV=3	Q8IVD9	NUDCD3	0.586	0.877378
	Vacuolar protein sorting-associated protein 16 homolog OS=Homo sapiens OX=9606 GN=VPS16 PE=1 SV=2	Q9H269	VPS16	0.585	0.208631
	Isoform 4 of Inhibitor of nuclear factor kappa-B kinase-interacting protein OS=Homo sapiens OX=9606 GN=IKBIP	Q70UQ0-4	IKBIP	0.585	0.284139
	Peptidyl-prolyl cis-trans isomerase FKBP3 OS=Homo sapiens OX=9606 GN=FKBP3 PE=1 SV=1	Q00688	FKBP3	0.592	0.00329696
	Bridging integrator 2 OS=Homo sapiens OX=9606 GN=BIN2 PE=1 SV=3	Q9UBW5	BIN2	0.591	0.226067
	Isoform 3 of TBC1 domain family member 15 OS=Homo sapiens OX=9606 GN=TBC1D15	Q8TC07-3	TBC1D15	0.592	0.0595767
	Protein PRRC2A OS=Homo sapiens OX=9606 GN=PRRC2A PE=1 SV=3	P48634	PRRC2A	0.592	0.227401
	Protein O-glucosyltransferase 3 OS=Homo sapiens OX=9606 GN=POGLUT3 PE=1 SV=2	Q7Z4H8	POGLUT3	0.59	0.168978
	Serine/threonine-protein kinase N3 OS=Homo sapiens OX=9606 GN=PKN3 PE=1 SV=1	Q6P5Z2	PKN3	0.59	0.185214
	Protein MEMO1 OS=Homo sapiens OX=9606 GN=MEMO1 PE=1 SV=1	Q9Y316	MEMO1	0.597	0.0745548
	Importin-9 OS=Homo sapiens OX=9606 GN=IPO9 PE=1 SV=3	Q96P70	IPO9	0.593	0.110038
	Cytosolic Fe-S cluster assembly factor NUBP2 OS=Homo sapiens OX=9606 GN=NUBP2 PE=1 SV=1	Q9Y5Y2	NUBP2	0.594	0.00213386
	CD81 antigen OS=Homo sapiens OX=9606 GN=CD81 PE=1 SV=1	P60033	CD81	0.594	0.0160469
	Beta-catenin-like protein 1 OS=Homo sapiens OX=9606 GN=CTNNBL1 PE=1 SV=1	Q8WYA6	CTNNBL1	0.595	0.048092
	MMS19 nucleotide excision repair protein homolog OS=Homo sapiens OX=9606 GN=MMS19 PE=1 SV=2	Q96T76	MMS19	0.594	0.202318
	Nucleolar pre-ribosomal-associated protein 1 OS=Homo sapiens OX=9606 GN=URB1 PE=1 SV=4	O60287	URB1	0.596	0.253546
	NADH dehydrogenase [ubiquinone] 1 alpha subcomplex subunit 10, mitochondrial OS=Homo sapiens OX=9606 GN=NDUFA10 PE=1 SV=1	O95299	NDUFA10	0.596	0.0785225
	Methylmalonyl-CoA mutase, mitochondrial OS=Homo sapiens OX=9606 GN=MMUT PE=1 SV=4	P22033	MMUT	0.594	0.165031
	Nicotinate phosphoribosyltransferase OS=Homo sapiens OX=9606 GN=NAPRT PE=1 SV=2	Q6XQN6	NAPRT	0.599	0.0255042
	Neutrophil elastase OS=Homo sapiens OX=9606 GN=ELANE PE=1 SV=1	P08246	ELANE	0.597	0.0166642
	2',5'-phosphodiesterase 12 OS=Homo sapiens OX=9606 GN=PDE12 PE=1 SV=2	Q6L8Q7	PDE12	0.6	0.119245
	Nucleoporin NUP188 OS=Homo sapiens OX=9606 GN=NUP188 PE=1 SV=1	Q5SRE5	NUP188	0.598	0.225744
	Microtubule-associated protein 4 OS=Homo sapiens OX=9606 GN=MAP4 PE=1 SV=3	P27816	MAP4	0.601	0.0532669
	Zinc finger protein ZPR1 OS=Homo sapiens OX=9606 GN=ZPR1 PE=1 SV=1	O75312	ZPR1	0.6	0.0967498
	Torsin-1A OS=Homo sapiens OX=9606 GN=TOR1A PE=1 SV=1	O14656	TOR1A	0.601	0.554698
	TATA-binding protein-associated factor 172 OS=Homo sapiens OX=9606 GN=BTAF1 PE=1 SV=2	O14981	BTAF1	0.6	0.202672
	5'-nucleotidase domain-containing protein 1 OS=Homo sapiens OX=9606 GN=NT5DC1 PE=1 SV=1	Q5TFE4	NT5DC1	0.599	0.231309
	FAST kinase domain-containing protein 5, mitochondrial OS=Homo sapiens OX=9606 GN=FASTKD5 PE=1 SV=1	Q7L8L6	FASTKD5	0.597	0.760068
	Target of EGR1 protein 1 OS=Homo sapiens OX=9606 GN=TOE1 PE=1 SV=1	Q96GM8	TOE1	0.597	0.686628
	Ubiquitin-associated protein 2-like OS=Homo sapiens OX=9606 GN=UBAP2L PE=1 SV=2	Q14157	UBAP2L	0.601	0.0256517
	Major vault protein OS=Homo sapiens OX=9606 GN=MVP PE=1 SV=4	Q14764	MVP	0.602	0.238322
	UPF0598 protein C8orf82 OS=Homo sapiens OX=9606 GN=C8orf82 PE=1 SV=2	Q6P1X6	C8orf82	0.601	0.0535237
	BRCA1-associated ATM activator 1 OS=Homo sapiens OX=9606 GN=BRAT1 PE=1 SV=2	Q6PJG6	BRAT1	0.601	0.222617
	Serine/threonine-protein phosphatase 4 regulatory subunit 2 OS=Homo sapiens OX=9606 GN=PPP4R2 PE=1 SV=3	Q9NY27	PPP4R2	0.603	0.0528337
	Aldehyde dehydrogenase X, mitochondrial OS=Homo sapiens OX=9606 GN=ALDH1B1 PE=1 SV=4	P30837	ALDH1B1	0.604	0.00543583
	Cytochrome c oxidase assembly protein COX15 homolog OS=Homo sapiens OX=9606 GN=COX15 PE=1 SV=1	Q7KZN9	COX15	0.605	0.153248
	Dedicator of cytokinesis protein 7 OS=Homo sapiens OX=9606 GN=DOCK7 PE=1 SV=4	Q96N67	DOCK7	0.601	0.0526727
	40S ribosomal protein S7 OS=Homo sapiens OX=9606 GN=RPS7 PE=1 SV=1	P62081	RPS7	0.608	0.00293023
	Acyl-protein thioesterase 2 OS=Homo sapiens OX=9606 GN=LYPLA2 PE=1 SV=1	O95372	LYPLA2	0.606	0.182961
	Costars family protein ABRACL OS=Homo sapiens OX=9606 GN=ABRACL PE=1 SV=1	Q9P1F3	ABRACL	0.609	0.067411
	Something about silencing protein 10 OS=Homo sapiens OX=9606 GN=UTP3 PE=1 SV=1	Q9NQZ2	UTP3	0.608	0.42172
	DDB1- and CUL4-associated factor 13 OS=Homo sapiens OX=9606 GN=DCAF13 PE=1 SV=2	Q9NV06	DCAF13	0.607	0.233421
	Cathepsin B OS=Homo sapiens OX=9606 GN=CTSB PE=1 SV=3	P07858	CTSB	0.607	0.0795601
	60S ribosomal protein L29 OS=Homo sapiens OX=9606 GN=RPL29 PE=1 SV=2	P47914	RPL29	0.607	0.002666
	THUMP domain-containing protein 1 OS=Homo sapiens OX=9606 GN=THUMPD1 PE=1 SV=2	Q9NXG2	THUMPD1	0.607	0.366429
	HEAT repeat-containing protein 5B OS=Homo sapiens OX=9606 GN=HEATR5B PE=1 SV=2	Q9P2D3	HEATR5B	0.606	0.577373
	Utrophin OS=Homo sapiens OX=9606 GN=UTRN PE=1 SV=2	P46939	UTRN	0.607	0.811501
	Ras-related protein Rab-4A OS=Homo sapiens OX=9606 GN=RAB4A PE=1 SV=3	P20338	RAB4A	0.611	0.49143
	Patatin-like phospholipase domain-containing protein 6 OS=Homo sapiens OX=9606 GN=PNPLA6 PE=1 SV=3	Q8IY17	PNPLA6	0.612	0.753332
	Mitochondrial import receptor subunit TOM34 OS=Homo sapiens OX=9606 GN=TOMM34 PE=1 SV=2	Q15785	TOMM34	0.612	0.248781
	Lysosomal Pro-X carboxypeptidase OS=Homo sapiens OX=9606 GN=PRCP PE=1 SV=1	P42785	PRCP	0.61	0.845784
	Nicotinamide phosphoribosyltransferase OS=Homo sapiens OX=9606 GN=NAMPT PE=1 SV=1	P43490	NAMPT	0.61	0.319813
	Syntaxin-8 OS=Homo sapiens OX=9606 GN=STX8 PE=1 SV=2	Q9UNK0	STX8	0.611	0.42903
	Actin, alpha cardiac muscle 1 OS=Homo sapiens OX=9606 GN=ACTC1 PE=1 SV=1	P68032	ACTC1	0.614	0.00346571
	Elongation factor 1-alpha 2 OS=Homo sapiens OX=9606 GN=EEF1A2 PE=1 SV=1	Q05639	EEF1A2	0.616	0.0339394
	Neuroblast differentiation-associated protein AHNAK OS=Homo sapiens OX=9606 GN=AHNAK PE=1 SV=2	Q09666	AHNAK	0.617	0.00382547
	3-beta-hydroxysteroid-Delta(8),Delta(7)-isomerase OS=Homo sapiens OX=9606 GN=EBP PE=1 SV=3	Q15125	EBP	0.617	0.263022
	Ribosome quality control complex subunit NEMF OS=Homo sapiens OX=9606 GN=NEMF PE=1 SV=4	O60524	NEMF	0.614	0.275595
	DnaJ homolog subfamily C member 11 OS=Homo sapiens OX=9606 GN=DNAJC11 PE=1 SV=2	Q9NVH1	DNAJC11	0.617	0.224945
	E3 ubiquitin-protein ligase TRIP12 OS=Homo sapiens OX=9606 GN=TRIP12 PE=1 SV=1	Q14669	TRIP12	0.616	0.219337
	Kinesin light chain 1 OS=Homo sapiens OX=9606 GN=KLC1 PE=1 SV=2	Q07866	KLC1	0.614	0.259521
	Retinoid-inducible serine carboxypeptidase OS=Homo sapiens OX=9606 GN=SCPEP1 PE=1 SV=1	Q9HB40	SCPEP1	0.615	0.269615
	Histamine N-methyltransferase OS=Homo sapiens OX=9606 GN=HNMT PE=1 SV=1	P50135	HNMT	0.615	0.929655
	Condensin-2 complex subunit G2 OS=Homo sapiens OX=9606 GN=NCAPG2 PE=1 SV=1	Q86XI2	NCAPG2	0.617	0.895952
	Cyclin-H OS=Homo sapiens OX=9606 GN=CCNH PE=1 SV=1	P51946	CCNH	0.616	0.426317
	Liver carboxylesterase 1 OS=Homo sapiens OX=9606 GN=CES1 PE=1 SV=2	P23141	CES1	0.621	0.945467
	Fructose-1,6-bisphosphatase 1 OS=Homo sapiens OX=9606 GN=FBP1 PE=1 SV=5	P09467	FBP1	0.622	0.0402906
	Signal recognition particle subunit SRP54 OS=Homo sapiens OX=9606 GN=SRP54 PE=1 SV=1	P61011	SRP54	0.618	0.0539529
	Isoform 3 of Deoxyhypusine synthase OS=Homo sapiens OX=9606 GN=DHPS	P49366-3	DHPS	0.62	0.0368627
	Protein CIP2A OS=Homo sapiens OX=9606 GN=CIP2A PE=1 SV=2	Q8TCG1	CIP2A	0.621	0.269364
	Tyrosine--tRNA ligase, mitochondrial OS=Homo sapiens OX=9606 GN=YARS2 PE=1 SV=2	Q9Y2Z4	YARS2	0.621	0.265417
	Translation initiation factor eIF-2B subunit delta OS=Homo sapiens OX=9606 GN=EIF2B4 PE=1 SV=2	Q9UI10	EIF2B4	0.619	0.366294
	Non-histone chromosomal protein HMG-17 OS=Homo sapiens OX=9606 GN=HMGN2 PE=1 SV=3	P05204	HMGN2	0.621	0.903813
	Protein virilizer homolog OS=Homo sapiens OX=9606 GN=VIRMA PE=1 SV=2	Q69YN4	VIRMA	0.618	0.236577
	Diacylglycerol lipase-beta OS=Homo sapiens OX=9606 GN=DAGLB PE=1 SV=2	Q8NCG7	DAGLB	0.618	0.669613
	Vacuolar protein sorting-associated protein 37C OS=Homo sapiens OX=9606 GN=VPS37C PE=1 SV=2	A5D8V6	VPS37C	0.619	0.902107
	Importin-7 OS=Homo sapiens OX=9606 GN=IPO7 PE=1 SV=1	O95373	IPO7	0.623	0.00688625
	RNA cytosine C(5)-methyltransferase NSUN2 OS=Homo sapiens OX=9606 GN=NSUN2 PE=1 SV=2	Q08J23	NSUN2	0.624	0.0741224
	Stomatin OS=Homo sapiens OX=9606 GN=STOM PE=1 SV=3	P27105	STOM	0.622	0.11489
	Proteasome assembly chaperone 1 OS=Homo sapiens OX=9606 GN=PSMG1 PE=1 SV=1	O95456	PSMG1	0.625	0.274024
	Acetyl-CoA carboxylase 1 OS=Homo sapiens OX=9606 GN=ACACA PE=1 SV=2	Q13085	ACACA	0.624	0.276157
	Heat shock 70 kDa protein 14 OS=Homo sapiens OX=9606 GN=HSPA14 PE=1 SV=1	Q0VDF9	HSPA14	0.623	0.290197
	39S ribosomal protein L13, mitochondrial OS=Homo sapiens OX=9606 GN=MRPL13 PE=1 SV=1	Q9BYD1	MRPL13	0.622	0.0821026
	Atlastin-2 OS=Homo sapiens OX=9606 GN=ATL2 PE=1 SV=2	Q8NHH9	ATL2	0.623	0.343512
	Zinc finger CCHC domain-containing protein 3 OS=Homo sapiens OX=9606 GN=ZCCHC3 PE=1 SV=2	Q9NUD5	ZCCHC3	0.625	0.523469
	Protein FAM136A OS=Homo sapiens OX=9606 GN=FAM136A PE=1 SV=1	Q96C01	FAM136A	0.623	0.314236
	Protein transport protein Sec16A OS=Homo sapiens OX=9606 GN=SEC16A PE=1 SV=4	O15027	SEC16A	0.63	0.191294
	Insulin-degrading enzyme OS=Homo sapiens OX=9606 GN=IDE PE=1 SV=4	P14735	IDE	0.629	0.0764985
	Adrenodoxin, mitochondrial OS=Homo sapiens OX=9606 GN=FDX1 PE=1 SV=1	P10109	FDX1	0.629	0.731153
	Alpha-ketoglutarate-dependent dioxygenase FTO OS=Homo sapiens OX=9606 GN=FTO PE=1 SV=3	Q9C0B1	FTO	0.63	0.686552
	Serine/threonine-protein kinase 11-interacting protein OS=Homo sapiens OX=9606 GN=STK11IP PE=1 SV=4	Q8N1F8	STK11IP	0.627	0.903921
	Chromatin accessibility complex protein 1 OS=Homo sapiens OX=9606 GN=CHRAC1 PE=1 SV=1	Q9NRG0	CHRAC1	0.628	0.275021
	Multifunctional procollagen lysine hydroxylase and glycosyltransferase LH3 OS=Homo sapiens OX=9606 GN=PLOD3 PE=1 SV=1	O60568	PLOD3	0.628	0.272425
	Translational activator of cytochrome c oxidase 1 OS=Homo sapiens OX=9606 GN=TACO1 PE=1 SV=1	Q9BSH4	TACO1	0.629	0.522651
	Fumarylacetoacetase OS=Homo sapiens OX=9606 GN=FAH PE=1 SV=2	P16930	FAH	0.633	0.0353926
	Glutamate-rich WD repeat-containing protein 1 OS=Homo sapiens OX=9606 GN=GRWD1 PE=1 SV=1	Q9BQ67	GRWD1	0.635	0.0110421
	28S ribosomal protein S29, mitochondrial OS=Homo sapiens OX=9606 GN=DAP3 PE=1 SV=1	P51398	DAP3	0.631	0.0781968
	Large proline-rich protein BAG6 OS=Homo sapiens OX=9606 GN=BAG6 PE=1 SV=2	P46379	BAG6	0.635	0.0817728
	Heme-binding protein 2 OS=Homo sapiens OX=9606 GN=HEBP2 PE=1 SV=1	Q9Y5Z4	HEBP2	0.632	0.121088
	Phosphatidylinositol 3-kinase regulatory subunit alpha OS=Homo sapiens OX=9606 GN=PIK3R1 PE=1 SV=2	P27986	PIK3R1	0.633	0.370125
	Pyrroline-5-carboxylate reductase 3 OS=Homo sapiens OX=9606 GN=PYCR3 PE=1 SV=3	Q53H96	PYCR3	0.632	0.0885917
	Pre-B-cell leukemia transcription factor-interacting protein 1 OS=Homo sapiens OX=9606 GN=PBXIP1 PE=1 SV=1	Q96AQ6	PBXIP1	0.635	0.794484
	Protein Hook homolog 3 OS=Homo sapiens OX=9606 GN=HOOK3 PE=1 SV=2	Q86VS8	HOOK3	0.633	0.573165
	Nesprin-3 OS=Homo sapiens OX=9606 GN=SYNE3 PE=1 SV=2	Q6ZMZ3	SYNE3	0.633	0.260783
	Histone H2A type 2-A OS=Homo sapiens OX=9606 GN=H2AC18 PE=1 SV=3	Q6FI13	H2AC18; H2AC19	0.639	0.00704726
	Hematopoietic lineage cell-specific protein OS=Homo sapiens OX=9606 GN=HCLS1 PE=1 SV=3	P14317	HCLS1	0.639	0.00693577
	Putative protein-lysine deacylase ABHD14B OS=Homo sapiens OX=9606 GN=ABHD14B PE=1 SV=1	Q96IU4	ABHD14B	0.636	0.0235275
	Brefeldin A-inhibited guanine nucleotide-exchange protein 1 OS=Homo sapiens OX=9606 GN=ARFGEF1 PE=1 SV=2	Q9Y6D6	ARFGEF1	0.638	0.992036
	Eukaryotic translation initiation factor 4E-binding protein 1 OS=Homo sapiens OX=9606 GN=EIF4EBP1 PE=1 SV=3	Q13541	EIF4EBP1	0.636	0.294056
	Astrocytic phosphoprotein PEA-15 OS=Homo sapiens OX=9606 GN=PEA15 PE=1 SV=2	Q15121	PEA15	0.639	0.283081
	Acyl-CoA dehydrogenase family member 10 OS=Homo sapiens OX=9606 GN=ACAD10 PE=1 SV=1	Q6JQN1	ACAD10	0.638	0.89504
	Sepiapterin reductase OS=Homo sapiens OX=9606 GN=SPR PE=1 SV=1	P35270	SPR	0.641	0.125076
	Cell growth-regulating nucleolar protein OS=Homo sapiens OX=9606 GN=LYAR PE=1 SV=3	Q9NX58	LYAR	0.642	0.0397212
	Tumor protein D54 OS=Homo sapiens OX=9606 GN=TPD52L2 PE=1 SV=2	O43399	TPD52L2	0.641	0.474183
	Serine/threonine-protein kinase 4 OS=Homo sapiens OX=9606 GN=STK4 PE=1 SV=2	Q13043	STK4	0.64	0.146028
	NADH dehydrogenase [ubiquinone] 1 alpha subcomplex subunit 13 OS=Homo sapiens OX=9606 GN=NDUFA13 PE=1 SV=3	Q9P0J0	NDUFA13	0.644	0.0156049
	Charged multivesicular body protein 4b OS=Homo sapiens OX=9606 GN=CHMP4B PE=1 SV=1	Q9H444	CHMP4B	0.644	0.116236
	Lysophospholipid acyltransferase 7 OS=Homo sapiens OX=9606 GN=MBOAT7 PE=1 SV=2	Q96N66	MBOAT7	0.644	0.294247
	Chromatin target of PRMT1 protein OS=Homo sapiens OX=9606 GN=CHTOP PE=1 SV=2	Q9Y3Y2	CHTOP	0.641	0.301918
	Beta-actin-like protein 2 OS=Homo sapiens OX=9606 GN=ACTBL2 PE=1 SV=2	Q562R1	ACTBL2	0.645	0.297843
	Isoform 4 of Dynamin-2 OS=Homo sapiens OX=9606 GN=DNM2	P50570-4	DNM2	0.648	0.391922
	Short-chain specific acyl-CoA dehydrogenase, mitochondrial OS=Homo sapiens OX=9606 GN=ACADS PE=1 SV=1	P16219	ACADS	0.646	0.30273
	Developmentally-regulated GTP-binding protein 2 OS=Homo sapiens OX=9606 GN=DRG2 PE=1 SV=1	P55039	DRG2	0.647	0.326372
	Bleomycin hydrolase OS=Homo sapiens OX=9606 GN=BLMH PE=1 SV=1	Q13867	BLMH	0.646	0.102238
	Protein IWS1 homolog OS=Homo sapiens OX=9606 GN=IWS1 PE=1 SV=2	Q96ST2	IWS1	0.646	0.814442
	Ubiquitin-like modifier-activating enzyme 7 OS=Homo sapiens OX=9606 GN=UBA7 PE=1 SV=2	P41226	UBA7	0.647	0.975658
	AP-1 complex subunit beta-1 OS=Homo sapiens OX=9606 GN=AP1B1 PE=1 SV=3	Q10567	AP1B1	0.649	0.035186
	Glycylpeptide N-tetradecanoyltransferase 1 OS=Homo sapiens OX=9606 GN=NMT1 PE=1 SV=2	P30419	NMT1	0.651	0.0620971
	RNA-binding protein RO60 OS=Homo sapiens OX=9606 GN=RO60 PE=1 SV=2	P10155	RO60	0.652	0.112443
	Oxygen-dependent coproporphyrinogen-III oxidase, mitochondrial OS=Homo sapiens OX=9606 GN=CPOX PE=1 SV=3	P36551	CPOX	0.649	0.0605272
	Beta-adducin OS=Homo sapiens OX=9606 GN=ADD2 PE=1 SV=3	P35612	ADD2	0.653	0.155111
	tRNA (guanine(26)-N(2))-dimethyltransferase OS=Homo sapiens OX=9606 GN=TRMT1 PE=1 SV=1	Q9NXH9	TRMT1	0.652	0.318978
	Nitric oxide synthase-interacting protein OS=Homo sapiens OX=9606 GN=NOSIP PE=1 SV=1	Q9Y314	NOSIP	0.649	0.303877
	N-acetylgalactosamine-6-sulfatase OS=Homo sapiens OX=9606 GN=GALNS PE=1 SV=1	P34059	GALNS	0.65	0.943994
	Exportin-4 OS=Homo sapiens OX=9606 GN=XPO4 PE=1 SV=2	Q9C0E2	XPO4	0.649	0.306942
	COX assembly mitochondrial protein homolog OS=Homo sapiens OX=9606 GN=CMC1 PE=1 SV=1	Q7Z7K0	CMC1	0.651	0.325822
	Pre-rRNA-processing protein TSR1 homolog OS=Homo sapiens OX=9606 GN=TSR1 PE=1 SV=1	Q2NL82	TSR1	0.657	0.106843
	Diablo IAP-binding mitochondrial protein OS=Homo sapiens OX=9606 GN=DIABLO PE=1 SV=1	Q9NR28	DIABLO	0.657	0.00969282
	Protein BUD31 homolog OS=Homo sapiens OX=9606 GN=BUD31 PE=1 SV=2	P41223	BUD31	0.656	0.277913
	La-related protein 4 OS=Homo sapiens OX=9606 GN=LARP4 PE=1 SV=3	Q71RC2	LARP4	0.655	0.576089
	Enhancer of mRNA-decapping protein 3 OS=Homo sapiens OX=9606 GN=EDC3 PE=1 SV=1	Q96F86	EDC3	0.655	0.507227
	Protein transport protein Sec24D OS=Homo sapiens OX=9606 GN=SEC24D PE=1 SV=2	O94855	SEC24D	0.656	0.370655
	Integrator complex subunit 5 OS=Homo sapiens OX=9606 GN=INTS5 PE=1 SV=1	Q6P9B9	INTS5	0.655	0.464131
	Isoform 2 of Splicing factor 1 OS=Homo sapiens OX=9606 GN=SF1	Q15637-2	SF1	0.662	0.0195273
	RNA-binding protein 3 OS=Homo sapiens OX=9606 GN=RBM3 PE=1 SV=1	P98179	RBM3	0.659	0.0564209
	Uroporphyrinogen decarboxylase OS=Homo sapiens OX=9606 GN=UROD PE=1 SV=2	P06132	UROD	0.658	0.22854
	Phosphatidylserine synthase 1 OS=Homo sapiens OX=9606 GN=PTDSS1 PE=1 SV=1	P48651	PTDSS1	0.659	0.32016
	Lariat debranching enzyme OS=Homo sapiens OX=9606 GN=DBR1 PE=1 SV=2	Q9UK59	DBR1	0.659	0.321846
	MOB kinase activator 3A OS=Homo sapiens OX=9606 GN=MOB3A PE=1 SV=1	Q96BX8	MOB3A	0.662	0.349546
	Cytochrome b-245 chaperone 1 OS=Homo sapiens OX=9606 GN=CYBC1 PE=1 SV=1	Q9BQA9	CYBC1	0.659	0.330677
	Regulation of nuclear pre-mRNA domain-containing protein 2 OS=Homo sapiens OX=9606 GN=RPRD2 PE=1 SV=1	Q5VT52	RPRD2	0.658	0.653646
	Cytoplasmic dynein 2 intermediate chain 1 OS=Homo sapiens OX=9606 GN=DYNC2I1 PE=1 SV=3	Q8WVS4	DYNC2I1	0.658	0.363838
	Transportin-3 OS=Homo sapiens OX=9606 GN=TNPO3 PE=1 SV=3	Q9Y5L0	TNPO3	0.664	0.116186
	DNA polymerase epsilon subunit 3 OS=Homo sapiens OX=9606 GN=POLE3 PE=1 SV=1	Q9NRF9	POLE3	0.665	0.17255
	ATP-dependent RNA helicase DDX42 OS=Homo sapiens OX=9606 GN=DDX42 PE=1 SV=1	Q86XP3	DDX42	0.664	0.0713848
	Pre-mRNA-splicing factor SPF27 OS=Homo sapiens OX=9606 GN=BCAS2 PE=1 SV=1	O75934	BCAS2	0.663	0.105798
	Nucleolar protein 6 OS=Homo sapiens OX=9606 GN=NOL6 PE=1 SV=2	Q9H6R4	NOL6	0.667	0.212516
	Bifunctional coenzyme A synthase OS=Homo sapiens OX=9606 GN=COASY PE=1 SV=4	Q13057	COASY	0.664	0.0705525
	Glycerol-3-phosphate dehydrogenase, mitochondrial OS=Homo sapiens OX=9606 GN=GPD2 PE=1 SV=3	P43304	GPD2	0.664	0.339365
	Diphosphoinositol polyphosphate phosphohydrolase 1 OS=Homo sapiens OX=9606 GN=NUDT3 PE=1 SV=1	O95989	NUDT3	0.665	0.332245
	SH3KBP1-binding protein 1 OS=Homo sapiens OX=9606 GN=SHKBP1 PE=1 SV=2	Q8TBC3	SHKBP1	0.664	0.957869
	Cell division control protein 42 homolog OS=Homo sapiens OX=9606 GN=CDC42 PE=1 SV=2	P60953	CDC42	0.669	0.0258619
	ATP-dependent RNA helicase DDX50 OS=Homo sapiens OX=9606 GN=DDX50 PE=1 SV=1	Q9BQ39	DDX50	0.671	0.168696
	Serine/threonine-protein phosphatase 2A activator OS=Homo sapiens OX=9606 GN=PTPA PE=1 SV=3	Q15257	PTPA	0.669	0.181681
	39S ribosomal protein L48, mitochondrial OS=Homo sapiens OX=9606 GN=MRPL48 PE=1 SV=2	Q96GC5	MRPL48	0.671	0.329726
	Polymerase delta-interacting protein 2 OS=Homo sapiens OX=9606 GN=POLDIP2 PE=1 SV=1	Q9Y2S7	POLDIP2	0.667	0.26203
	Toll-like receptor 2 OS=Homo sapiens OX=9606 GN=TLR2 PE=1 SV=1	O60603	TLR2	0.671	0.312644
	Lysosomal alpha-glucosidase OS=Homo sapiens OX=9606 GN=GAA PE=1 SV=4	P10253	GAA	0.67	0.718035
	Dynein axonemal assembly factor 5 OS=Homo sapiens OX=9606 GN=DNAAF5 PE=1 SV=4	Q86Y56	DNAAF5	0.676	0.23548
	F-actin-capping protein subunit alpha-2 OS=Homo sapiens OX=9606 GN=CAPZA2 PE=1 SV=3	P47755	CAPZA2	0.675	0.124796
	Aldehyde dehydrogenase family 3 member A2 OS=Homo sapiens OX=9606 GN=ALDH3A2 PE=1 SV=1	P51648	ALDH3A2	0.674	0.37984
	Parafibromin OS=Homo sapiens OX=9606 GN=CDC73 PE=1 SV=1	Q6P1J9	CDC73	0.672	0.310507
	Runt-related transcription factor 2 OS=Homo sapiens OX=9606 GN=RUNX2 PE=1 SV=2	Q13950	RUNX2	0.674	0.213881
	Vacuolar protein sorting-associated protein VTA1 homolog OS=Homo sapiens OX=9606 GN=VTA1 PE=1 SV=1	Q9NP79	VTA1	0.672	0.0912793
	(E3-independent) E2 ubiquitin-conjugating enzyme OS=Homo sapiens OX=9606 GN=UBE2O PE=1 SV=3	Q9C0C9	UBE2O	0.675	0.36127
	HEAT repeat-containing protein 3 OS=Homo sapiens OX=9606 GN=HEATR3 PE=1 SV=2	Q7Z4Q2	HEATR3	0.673	0.456534
	Isoform IFT80-L of Intraflagellar transport protein 80 homolog OS=Homo sapiens OX=9606 GN=IFT80	Q9P2H3-3	IFT80	0.673	0.941479
	Isoform 3 of Nucleoside diphosphate kinase B OS=Homo sapiens OX=9606 GN=NME2	P22392-2	NME2	0.678	0.0184909
	Acidic leucine-rich nuclear phosphoprotein 32 family member B OS=Homo sapiens OX=9606 GN=ANP32B PE=1 SV=1	Q92688	ANP32B	0.68	0.0196279
	Ubiquitin carboxyl-terminal hydrolase 14 OS=Homo sapiens OX=9606 GN=USP14 PE=1 SV=3	P54578	USP14	0.676	0.0418991
	Periodic tryptophan protein 2 homolog OS=Homo sapiens OX=9606 GN=PWP2 PE=1 SV=2	Q15269	PWP2	0.68	0.239105
	Cysteine and glycine-rich protein 1 OS=Homo sapiens OX=9606 GN=CSRP1 PE=1 SV=3	P21291	CSRP1	0.681	0.135596
	Zinc finger CCCH domain-containing protein 13 OS=Homo sapiens OX=9606 GN=ZC3H13 PE=1 SV=1	Q5T200	ZC3H13	0.68	0.400416
	Endoplasmic reticulum-Golgi intermediate compartment protein 2 OS=Homo sapiens OX=9606 GN=ERGIC2 PE=1 SV=2	Q96RQ1	ERGIC2	0.68	0.655035
	Ribonuclease P protein subunit p38 OS=Homo sapiens OX=9606 GN=RPP38 PE=1 SV=2	P78345	RPP38	0.678	0.702669
	Sperm-associated antigen 5 OS=Homo sapiens OX=9606 GN=SPAG5 PE=1 SV=2	Q96R06	SPAG5	0.679	0.97898
	60S acidic ribosomal protein P1 OS=Homo sapiens OX=9606 GN=RPLP1 PE=1 SV=1	P05386	RPLP1	0.685	0.0214825
	Cyclin-dependent kinase 2 OS=Homo sapiens OX=9606 GN=CDK2 PE=1 SV=2	P24941	CDK2	0.681	0.307047
	V-type proton ATPase subunit H OS=Homo sapiens OX=9606 GN=ATP6V1H PE=1 SV=1	Q9UI12	ATP6V1H	0.681	0.38616
	U3 small nucleolar RNA-associated protein 14 homolog A OS=Homo sapiens OX=9606 GN=UTP14A PE=1 SV=1	Q9BVJ6	UTP14A	0.681	0.212578
	PX domain-containing protein kinase-like protein OS=Homo sapiens OX=9606 GN=PXK PE=1 SV=1	Q7Z7A4	PXK	0.683	0.325991
	A-kinase anchor protein 8 OS=Homo sapiens OX=9606 GN=AKAP8 PE=1 SV=1	O43823	AKAP8	0.682	0.627895
	Cytoskeleton-associated protein 5 OS=Homo sapiens OX=9606 GN=CKAP5 PE=1 SV=3	Q14008	CKAP5	0.685	0.181898
	Exosome complex component RRP46 OS=Homo sapiens OX=9606 GN=EXOSC5 PE=1 SV=1	Q9NQT4	EXOSC5	0.683	0.322777
	Plasma membrane calcium-transporting ATPase 4 OS=Homo sapiens OX=9606 GN=ATP2B4 PE=1 SV=2	P23634	ATP2B4	0.681	0.32425
	Anaphase-promoting complex subunit 7 OS=Homo sapiens OX=9606 GN=ANAPC7 PE=1 SV=5	Q9UJX3	ANAPC7	0.684	0.0958043
	Nucleoporin NDC1 OS=Homo sapiens OX=9606 GN=NDC1 PE=1 SV=2	Q9BTX1	NDC1	0.681	0.230823
	Ribonucleoside-diphosphate reductase subunit M2 OS=Homo sapiens OX=9606 GN=RRM2 PE=1 SV=1	P31350	RRM2	0.69	0.151748
	Proteasome adapter and scaffold protein ECM29 OS=Homo sapiens OX=9606 GN=ECPAS PE=1 SV=2	Q5VYK3	ECPAS	0.689	0.256605
	Dynactin subunit 2 OS=Homo sapiens OX=9606 GN=DCTN2 PE=1 SV=4	Q13561	DCTN2	0.687	0.0852312
	Enolase-phosphatase E1 OS=Homo sapiens OX=9606 GN=ENOPH1 PE=1 SV=1	Q9UHY7	ENOPH1	0.686	0.350356
	La-related protein 4B OS=Homo sapiens OX=9606 GN=LARP4B PE=1 SV=3	Q92615	LARP4B	0.688	0.402548
	Dual specificity protein phosphatase 12 OS=Homo sapiens OX=9606 GN=DUSP12 PE=1 SV=1	Q9UNI6	DUSP12	0.688	0.598783
	Haloacid dehalogenase-like hydrolase domain-containing protein 2 OS=Homo sapiens OX=9606 GN=HDHD2 PE=1 SV=1	Q9H0R4	HDHD2	0.688	0.412593
	Transcription initiation factor IIA subunit 1 OS=Homo sapiens OX=9606 GN=GTF2A1 PE=1 SV=1	P52655	GTF2A1	0.69	0.38384
	NADH dehydrogenase [ubiquinone] 1 alpha subcomplex subunit 11 OS=Homo sapiens OX=9606 GN=NDUFA11 PE=1 SV=3	Q86Y39	NDUFA11	0.687	0.386237
	Quinone oxidoreductase OS=Homo sapiens OX=9606 GN=CRYZ PE=1 SV=1	Q08257	CRYZ	0.69	0.369391
	Splicing factor YJU2 OS=Homo sapiens OX=9606 GN=YJU2 PE=1 SV=1	Q9BW85	YJU2	0.687	0.568115
	tRNA (guanine(6)-N2)-methyltransferase THUMP3 OS=Homo sapiens OX=9606 GN=THUMPD3 PE=1 SV=1	Q9BV44	THUMPD3	0.685	0.374087
	1-phosphatidylinositol 4,5-bisphosphate phosphodiesterase beta-2 OS=Homo sapiens OX=9606 GN=PLCB2 PE=1 SV=2	Q00722	PLCB2	0.687	0.567032
	Cell growth regulator with EF hand domain protein 1 OS=Homo sapiens OX=9606 GN=CGREF1 PE=1 SV=3	Q99674	CGREF1	0.686	0.629357
	Gamma-tubulin complex component 4 OS=Homo sapiens OX=9606 GN=TUBGCP4 PE=1 SV=1	Q9UGJ1	TUBGCP4	0.687	0.804789
	14-3-3 protein zeta/delta OS=Homo sapiens OX=9606 GN=YWHAZ PE=1 SV=1	P63104	YWHAZ	0.692	0.025517
	Myeloblastin OS=Homo sapiens OX=9606 GN=PRTN3 PE=1 SV=3	P24158	PRTN3	0.693	0.0260904
	Calcium-binding protein 39 OS=Homo sapiens OX=9606 GN=CAB39 PE=1 SV=1	Q9Y376	CAB39	0.694	0.0718909
	39S ribosomal protein L4, mitochondrial OS=Homo sapiens OX=9606 GN=MRPL4 PE=1 SV=1	Q9BYD3	MRPL4	0.694	0.104962
	Leupaxin OS=Homo sapiens OX=9606 GN=LPXN PE=1 SV=1	O60711	LPXN	0.695	0.222086
	c-Myc-binding protein OS=Homo sapiens OX=9606 GN=MYCBP PE=1 SV=3	Q99417	MYCBP	0.695	0.162636
	WAS/WASL-interacting protein family member 1 OS=Homo sapiens OX=9606 GN=WIPF1 PE=1 SV=3	O43516	WIPF1	0.691	0.397611
	Glyceraldehyde-3-phosphate dehydrogenase OS=Homo sapiens OX=9606 GN=GAPDH PE=1 SV=3	P04406	GAPDH	0.696	0.0277569
	Aconitate hydratase, mitochondrial OS=Homo sapiens OX=9606 GN=ACO2 PE=1 SV=2	Q99798	ACO2	0.7	0.0265391
	Nucleoside diphosphate kinase A OS=Homo sapiens OX=9606 GN=NME1 PE=1 SV=1	P15531	NME1	0.695	0.0272251
	Protein unc-13 homolog D OS=Homo sapiens OX=9606 GN=UNC13D PE=1 SV=1	Q70J99	UNC13D	0.699	0.0441608
	U6 snRNA-associated Sm-like protein LSm7 OS=Homo sapiens OX=9606 GN=LSM7 PE=1 SV=1	Q9UK45	LSM7	0.697	0.284724
	U6 snRNA-associated Sm-like protein LSm2 OS=Homo sapiens OX=9606 GN=LSM2 PE=1 SV=1	Q9Y333	LSM2	0.699	0.155313
	Methylcrotonoyl-CoA carboxylase beta chain, mitochondrial OS=Homo sapiens OX=9606 GN=MCCC2 PE=1 SV=1	Q9HCC0	MCCC2	0.695	0.218879
	U6 snRNA-associated Sm-like protein LSm1 OS=Homo sapiens OX=9606 GN=LSM1 PE=1 SV=1	O15116	LSM1	0.696	0.214011
	U4/U6.U5 tri-snRNP-associated protein 1 OS=Homo sapiens OX=9606 GN=SART1 PE=1 SV=1	O43290	SART1	0.698	0.187469
	3-ketoacyl-CoA thiolase, peroxisomal OS=Homo sapiens OX=9606 GN=ACAA1 PE=1 SV=2	P09110	ACAA1	0.699	0.353441
	Squalene monooxygenase OS=Homo sapiens OX=9606 GN=SQLE PE=1 SV=3	Q14534	SQLE	0.697	0.400114
	WD repeat-containing protein 74 OS=Homo sapiens OX=9606 GN=WDR74 PE=1 SV=1	Q6RFH5	WDR74	0.698	0.410871
	Ribonuclease H2 subunit B OS=Homo sapiens OX=9606 GN=RNASEH2B PE=1 SV=1	Q5TBB1	RNASEH2B	0.698	0.352569
	Lysophosphatidylserine lipase ABHD12 OS=Homo sapiens OX=9606 GN=ABHD12 PE=1 SV=2	Q8N2K0	ABHD12	0.7	0.371747
	Translation initiation factor eIF-2B subunit beta OS=Homo sapiens OX=9606 GN=EIF2B2 PE=1 SV=3	P49770	EIF2B2	0.696	0.397177
	Msx2-interacting protein OS=Homo sapiens OX=9606 GN=SPEN PE=1 SV=1	Q96T58	SPEN	0.698	0.943396
	Acid ceramidase OS=Homo sapiens OX=9606 GN=ASAH1 PE=1 SV=5	Q13510	ASAH1	0.697	0.381044
	Transport and Golgi organization protein 1 homolog OS=Homo sapiens OX=9606 GN=MIA3 PE=1 SV=1	Q5JRA6	MIA3	0.697	0.405115
	60S ribosomal protein L27 OS=Homo sapiens OX=9606 GN=RPL27 PE=1 SV=2	P61353	RPL27	0.7	0.0299449
	Cytoplasmic aconitate hydratase OS=Homo sapiens OX=9606 GN=ACO1 PE=1 SV=3	P21399	ACO1	0.704	0.173831
	Ubiquitin carboxyl-terminal hydrolase isozyme L3 OS=Homo sapiens OX=9606 GN=UCHL3 PE=1 SV=1	P15374	UCHL3	0.704	0.175146
	Elongator complex protein 3 OS=Homo sapiens OX=9606 GN=ELP3 PE=1 SV=2	Q9H9T3	ELP3	0.7	0.987187
	Retinol dehydrogenase 13 OS=Homo sapiens OX=9606 GN=RDH13 PE=1 SV=2	Q8NBN7	RDH13	0.701	0.414145
	Huntingtin-interacting protein K OS=Homo sapiens OX=9606 GN=HYPK PE=1 SV=3	Q9NX55	HYPK	0.705	0.372928
	RNA-binding protein 15 OS=Homo sapiens OX=9606 GN=RBM15 PE=1 SV=2	Q96T37	RBM15	0.702	0.268585
	A-kinase anchor protein 8-like OS=Homo sapiens OX=9606 GN=AKAP8L PE=1 SV=4	Q9ULX6	AKAP8L	0.702	0.391303
	Helicase SRCAP OS=Homo sapiens OX=9606 GN=SRCAP PE=1 SV=3	Q6ZRS2	SRCAP	0.704	0.867943
	Steroid receptor RNA activator 1 OS=Homo sapiens OX=9606 GN=SRA1 PE=1 SV=2	Q9HD15	SRA1	0.7	0.582206
	SUN domain-containing protein 2 OS=Homo sapiens OX=9606 GN=SUN2 PE=1 SV=3	Q9UH99	SUN2	0.705	0.0306859
	Protein SGT1 homolog OS=Homo sapiens OX=9606 GN=SUGT1 PE=1 SV=3	Q9Y2Z0	SUGT1	0.709	0.129373
	BRCA2 and CDKN1A-interacting protein OS=Homo sapiens OX=9606 GN=BCCIP PE=1 SV=1	Q9P287	BCCIP	0.705	0.19296
	Inhibitor of nuclear factor kappa-B kinase subunit beta OS=Homo sapiens OX=9606 GN=IKBKB PE=1 SV=1	O14920	IKBKB	0.709	0.983797
	Testis-expressed protein 10 OS=Homo sapiens OX=9606 GN=TEX10 PE=1 SV=2	Q9NXF1	TEX10	0.705	0.416977
	40S ribosomal protein S29 OS=Homo sapiens OX=9606 GN=RPS29 PE=1 SV=2	P62273	RPS29	0.706	0.180017
	Heme-binding protein 1 OS=Homo sapiens OX=9606 GN=HEBP1 PE=1 SV=1	Q9NRV9	HEBP1	0.709	0.409259
	Exocyst complex component 3 OS=Homo sapiens OX=9606 GN=EXOC3 PE=1 SV=3	O60645	EXOC3	0.706	0.414247
	Jupiter microtubule associated homolog 2 OS=Homo sapiens OX=9606 GN=JPT2 PE=1 SV=1	Q9H910	JPT2	0.707	0.3703
	Glucose-6-phosphate isomerase OS=Homo sapiens OX=9606 GN=GPI PE=1 SV=4	P06744	GPI	0.712	0.0379192
	Myosin-11 OS=Homo sapiens OX=9606 GN=MYH11 PE=1 SV=3	P35749	MYH11	0.713	0.860031
	Alpha-centractin OS=Homo sapiens OX=9606 GN=ACTR1A PE=1 SV=1	P61163	ACTR1A	0.711	0.203867
	5'-3' exonuclease PLD3 OS=Homo sapiens OX=9606 GN=PLD3 PE=1 SV=1	Q8IV08	PLD3	0.71	0.111408
	Arf-GAP with Rho-GAP domain, ANK repeat and PH domain-containing protein 1 OS=Homo sapiens OX=9606 GN=ARAP1 PE=1 SV=3	Q96P48	ARAP1	0.714	0.65401
	Actin-related protein 2/3 complex subunit 5-like protein OS=Homo sapiens OX=9606 GN=ARPC5L PE=1 SV=1	Q9BPX5	ARPC5L	0.713	0.337242
	Methylthioribose-1-phosphate isomerase OS=Homo sapiens OX=9606 GN=MRI1 PE=1 SV=1	Q9BV20	MRI1	0.71	0.243691
	KH domain-containing RNA-binding protein QKI OS=Homo sapiens OX=9606 GN=QKI PE=1 SV=1	Q96PU8	QKI	0.71	0.106213
	Cysteine-rich protein 1 OS=Homo sapiens OX=9606 GN=CRIP1 PE=1 SV=3	P50238	CRIP1	0.71	0.31621
	DCN1-like protein 1 OS=Homo sapiens OX=9606 GN=DCUN1D1 PE=1 SV=1	Q96GG9	DCUN1D1	0.71	0.400328
	Isoform 2 of Apoptosis-associated speck-like protein containing a CARD OS=Homo sapiens OX=9606 GN=PYCARD	Q9ULZ3-2	PYCARD	0.715	0.0400646
	Importin-4 OS=Homo sapiens OX=9606 GN=IPO4 PE=1 SV=2	Q8TEX9	IPO4	0.719	0.0557848
	RAS guanyl-releasing protein 2 OS=Homo sapiens OX=9606 GN=RASGRP2 PE=1 SV=1	Q7LDG7	RASGRP2	0.717	0.303106
	NPC intracellular cholesterol transporter 2 OS=Homo sapiens OX=9606 GN=NPC2 PE=1 SV=1	P61916	NPC2	0.715	0.356761
	L-aminoadipate-semialdehyde dehydrogenase-phosphopantetheinyl transferase OS=Homo sapiens OX=9606 GN=AASDHPPT PE=1 SV=2	Q9NRN7	AASDHPPT	0.715	0.454263
	Regulation of nuclear pre-mRNA domain-containing protein 1B OS=Homo sapiens OX=9606 GN=RPRD1B PE=1 SV=1	Q9NQG5	RPRD1B	0.719	0.453028
	DNA-directed RNA polymerase II subunit RPB3 OS=Homo sapiens OX=9606 GN=POLR2C PE=1 SV=2	P19387	POLR2C	0.715	0.24497
	Ras-related protein Rab-21 OS=Homo sapiens OX=9606 GN=RAB21 PE=1 SV=3	Q9UL25	RAB21	0.718	0.253692
	Ras-related protein Rab-32 OS=Homo sapiens OX=9606 GN=RAB32 PE=1 SV=3	Q13637	RAB32	0.718	0.187972
	Mitochondrial import inner membrane translocase subunit Tim8 B OS=Homo sapiens OX=9606 GN=TIMM8B PE=1 SV=1	Q9Y5J9	TIMM8B	0.717	0.389434
	Pre-mRNA-splicing factor ATP-dependent RNA helicase PRP16 OS=Homo sapiens OX=9606 GN=DHX38 PE=1 SV=2	Q92620	DHX38	0.715	0.783356
	Nucleolar and coiled-body phosphoprotein 1 OS=Homo sapiens OX=9606 GN=NOLC1 PE=1 SV=2	Q14978	NOLC1	0.72	0.142982
	Eukaryotic translation initiation factor 1 OS=Homo sapiens OX=9606 GN=EIF1 PE=1 SV=1	P41567	EIF1	0.723	0.0673457
	60S ribosomal protein L32 OS=Homo sapiens OX=9606 GN=RPL32 PE=1 SV=2	P62910	RPL32	0.724	0.0476339
	Importin subunit alpha-4 OS=Homo sapiens OX=9606 GN=KPNA3 PE=1 SV=2	O00505	KPNA3	0.724	0.248643
	LIM and SH3 domain protein 1 OS=Homo sapiens OX=9606 GN=LASP1 PE=1 SV=2	Q14847	LASP1	0.723	0.136769
	Cullin-2 OS=Homo sapiens OX=9606 GN=CUL2 PE=1 SV=2	Q13617	CUL2	0.721	0.293581
	Translation initiation factor eIF-2B subunit epsilon OS=Homo sapiens OX=9606 GN=EIF2B5 PE=1 SV=3	Q13144	EIF2B5	0.723	0.457482
	E3 ubiquitin-protein ligase ZNF598 OS=Homo sapiens OX=9606 GN=ZNF598 PE=1 SV=1	Q86UK7	ZNF598	0.722	0.898012
	Holocytochrome c-type synthase OS=Homo sapiens OX=9606 GN=HCCS PE=1 SV=1	P53701	HCCS	0.724	0.444584
	Glutathione hydrolase 1 proenzyme OS=Homo sapiens OX=9606 GN=GGT1 PE=1 SV=2	P19440	GGT1	0.722	0.679977
	Ubiquitin-conjugating enzyme E2 G2 OS=Homo sapiens OX=9606 GN=UBE2G2 PE=1 SV=1	P60604	UBE2G2	0.721	0.449864
	Bifunctional purine biosynthesis protein ATIC OS=Homo sapiens OX=9606 GN=ATIC PE=1 SV=3	P31939	ATIC	0.729	0.0527016
	Xaa-Pro aminopeptidase 1 OS=Homo sapiens OX=9606 GN=XPNPEP1 PE=1 SV=3	Q9NQW7	XPNPEP1	0.727	0.210575
	28S ribosomal protein S9, mitochondrial OS=Homo sapiens OX=9606 GN=MRPS9 PE=1 SV=2	P82933	MRPS9	0.728	0.463739
	m7GpppX diphosphatase OS=Homo sapiens OX=9606 GN=DCPS PE=1 SV=2	Q96C86	DCPS	0.727	0.16922
	G-rich sequence factor 1 OS=Homo sapiens OX=9606 GN=GRSF1 PE=1 SV=3	Q12849	GRSF1	0.727	0.465859
	Ras-related protein Rab-4B OS=Homo sapiens OX=9606 GN=RAB4B PE=1 SV=1	P61018	RAB4B	0.729	0.413677
	Prostatic acid phosphatase OS=Homo sapiens OX=9606 GN=ACP3 PE=1 SV=3	P15309	ACP3	0.729	0.21622
	Vacuolar protein sorting-associated protein 26B OS=Homo sapiens OX=9606 GN=VPS26B PE=1 SV=2	Q4G0F5	VPS26B	0.729	0.483351
	tRNA (uracil-5-)-methyltransferase homolog A OS=Homo sapiens OX=9606 GN=TRMT2A PE=1 SV=2	Q8IZ69	TRMT2A	0.728	0.474261
	39S ribosomal protein L55, mitochondrial OS=Homo sapiens OX=9606 GN=MRPL55 PE=1 SV=1	Q7Z7F7	MRPL55	0.726	0.465892
	Calcium uptake protein 1, mitochondrial OS=Homo sapiens OX=9606 GN=MICU1 PE=1 SV=1	Q9BPX6	MICU1	0.725	0.544906
	Heterogeneous nuclear ribonucleoprotein H3 OS=Homo sapiens OX=9606 GN=HNRNPH3 PE=1 SV=2	P31942	HNRNPH3	0.735	0.137801
	Cytochrome c OS=Homo sapiens GN=CYCS PE=1 SV=2	P99999	CYCS	0.73	0.075387
	Isoform 2 of Ribonucleoprotein PTB-binding 1 OS=Homo sapiens OX=9606 GN=RAVER1	Q8IY67-2	RAVER1	0.731	0.0952651
	3-hydroxyisobutyrate dehydrogenase, mitochondrial OS=Homo sapiens OX=9606 GN=HIBADH PE=1 SV=2	P31937	HIBADH	0.733	0.477945
	Serine/arginine-rich splicing factor 11 OS=Homo sapiens OX=9606 GN=SRSF11 PE=1 SV=1	Q05519	SRSF11	0.731	0.173071
	Gamma-tubulin complex component 2 OS=Homo sapiens OX=9606 GN=TUBGCP2 PE=1 SV=2	Q9BSJ2	TUBGCP2	0.732	0.378552
	Transcription factor ETV6 OS=Homo sapiens OX=9606 GN=ETV6 PE=1 SV=1	P41212	ETV6	0.73	0.471355
	U3 small nucleolar RNA-associated protein 4 homolog OS=Homo sapiens OX=9606 GN=UTP4 PE=1 SV=1	Q969X6	UTP4	0.73	0.468586
	Cytochrome b-c1 complex subunit 9 OS=Homo sapiens OX=9606 GN=UQCR10 PE=1 SV=3	Q9UDW1	UQCR10	0.732	0.459463
	Nucleolar protein 14 OS=Homo sapiens OX=9606 GN=NOP14 PE=1 SV=3	P78316	NOP14	0.734	0.472606
	Cullin-4B OS=Homo sapiens OX=9606 GN=CUL4B PE=1 SV=4	Q13620	CUL4B	0.733	0.44678
	Equilibrative nucleobase transporter 1 OS=Homo sapiens OX=9606 GN=SLC43A3 PE=1 SV=2	Q8NBI5	SLC43A3	0.731	0.478742
	Glutamine amidotransferase-like class 1 domain-containing protein 1 OS=Homo sapiens OX=9606 GN=GATD1 PE=1 SV=1	Q8NB37	GATD1	0.734	0.597963
	Linker for activation of T-cells family member 2 OS=Homo sapiens OX=9606 GN=LAT2 PE=1 SV=1	Q9GZY6	LAT2	0.73	0.495007
	Transferrin receptor protein 1 OS=Homo sapiens OX=9606 GN=TFRC PE=1 SV=2	P02786	TFRC	0.738	0.0621145
	Cytosolic non-specific dipeptidase OS=Homo sapiens OX=9606 GN=CNDP2 PE=1 SV=2	Q96KP4	CNDP2	0.739	0.0847192
	Protein farnesyltransferase/geranylgeranyltransferase type-1 subunit alpha OS=Homo sapiens OX=9606 GN=FNTA PE=1 SV=1	P49354	FNTA	0.736	0.274561
	Dual specificity mitogen-activated protein kinase kinase 2 OS=Homo sapiens OX=9606 GN=MAP2K2 PE=1 SV=1	P36507	MAP2K2	0.736	0.247107
	Mediator of RNA polymerase II transcription subunit 15 OS=Homo sapiens OX=9606 GN=MED15 PE=1 SV=2	Q96RN5	MED15	0.735	0.449534
	COMM domain-containing protein 4 OS=Homo sapiens OX=9606 GN=COMMD4 PE=1 SV=1	Q9H0A8	COMMD4	0.737	0.513536
	DNA primase small subunit OS=Homo sapiens OX=9606 GN=PRIM1 PE=1 SV=1	P49642	PRIM1	0.737	0.503355
	ATP-dependent 6-phosphofructokinase, muscle type OS=Homo sapiens OX=9606 GN=PFKM PE=1 SV=2	P08237	PFKM	0.737	0.368424
	Sodium-coupled neutral amino acid symporter 2 OS=Homo sapiens OX=9606 GN=SLC38A2 PE=1 SV=2	Q96QD8	SLC38A2	0.736	0.57603
	Sec1 family domain-containing protein 1 OS=Homo sapiens OX=9606 GN=SCFD1 PE=1 SV=4	Q8WVM8	SCFD1	0.737	0.448772
	Coilin OS=Homo sapiens OX=9606 GN=COIL PE=1 SV=1	P38432	COIL	0.739	0.453727
	14-3-3 protein theta OS=Homo sapiens OX=9606 GN=YWHAQ PE=1 SV=1	P27348	YWHAQ	0.743	0.0678367
	Protein HGH1 homolog OS=Homo sapiens OX=9606 GN=HGH1 PE=1 SV=1	Q9BTY7	HGH1	0.742	0.116967
	Macrophage-capping protein OS=Homo sapiens OX=9606 GN=CAPG PE=1 SV=2	P40121	CAPG	0.742	0.0663261
	40S ribosomal protein S15 OS=Homo sapiens OX=9606 GN=RPS15 PE=1 SV=2	P62841	RPS15	0.744	0.0685271
	Sodium/potassium-transporting ATPase subunit beta-3 OS=Homo sapiens OX=9606 GN=ATP1B3 PE=1 SV=1	P54709	ATP1B3	0.741	0.0888376
	cAMP-dependent protein kinase type II-alpha regulatory subunit OS=Homo sapiens OX=9606 GN=PRKAR2A PE=1 SV=2	P13861	PRKAR2A	0.743	0.19285
	Nuclear pore complex protein Nup50 OS=Homo sapiens OX=9606 GN=NUP50 PE=1 SV=2	Q9UKX7	NUP50	0.743	0.240929
	Leucine-rich repeat and calponin homology domain-containing protein 4 OS=Homo sapiens OX=9606 GN=LRCH4 PE=1 SV=2	O75427	LRCH4	0.742	0.307204
	Cathepsin G OS=Homo sapiens GN=CTSG PE=1 SV=2	P08311	CTSG	0.741	0.161015
	Differentially expressed in FDCP 6 homolog OS=Homo sapiens OX=9606 GN=DEF6 PE=1 SV=1	Q9H4E7	DEF6	0.743	0.667342
	Nuclear receptor coactivator 5 OS=Homo sapiens OX=9606 GN=NCOA5 PE=1 SV=2	Q9HCD5	NCOA5	0.74	0.0924681
	Serine/threonine-protein phosphatase 2A 56 kDa regulatory subunit delta isoform OS=Homo sapiens OX=9606 GN=PPP2R5D PE=1 SV=1	Q14738	PPP2R5D	0.744	0.419386
	Uncharacterized protein C11orf98 OS=Homo sapiens OX=9606 GN=C11orf98 PE=4 SV=2	E9PRG8	C11orf98	0.742	0.48961
	Polypyrimidine tract-binding protein 1 OS=Homo sapiens OX=9606 GN=PTBP1 PE=1 SV=2	P26599	PTBP1	0.747	0.0726517
	Isoform 3 of Torsin-1A-interacting protein 1 OS=Homo sapiens OX=9606 GN=TOR1AIP1	Q5JTV8-3	TOR1AIP1	0.749	0.665661
	Reticulon-4 OS=Homo sapiens OX=9606 GN=RTN4 PE=1 SV=2	Q9NQC3	RTN4	0.749	0.156118
	Protein FAM98B OS=Homo sapiens OX=9606 GN=FAM98B PE=1 SV=2	Q52LJ0	FAM98B	0.745	0.345867
	Carnitine O-palmitoyltransferase 2, mitochondrial OS=Homo sapiens OX=9606 GN=CPT2 PE=1 SV=2	P23786	CPT2	0.746	0.38262
	Heme oxygenase 2 OS=Homo sapiens OX=9606 GN=HMOX2 PE=1 SV=2	P30519	HMOX2	0.748	0.37245
	ADP-sugar pyrophosphatase OS=Homo sapiens OX=9606 GN=NUDT5 PE=1 SV=1	Q9UKK9	NUDT5	0.748	0.134683
	Golgi to ER traffic protein 4 homolog OS=Homo sapiens OX=9606 GN=GET4 PE=1 SV=1	Q7L5D6	GET4	0.748	0.500348
	EH domain-binding protein 1-like protein 1 OS=Homo sapiens OX=9606 GN=EHBP1L1 PE=1 SV=2	Q8N3D4	EHBP1L1	0.746	0.824249
	39S ribosomal protein L50, mitochondrial OS=Homo sapiens OX=9606 GN=MRPL50 PE=1 SV=2	Q8N5N7	MRPL50	0.745	0.490639
	Inhibitor of nuclear factor kappa-B kinase-interacting protein OS=Homo sapiens OX=9606 GN=IKBIP PE=1 SV=1	Q70UQ0	IKBIP	0.746	0.302427
	Triosephosphate isomerase OS=Homo sapiens OX=9606 GN=TPI1 PE=1 SV=4	P60174	TPI1	0.751	0.0772729
	40S ribosomal protein SA OS=Homo sapiens OX=9606 GN=RPSA PE=1 SV=4	P08865	RPSA	0.753	0.0800342
	Cathepsin D OS=Homo sapiens GN=CTSD PE=1 SV=1	P07339	CTSD	0.754	0.0843221
	Actin-related protein 2/3 complex subunit 3 OS=Homo sapiens OX=9606 GN=ARPC3 PE=1 SV=3	O15145	ARPC3	0.752	0.0825052
	Proteasome subunit beta type-5 OS=Homo sapiens OX=9606 GN=PSMB5 PE=1 SV=3	P28074	PSMB5	0.754	0.169482
	Isochorismatase domain-containing protein 2 OS=Homo sapiens OX=9606 GN=ISOC2 PE=1 SV=1	Q96AB3	ISOC2	0.754	0.281032
	NEDD8-activating enzyme E1 catalytic subunit OS=Homo sapiens OX=9606 GN=UBA3 PE=1 SV=2	Q8TBC4	UBA3	0.752	0.285779
	Cleavage and polyadenylation specificity factor subunit 2 OS=Homo sapiens OX=9606 GN=CPSF2 PE=1 SV=2	Q9P2I0	CPSF2	0.754	0.385519
	Twinfilin-2 OS=Homo sapiens OX=9606 GN=TWF2 PE=1 SV=2	Q6IBS0	TWF2	0.755	0.205
	Transcription elongation factor SPT6 OS=Homo sapiens OX=9606 GN=SUPT6H PE=1 SV=2	Q7KZ85	SUPT6H	0.75	0.515785
	Isoform 3 of Cysteine--tRNA ligase, cytoplasmic OS=Homo sapiens OX=9606 GN=CARS1	P49589-3	CARS1	0.754	0.317693
	Trafficking protein particle complex subunit 1 OS=Homo sapiens OX=9606 GN=TRAPPC1 PE=1 SV=1	Q9Y5R8	TRAPPC1	0.752	0.509338
	Protein dpy-30 homolog OS=Homo sapiens OX=9606 GN=DPY30 PE=1 SV=1	Q9C005	DPY30	0.758	0.319626
	D-dopachrome decarboxylase OS=Homo sapiens OX=9606 GN=DDT PE=1 SV=3	P30046	DDT	0.76	0.154608
	DAZ-associated protein 1 OS=Homo sapiens OX=9606 GN=DAZAP1 PE=1 SV=1	Q96EP5	DAZAP1	0.757	0.13965
	Nucleolar complex protein 3 homolog OS=Homo sapiens OX=9606 GN=NOC3L PE=1 SV=1	Q8WTT2	NOC3L	0.757	0.14421
	Cleavage and polyadenylation specificity factor subunit 1 OS=Homo sapiens OX=9606 GN=CPSF1 PE=1 SV=2	Q10570	CPSF1	0.76	0.30202
	Isocitrate dehydrogenase [NAD] subunit beta, mitochondrial OS=Homo sapiens OX=9606 GN=IDH3B PE=1 SV=2	O43837	IDH3B	0.756	0.36083
	Replication factor C subunit 1 OS=Homo sapiens OX=9606 GN=RFC1 PE=1 SV=4	P35251	RFC1	0.757	0.522588
	WD repeat-containing protein 43 OS=Homo sapiens OX=9606 GN=WDR43 PE=1 SV=3	Q15061	WDR43	0.758	0.351924
	Electrogenic aspartate/glutamate antiporter SLC25A13, mitochondrial OS=Homo sapiens OX=9606 GN=SLC25A13 PE=1 SV=2	Q9UJS0	SLC25A13	0.757	0.518753
	Bis(5'-nucleosyl)-tetraphosphatase [asymmetrical] OS=Homo sapiens OX=9606 GN=NUDT2 PE=1 SV=3	P50583	NUDT2	0.757	0.618889
	RAS protein activator like-3 OS=Homo sapiens OX=9606 GN=RASAL3 PE=1 SV=2	Q86YV0	RASAL3	0.757	0.524403
	Leucine-rich repeat flightless-interacting protein 2 OS=Homo sapiens OX=9606 GN=LRRFIP2 PE=1 SV=1	Q9Y608	LRRFIP2	0.758	0.517224
	Ubiquitin-like domain-containing CTD phosphatase 1 OS=Homo sapiens OX=9606 GN=UBLCP1 PE=1 SV=2	Q8WVY7	UBLCP1	0.759	0.62826
	26S proteasome regulatory subunit 4 OS=Homo sapiens OX=9606 GN=PSMC1 PE=1 SV=1	P62191	PSMC1	0.763	0.10249
	Tumor protein D52 OS=Homo sapiens OX=9606 GN=TPD52 PE=1 SV=2	P55327	TPD52	0.764	0.291757
	Bifunctional methylenetetrahydrofolate dehydrogenase/cyclohydrolase, mitochondrial OS=Homo sapiens OX=9606 GN=MTHFD2 PE=1 SV=2	P13995	MTHFD2	0.765	0.473235
	Ribose-5-phosphate isomerase OS=Homo sapiens OX=9606 GN=RPIA PE=1 SV=3	P49247	RPIA	0.764	0.493716
	Neutrophil cytosol factor 4 OS=Homo sapiens OX=9606 GN=NCF4 PE=1 SV=2	Q15080	NCF4	0.761	0.492002
	Probable ATP-dependent RNA helicase DDX10 OS=Homo sapiens OX=9606 GN=DDX10 PE=1 SV=2	Q13206	DDX10	0.766	0.546923
	Tissue alpha-L-fucosidase OS=Homo sapiens OX=9606 GN=FUCA1 PE=1 SV=4	P04066	FUCA1	0.762	0.354818
	RNA-binding protein EWS OS=Homo sapiens OX=9606 GN=EWSR1 PE=1 SV=1	Q01844	EWSR1	0.761	0.230822
	GTPase KRas OS=Homo sapiens OX=9606 GN=KRAS PE=1 SV=1	P01116	KRAS	0.762	0.529113
	Glutaredoxin-related protein 5, mitochondrial OS=Homo sapiens OX=9606 GN=GLRX5 PE=1 SV=2	Q86SX6	GLRX5	0.765	0.565119
	Calcium-binding and coiled-coil domain-containing protein 2 OS=Homo sapiens OX=9606 GN=CALCOCO2 PE=1 SV=1	Q13137	CALCOCO2	0.761	0.53285
	Midasin OS=Homo sapiens OX=9606 GN=MDN1 PE=1 SV=2	Q9NU22	MDN1	0.761	0.119751
	Alpha-actinin-1 OS=Homo sapiens OX=9606 GN=ACTN1 PE=1 SV=2	P12814	ACTN1	0.767	0.0998554
	Isoform 3 of Poly(rC)-binding protein 2 OS=Homo sapiens OX=9606 GN=PCBP2	Q15366-3	PCBP2	0.77	0.76906
	Small nuclear ribonucleoprotein Sm D1 OS=Homo sapiens OX=9606 GN=SNRPD1 PE=1 SV=1	P62314	SNRPD1	0.768	0.12346
	26S proteasome non-ATPase regulatory subunit 7 OS=Homo sapiens OX=9606 GN=PSMD7 PE=1 SV=2	P51665	PSMD7	0.77	0.227706
	Nuclear transport factor 2 OS=Homo sapiens OX=9606 GN=NUTF2 PE=1 SV=1	P61970	NUTF2	0.767	0.131579
	Exportin-7 OS=Homo sapiens OX=9606 GN=XPO7 PE=1 SV=3	Q9UIA9	XPO7	0.768	0.235067
	5'-AMP-activated protein kinase subunit gamma-1 OS=Homo sapiens OX=9606 GN=PRKAG1 PE=1 SV=1	P54619	PRKAG1	0.77	0.618942
	Tubulin-specific chaperone E OS=Homo sapiens OX=9606 GN=TBCE PE=1 SV=1	Q15813	TBCE	0.767	0.486642
	COP9 signalosome complex subunit 6 OS=Homo sapiens OX=9606 GN=COPS6 PE=1 SV=1	Q7L5N1	COPS6	0.769	0.380859
	Ribosome production factor 2 homolog OS=Homo sapiens OX=9606 GN=RPF2 PE=1 SV=2	Q9H7B2	RPF2	0.77	0.554059
	BRISC and BRCA1-A complex member 1 OS=Homo sapiens OX=9606 GN=BABAM1 PE=1 SV=1	Q9NWV8	BABAM1	0.77	0.554936
	Mitochondrial import inner membrane translocase subunit Tim8 A OS=Homo sapiens OX=9606 GN=TIMM8A PE=1 SV=1	O60220	TIMM8A	0.771	0.586851
	Ubiquitin-like protein ISG15 OS=Homo sapiens OX=9606 GN=ISG15 PE=1 SV=5	P05161	ISG15	0.766	0.536959
	Golgi SNAP receptor complex member 1 OS=Homo sapiens OX=9606 GN=GOSR1 PE=1 SV=1	O95249	GOSR1	0.767	0.490973
	Band 4.1-like protein 2 OS=Homo sapiens OX=9606 GN=EPB41L2 PE=1 SV=1	O43491	EPB41L2	0.77	0.534682
	Transgelin-2 OS=Homo sapiens OX=9606 GN=TAGLN2 PE=1 SV=3	P37802	TAGLN2	0.772	0.10676
	Cullin-associated NEDD8-dissociated protein 1 OS=Homo sapiens OX=9606 GN=CAND1 PE=1 SV=2	Q86VP6	CAND1	0.772	0.108165
	Glycine--tRNA ligase OS=Homo sapiens OX=9606 GN=GARS1 PE=1 SV=3	P41250	GARS1	0.775	0.112036
	40S ribosomal protein S4, Y isoform 1 OS=Homo sapiens OX=9606 GN=RPS4Y1 PE=1 SV=2	P22090	RPS4Y1	0.774	0.315688
	Ubiquitin-conjugating enzyme E2 D2 OS=Homo sapiens OX=9606 GN=UBE2D2 PE=1 SV=1	P62837	UBE2D2	0.773	0.239845
	NAD(P)H-hydrate epimerase OS=Homo sapiens OX=9606 GN=NAXE PE=1 SV=2	Q8NCW5	NAXE	0.776	0.255222
	Pentatricopeptide repeat domain-containing protein 3, mitochondrial OS=Homo sapiens OX=9606 GN=PTCD3 PE=1 SV=3	Q96EY7	PTCD3	0.776	0.402278
	Splicing factor 3B subunit 5 OS=Homo sapiens OX=9606 GN=SF3B5 PE=1 SV=1	Q9BWJ5	SF3B5	0.776	0.237568
	Xaa-Arg dipeptidase OS=Homo sapiens OX=9606 GN=PM20D2 PE=1 SV=2	Q8IYS1	PM20D2	0.775	0.568581
	Golgin subfamily B member 1 OS=Homo sapiens OX=9606 GN=GOLGB1 PE=1 SV=2	Q14789	GOLGB1	0.772	0.557342
	CCR4-NOT transcription complex subunit 7 OS=Homo sapiens OX=9606 GN=CNOT7 PE=1 SV=3	Q9UIV1	CNOT7	0.771	0.585398
	Rab GTPase-binding effector protein 2 OS=Homo sapiens OX=9606 GN=RABEP2 PE=1 SV=2	Q9H5N1	RABEP2	0.773	0.772982
	Telomerase RNA component interacting RNase OS=Homo sapiens OX=9606 GN=TRIR PE=1 SV=1	Q9BQ61	TRIR	0.776	0.396751
	RNA-binding protein 12B OS=Homo sapiens OX=9606 GN=RBM12B PE=1 SV=2	Q8IXT5	RBM12B	0.775	0.543086
	Superoxide dismutase [Cu-Zn] OS=Homo sapiens GN=SOD1 PE=1 SV=2	P00441	SOD1	0.777	0.11545
	SUMO-activating enzyme subunit 1 OS=Homo sapiens OX=9606 GN=SAE1 PE=1 SV=1	Q9UBE0	SAE1	0.78	0.15523
	26S proteasome non-ATPase regulatory subunit 11 OS=Homo sapiens OX=9606 GN=PSMD11 PE=1 SV=3	O00231	PSMD11	0.778	0.116577
	40S ribosomal protein S18 OS=Homo sapiens OX=9606 GN=RPS18 PE=1 SV=3	P62269	RPS18	0.78	0.120874
	Puromycin-sensitive aminopeptidase OS=Homo sapiens OX=9606 GN=NPEPPS PE=1 SV=2	P55786	NPEPPS	0.78	0.153552
	Isoform 5 of Muscleblind-like protein 1 OS=Homo sapiens OX=9606 GN=MBNL1	Q9NR56-5	MBNL1	0.78	0.535008
	Casein kinase II subunit alpha OS=Homo sapiens OX=9606 GN=CSNK2A1 PE=1 SV=1	P68400	CSNK2A1	0.777	0.250367
	Proteasome subunit beta type-2 OS=Homo sapiens OX=9606 GN=PSMB2 PE=1 SV=1	P49721	PSMB2	0.781	0.147369
	Integrin beta-1 OS=Homo sapiens OX=9606 GN=ITGB1 PE=1 SV=2	P05556	ITGB1	0.781	0.333096
	Serine/threonine-protein phosphatase 6 regulatory subunit 3 OS=Homo sapiens OX=9606 GN=PPP6R3 PE=1 SV=2	Q5H9R7	PPP6R3	0.778	0.498659
	Serine/threonine-protein phosphatase 1 regulatory subunit 10 OS=Homo sapiens OX=9606 GN=PPP1R10 PE=1 SV=1	Q96QC0	PPP1R10	0.778	0.499765
	Isoform 2 of Protein-tyrosine kinase 2-beta OS=Homo sapiens OX=9606 GN=PTK2B	Q14289-2	PTK2B	0.778	0.405589
	Transmembrane 9 superfamily member 2 OS=Homo sapiens OX=9606 GN=TM9SF2 PE=1 SV=1	Q99805	TM9SF2	0.778	0.334685
	PEST proteolytic signal-containing nuclear protein OS=Homo sapiens OX=9606 GN=PCNP PE=1 SV=2	Q8WW12	PCNP	0.779	0.585426
	Protein ELYS OS=Homo sapiens OX=9606 GN=AHCTF1 PE=1 SV=3	Q8WYP5	AHCTF1	0.777	0.684873
	PDZ and LIM domain protein 1 OS=Homo sapiens OX=9606 GN=PDLIM1 PE=1 SV=4	O00151	PDLIM1	0.785	0.13055
	Lymphocyte-specific protein 1 OS=Homo sapiens OX=9606 GN=LSP1 PE=1 SV=1	P33241	LSP1	0.784	0.162478
	Methionine aminopeptidase 2 OS=Homo sapiens OX=9606 GN=METAP2 PE=1 SV=1	P50579	METAP2	0.784	0.256457
	Leucine-rich repeat-containing protein 47 OS=Homo sapiens OX=9606 GN=LRRC47 PE=1 SV=1	Q8N1G4	LRRC47	0.783	0.267883
	Synaptic vesicle membrane protein VAT-1 homolog OS=Homo sapiens OX=9606 GN=VAT1 PE=1 SV=2	Q99536	VAT1	0.786	0.176457
	Isoform 3 of Coronin-7 OS=Homo sapiens OX=9606 GN=CORO7	P57737-3	CORO7	0.785	0.290819
	DNA-3-methyladenine glycosylase OS=Homo sapiens OX=9606 GN=MPG PE=1 SV=3	P29372	MPG	0.784	0.384855
	Early endosome antigen 1 OS=Homo sapiens OX=9606 GN=EEA1 PE=1 SV=2	Q15075	EEA1	0.783	0.469098
	Elongation factor Ts, mitochondrial OS=Homo sapiens OX=9606 GN=TSFM PE=1 SV=2	P43897	TSFM	0.786	0.345494
	Thymidylate synthase OS=Homo sapiens OX=9606 GN=TYMS PE=1 SV=3	P04818	TYMS	0.783	0.33555
	Beta-galactosidase OS=Homo sapiens OX=9606 GN=GLB1 PE=1 SV=2	P16278	GLB1	0.783	0.355278
	AH receptor-interacting protein OS=Homo sapiens OX=9606 GN=AIP PE=1 SV=3	O00170	AIP	0.786	0.360251
	Ubiquitin-conjugating enzyme E2 G1 OS=Homo sapiens OX=9606 GN=UBE2G1 PE=1 SV=3	P62253	UBE2G1	0.782	0.578643
	Cytochrome b5 type B OS=Homo sapiens OX=9606 GN=CYB5B PE=1 SV=3	O43169	CYB5B	0.786	0.275578
	Serine/threonine-protein phosphatase 4 catalytic subunit OS=Homo sapiens OX=9606 GN=PPP4C PE=1 SV=1	P60510	PPP4C	0.786	0.578988
	Survival of motor neuron-related-splicing factor 30 OS=Homo sapiens OX=9606 GN=SMNDC1 PE=1 SV=1	O75940	SMNDC1	0.784	0.595191
	Rho guanine nucleotide exchange factor 18 OS=Homo sapiens OX=9606 GN=ARHGEF18 PE=1 SV=4	Q6ZSZ5	ARHGEF18	0.787	0.575626
	Intraflagellar transport protein 27 homolog OS=Homo sapiens OX=9606 GN=IFT27 PE=1 SV=1	Q9BW83	IFT27	0.784	0.739573
	eIF-2-alpha kinase activator GCN1 OS=Homo sapiens OX=9606 GN=GCN1 PE=1 SV=7	Q92616	GCN1	0.787	0.134288
	V-type proton ATPase subunit B, brain isoform OS=Homo sapiens OX=9606 GN=ATP6V1B2 PE=1 SV=3	P21281	ATP6V1B2	0.791	0.166564
	Serine--tRNA ligase, cytoplasmic OS=Homo sapiens OX=9606 GN=SARS1 PE=1 SV=3	P49591	SARS1	0.79	0.175848
	Apolipoprotein B receptor OS=Homo sapiens OX=9606 GN=APOBR PE=1 SV=3	Q0VD83	APOBR	0.789	0.350248
	DNA ligase 1 OS=Homo sapiens OX=9606 GN=LIG1 PE=1 SV=1	P18858	LIG1	0.791	0.281368
	Triokinase/FMN cyclase OS=Homo sapiens OX=9606 GN=TKFC PE=1 SV=2	Q3LXA3	TKFC	0.79	0.450574
	TATA-binding protein-associated factor 2N OS=Homo sapiens OX=9606 GN=TAF15 PE=1 SV=1	Q92804	TAF15	0.79	0.595285
	Nuclear pore complex protein Nup133 OS=Homo sapiens OX=9606 GN=NUP133 PE=1 SV=2	Q8WUM0	NUP133	0.792	0.257222
	SRA stem-loop-interacting RNA-binding protein, mitochondrial OS=Homo sapiens OX=9606 GN=SLIRP PE=1 SV=1	Q9GZT3	SLIRP	0.792	0.27592
	E3 UFM1-protein ligase 1 OS=Homo sapiens OX=9606 GN=UFL1 PE=1 SV=2	O94874	UFL1	0.788	0.475347
	COMM domain-containing protein 3 OS=Homo sapiens OX=9606 GN=COMMD3 PE=1 SV=1	Q9UBI1	COMMD3	0.79	0.594529
	Neurolysin, mitochondrial OS=Homo sapiens OX=9606 GN=NLN PE=1 SV=1	Q9BYT8	NLN	0.792	0.514114
	Glutathione synthetase OS=Homo sapiens OX=9606 GN=GSS PE=1 SV=1	P48637	GSS	0.788	0.35344
	Uncharacterized protein KIAA0930 OS=Homo sapiens OX=9606 GN=KIAA0930 PE=1 SV=1	Q6ICG6	KIAA0930	0.788	0.701803
	Ubiquitin-like modifier-activating enzyme 5 OS=Homo sapiens OX=9606 GN=UBA5 PE=1 SV=1	Q9GZZ9	UBA5	0.792	0.595371
	Myotubularin OS=Homo sapiens OX=9606 GN=MTM1 PE=1 SV=2	Q13496	MTM1	0.788	0.571933
	Kinesin-like protein KIF14 OS=Homo sapiens OX=9606 GN=KIF14 PE=1 SV=1	Q15058	KIF14	0.789	0.487573
	Saccharopine dehydrogenase-like oxidoreductase OS=Homo sapiens OX=9606 GN=SCCPDH PE=1 SV=1	Q8NBX0	SCCPDH	0.788	0.660838
	Annexin A5 OS=Homo sapiens GN=ANXA5 PE=1 SV=2	P08758	ANXA5	0.795	0.147813
	Eukaryotic translation initiation factor 3 subunit M OS=Homo sapiens OX=9606 GN=EIF3M PE=1 SV=1	Q7L2H7	EIF3M	0.796	0.160222
	40S ribosomal protein S15a OS=Homo sapiens OX=9606 GN=RPS15A PE=1 SV=2	P62244	RPS15A	0.794	0.148039
	Lanosterol 14-alpha demethylase OS=Homo sapiens OX=9606 GN=CYP51A1 PE=1 SV=4	Q16850	CYP51A1	0.794	0.463787
	Progranulin OS=Homo sapiens OX=9606 GN=GRN PE=1 SV=2	P28799	GRN	0.797	0.29758
	26S proteasome non-ATPase regulatory subunit 5 OS=Homo sapiens OX=9606 GN=PSMD5 PE=1 SV=3	Q16401	PSMD5	0.798	0.29943
	Nuclear receptor 2C2-associated protein OS=Homo sapiens OX=9606 GN=NR2C2AP PE=1 SV=1	Q86WQ0	NR2C2AP	0.794	0.544673
	Zinc phosphodiesterase ELAC protein 2 OS=Homo sapiens OX=9606 GN=ELAC2 PE=1 SV=2	Q9BQ52	ELAC2	0.793	0.391785
	39S ribosomal protein L2, mitochondrial OS=Homo sapiens OX=9606 GN=MRPL2 PE=1 SV=2	Q5T653	MRPL2	0.795	0.60213
	Phosphatidylinositol 3,4,5-trisphosphate 3-phosphatase and dual-specificity protein phosphatase PTEN OS=Homo sapiens OX=9606 GN=PTEN PE=1 SV=1	P60484	PTEN	0.794	0.540503
	Transmembrane protein 128 OS=Homo sapiens OX=9606 GN=TMEM128 PE=1 SV=2	Q5BJH2	TMEM128	0.796	0.60598
	Pre-mRNA 3'-end-processing factor FIP1 OS=Homo sapiens OX=9606 GN=FIP1L1 PE=1 SV=1	Q6UN15	FIP1L1	0.797	0.36417
	eEF1A lysine and N-terminal methyltransferase OS=Homo sapiens OX=9606 GN=METTL13 PE=1 SV=1	Q8N6R0	METTL13	0.793	0.717745
	RAD50-interacting protein 1 OS=Homo sapiens OX=9606 GN=RINT1 PE=1 SV=1	Q6NUQ1	RINT1	0.793	0.580418
	Isoform 3 of Heterogeneous nuclear ribonucleoprotein K OS=Homo sapiens OX=9606 GN=HNRNPK	P61978-3	HNRNPK	0.801	0.161471
	14-3-3 protein gamma OS=Homo sapiens OX=9606 GN=YWHAG PE=1 SV=2	P61981	YWHAG	0.804	0.167839
	Eukaryotic translation initiation factor 3 subunit E OS=Homo sapiens OX=9606 GN=EIF3E PE=1 SV=1	P60228	EIF3E	0.799	0.157497
	Ras GTPase-activating protein-binding protein 1 OS=Homo sapiens OX=9606 GN=G3BP1 PE=1 SV=1	Q13283	G3BP1	0.803	0.169024
	Choline transporter-like protein 1 OS=Homo sapiens OX=9606 GN=SLC44A1 PE=1 SV=1	Q8WWI5	SLC44A1	0.801	0.21016
	Dipeptidyl peptidase 3 OS=Homo sapiens OX=9606 GN=DPP3 PE=1 SV=2	Q9NY33	DPP3	0.801	0.201214
	NADH dehydrogenase [ubiquinone] 1 alpha subcomplex subunit 9, mitochondrial OS=Homo sapiens OX=9606 GN=NDUFA9 PE=1 SV=2	Q16795	NDUFA9	0.803	0.292174
	Tropomyosin alpha-3 chain OS=Homo sapiens OX=9606 GN=TPM3 PE=1 SV=2	P06753	TPM3	0.799	0.22296
	Peptidyl-prolyl cis-trans isomerase FKBP8 OS=Homo sapiens OX=9606 GN=FKBP8 PE=1 SV=2	Q14318	FKBP8	0.801	0.379899
	Myotrophin OS=Homo sapiens OX=9606 GN=MTPN PE=1 SV=2	P58546	MTPN	0.803	0.307653
	Calcium/calmodulin-dependent protein kinase type II subunit delta OS=Homo sapiens OX=9606 GN=CAMK2D PE=1 SV=3	Q13557	CAMK2D	0.804	0.50226
	cAMP-dependent protein kinase catalytic subunit beta OS=Homo sapiens OX=9606 GN=PRKACB PE=1 SV=2	P22694	PRKACB	0.801	0.99166
	Casein kinase II subunit alpha' OS=Homo sapiens OX=9606 GN=CSNK2A2 PE=1 SV=1	P19784	CSNK2A2	0.801	0.528425
	DBIRD complex subunit ZNF326 OS=Homo sapiens OX=9606 GN=ZNF326 PE=1 SV=2	Q5BKZ1	ZNF326	0.802	0.539578
	Syntaxin-18 OS=Homo sapiens OX=9606 GN=STX18 PE=1 SV=1	Q9P2W9	STX18	0.801	0.703038
	Thioredoxin domain-containing protein 17 OS=Homo sapiens OX=9606 GN=TXNDC17 PE=1 SV=1	Q9BRA2	TXNDC17	0.799	0.313499
	DCC-interacting protein 13-alpha OS=Homo sapiens OX=9606 GN=APPL1 PE=1 SV=1	Q9UKG1	APPL1	0.804	0.618566
	1-phosphatidylinositol 4,5-bisphosphate phosphodiesterase beta-3 OS=Homo sapiens OX=9606 GN=PLCB3 PE=1 SV=2	Q01970	PLCB3	0.802	0.948259
	Protein strawberry notch homolog 1 OS=Homo sapiens OX=9606 GN=SBNO1 PE=1 SV=1	A3KN83	SBNO1	0.799	0.698401
	Cation-independent mannose-6-phosphate receptor OS=Homo sapiens OX=9606 GN=IGF2R PE=1 SV=3	P11717	IGF2R	0.804	0.62192
	U3 small nucleolar RNA-associated protein 6 homolog OS=Homo sapiens OX=9606 GN=UTP6 PE=1 SV=2	Q9NYH9	UTP6	0.799	0.613835
	Protein kinase C iota type OS=Homo sapiens OX=9606 GN=PRKCI PE=1 SV=2	P41743	PRKCI	0.799	0.609974
	Alpha-actinin-4 OS=Homo sapiens OX=9606 GN=ACTN4 PE=1 SV=2	O43707	ACTN4	0.805	0.170351
	Tubulin beta-6 chain OS=Homo sapiens OX=9606 GN=TUBB6 PE=1 SV=1	Q9BUF5	TUBB6	0.807	0.409364
	Serine/threonine-protein phosphatase PP1-alpha catalytic subunit OS=Homo sapiens OX=9606 GN=PPP1CA PE=1 SV=1	P62136	PPP1CA	0.806	0.172262
	Zyxin OS=Homo sapiens OX=9606 GN=ZYX PE=1 SV=1	Q15942	ZYX	0.809	0.231175
	Vinculin OS=Homo sapiens OX=9606 GN=VCL PE=1 SV=4	P18206	VCL	0.805	0.213325
	La-related protein 1 OS=Homo sapiens OX=9606 GN=LARP1 PE=1 SV=2	Q6PKG0	LARP1	0.809	0.243364
	Phosphatidylethanolamine-binding protein 1 OS=Homo sapiens OX=9606 GN=PEBP1 PE=1 SV=3	P30086	PEBP1	0.805	0.169965
	Hypoxanthine-guanine phosphoribosyltransferase OS=Homo sapiens OX=9606 GN=HPRT1 PE=1 SV=2	P00492	HPRT1	0.805	0.174121
	NADH dehydrogenase [ubiquinone] 1 alpha subcomplex subunit 5 OS=Homo sapiens OX=9606 GN=NDUFA5 PE=1 SV=3	Q16718	NDUFA5	0.807	0.321032
	Omega-amidase NIT2 OS=Homo sapiens OX=9606 GN=NIT2 PE=1 SV=1	Q9NQR4	NIT2	0.808	0.223926
	Cytochrome b-c1 complex subunit 6, mitochondrial OS=Homo sapiens OX=9606 GN=UQCRH PE=1 SV=2	P07919	UQCRH	0.807	0.316123
	Actin-related protein 2/3 complex subunit 5 OS=Homo sapiens OX=9606 GN=ARPC5 PE=1 SV=3	O15511	ARPC5	0.809	0.178545
	Adenosine deaminase OS=Homo sapiens OX=9606 GN=ADA PE=1 SV=3	P00813	ADA	0.805	0.323442
	Coronin-1B OS=Homo sapiens OX=9606 GN=CORO1B PE=1 SV=1	Q9BR76	CORO1B	0.809	0.307035
	Cytochrome c oxidase subunit NDUFA4 OS=Homo sapiens OX=9606 GN=NDUFA4 PE=1 SV=1	O00483	NDUFA4	0.808	0.243828
	Exosome complex component RRP4 OS=Homo sapiens OX=9606 GN=EXOSC2 PE=1 SV=2	Q13868	EXOSC2	0.804	0.569207
	Glycerol-3-phosphate phosphatase OS=Homo sapiens OX=9606 GN=PGP PE=1 SV=1	A6NDG6	PGP	0.807	0.589064
	Succinate dehydrogenase cytochrome b560 subunit, mitochondrial OS=Homo sapiens OX=9606 GN=SDHC PE=1 SV=1	Q99643	SDHC	0.809	0.539192
	Ankyrin repeat and KH domain-containing protein 1 OS=Homo sapiens OX=9606 GN=ANKHD1 PE=1 SV=1	Q8IWZ3	ANKHD1	0.807	0.417965
	DnaJ homolog subfamily C member 2 OS=Homo sapiens OX=9606 GN=DNAJC2 PE=1 SV=4	Q99543	DNAJC2	0.809	0.646786
	YTH domain-containing family protein 2 OS=Homo sapiens OX=9606 GN=YTHDF2 PE=1 SV=2	Q9Y5A9	YTHDF2	0.807	0.324887
	RAB7A-interacting MON1-CCZ1 complex subunit 1 OS=Homo sapiens OX=9606 GN=RIMOC1 PE=1 SV=1	A6NDU8	RIMOC1	0.805	0.787581
	Leukotriene A-4 hydrolase OS=Homo sapiens OX=9606 GN=LTA4H PE=1 SV=2	P09960	LTA4H	0.807	0.77696
	Methylmalonate-semialdehyde dehydrogenase [acylating], mitochondrial OS=Homo sapiens OX=9606 GN=ALDH6A1 PE=1 SV=2	Q02252	ALDH6A1	0.808	0.651721
	Alanyl-tRNA editing protein Aarsd1 OS=Homo sapiens OX=9606 GN=AARSD1 PE=1 SV=2	Q9BTE6	AARSD1	0.804	0.607208
	Polypeptide N-acetylgalactosaminyltransferase 1 OS=Homo sapiens OX=9606 GN=GALNT1 PE=1 SV=1	Q10472	GALNT1	0.805	0.523629
	Serine/threonine-protein phosphatase 2A 65 kDa regulatory subunit A alpha isoform OS=Homo sapiens OX=9606 GN=PPP2R1A PE=1 SV=4	P30153	PPP2R1A	0.814	0.191497
	40S ribosomal protein S13 OS=Homo sapiens OX=9606 GN=RPS13 PE=1 SV=2	P62277	RPS13	0.814	0.19121
	ATP-dependent 6-phosphofructokinase, platelet type OS=Homo sapiens OX=9606 GN=PFKP PE=1 SV=2	Q01813	PFKP	0.81	0.222592
	Caprin-1 OS=Homo sapiens OX=9606 GN=CAPRIN1 PE=1 SV=2	Q14444	CAPRIN1	0.813	0.23282
	Y-box-binding protein 3 OS=Homo sapiens OX=9606 GN=YBX3 PE=1 SV=4	P16989	YBX3	0.811	0.411065
	Adenylosuccinate synthetase isozyme 2 OS=Homo sapiens OX=9606 GN=ADSS2 PE=1 SV=3	P30520	ADSS2	0.811	0.238448
	Coatomer subunit epsilon OS=Homo sapiens OX=9606 GN=COPE PE=1 SV=3	O14579	COPE	0.81	0.334141
	TAR DNA-binding protein 43 OS=Homo sapiens OX=9606 GN=TARDBP PE=1 SV=1	Q13148	TARDBP	0.81	0.271921
	Glutathione S-transferase omega-1 OS=Homo sapiens OX=9606 GN=GSTO1 PE=1 SV=2	P78417	GSTO1	0.812	0.190613
	40S ribosomal protein S23 OS=Homo sapiens OX=9606 GN=RPS23 PE=1 SV=3	P62266	RPS23	0.815	0.234591
	UBX domain-containing protein 1 OS=Homo sapiens OX=9606 GN=UBXN1 PE=1 SV=2	Q04323	UBXN1	0.81	0.33604
	Adapter SH3BGRL OS=Homo sapiens OX=9606 GN=SH3BGRL PE=1 SV=1	O75368	SH3BGRL	0.813	0.328163
	Secretory carrier-associated membrane protein 2 OS=Homo sapiens OX=9606 GN=SCAMP2 PE=1 SV=2	O15127	SCAMP2	0.813	0.410249
	Mitochondrial fission 1 protein OS=Homo sapiens OX=9606 GN=FIS1 PE=1 SV=2	Q9Y3D6	FIS1	0.814	0.654029
	Oxysterol-binding protein-related protein 8 OS=Homo sapiens OX=9606 GN=OSBPL8 PE=1 SV=3	Q9BZF1	OSBPL8	0.811	0.427115
	Nucleolar protein 11 OS=Homo sapiens OX=9606 GN=NOL11 PE=1 SV=1	Q9H8H0	NOL11	0.814	0.467311
	28S ribosomal protein S22, mitochondrial OS=Homo sapiens OX=9606 GN=MRPS22 PE=1 SV=1	P82650	MRPS22	0.81	0.400857
	Isoform p26 of Oxidized purine nucleoside triphosphate hydrolase OS=Homo sapiens OX=9606 GN=NUDT1	P36639-1	NUDT1	0.812	0.555521
	Probable dimethyladenosine transferase OS=Homo sapiens OX=9606 GN=DIMT1 PE=1 SV=1	Q9UNQ2	DIMT1	0.811	0.628647
	Histone H2B type 1-A OS=Homo sapiens OX=9606 GN=H2BC1 PE=1 SV=3	Q96A08	H2BC1	0.819	0.924976
	Splicing factor 3B subunit 1 OS=Homo sapiens OX=9606 GN=SF3B1 PE=1 SV=3	O75533	SF3B1	0.816	0.19736
	Interleukin enhancer-binding factor 2 OS=Homo sapiens OX=9606 GN=ILF2 PE=1 SV=2	Q12905	ILF2	0.82	0.20697
	Prelamin-A/C OS=Homo sapiens OX=9606 GN=LMNA PE=1 SV=1	P02545	LMNA	0.818	0.200387
	Alpha-actinin-2 OS=Homo sapiens OX=9606 GN=ACTN2 PE=1 SV=1	P35609	ACTN2	0.816	0.413643
	Serine/threonine-protein phosphatase PP1-beta catalytic subunit OS=Homo sapiens OX=9606 GN=PPP1CB PE=1 SV=3	P62140	PPP1CB	0.818	0.396794
	Dihydropyrimidinase-related protein 2 OS=Homo sapiens OX=9606 GN=DPYSL2 PE=1 SV=1	Q16555	DPYSL2	0.816	0.196826
	26S proteasome regulatory subunit 10B OS=Homo sapiens OX=9606 GN=PSMC6 PE=1 SV=1	P62333	PSMC6	0.817	0.207243
	S-formylglutathione hydrolase OS=Homo sapiens OX=9606 GN=ESD PE=1 SV=2	P10768	ESD	0.816	0.205924
	Adenosine kinase OS=Homo sapiens OX=9606 GN=ADK PE=1 SV=2	P55263	ADK	0.82	0.261792
	Aminopeptidase B OS=Homo sapiens OX=9606 GN=RNPEP PE=1 SV=2	Q9H4A4	RNPEP	0.817	0.21321
	Prolyl endopeptidase OS=Homo sapiens OX=9606 GN=PREP PE=1 SV=2	P48147	PREP	0.818	0.287316
	Carbonyl reductase [NADPH] 1 OS=Homo sapiens OX=9606 GN=CBR1 PE=1 SV=3	P16152	CBR1	0.816	0.307709
	Translin OS=Homo sapiens OX=9606 GN=TSN PE=1 SV=1	Q15631	TSN	0.82	0.346479
	Ras GTPase-activating-like protein IQGAP2 OS=Homo sapiens OX=9606 GN=IQGAP2 PE=1 SV=4	Q13576	IQGAP2	0.82	0.275713
	SR-related and CTD-associated factor 4 OS=Homo sapiens OX=9606 GN=SCAF4 PE=1 SV=3	O95104	SCAF4	0.816	0.551295
	tRNA methyltransferase 10 homolog C OS=Homo sapiens OX=9606 GN=TRMT10C PE=1 SV=2	Q7L0Y3	TRMT10C	0.821	0.334666
	Transmembrane protein 126A OS=Homo sapiens OX=9606 GN=TMEM126A PE=1 SV=1	Q9H061	TMEM126A	0.816	0.651317
	NADH dehydrogenase [ubiquinone] 1 beta subcomplex subunit 9 OS=Homo sapiens OX=9606 GN=NDUFB9 PE=1 SV=3	Q9Y6M9	NDUFB9	0.816	0.515075
	Alpha-N-acetylgalactosaminidase OS=Homo sapiens OX=9606 GN=NAGA PE=1 SV=2	P17050	NAGA	0.819	0.523636
	WASH complex subunit 5 OS=Homo sapiens OX=9606 GN=WASHC5 PE=1 SV=1	Q12768	WASHC5	0.82	0.658852
	Isoform B of Nucleoporin SEH1 OS=Homo sapiens OX=9606 GN=SEH1L	Q96EE3-1	SEH1L	0.816	0.575276
	Nucleolar protein 16 OS=Homo sapiens OX=9606 GN=NOP16 PE=1 SV=2	Q9Y3C1	NOP16	0.817	0.653295
	Intraflagellar transport protein 25 homolog OS=Homo sapiens OX=9606 GN=IFT25 PE=1 SV=1	Q9Y547	IFT25	0.817	0.598847
	GDP-fucose protein O-fucosyltransferase 1 OS=Homo sapiens OX=9606 GN=POFUT1 PE=1 SV=1	Q9H488	POFUT1	0.82	0.577125
	Isoform 1 of SRSF protein kinase 1 OS=Homo sapiens OX=9606 GN=SRPK1	Q96SB4-3	SRPK1	0.819	0.358174
	Ragulator complex protein LAMTOR3 OS=Homo sapiens OX=9606 GN=LAMTOR3 PE=1 SV=1	Q9UHA4	LAMTOR3	0.82	0.661851
	WW domain-binding protein 11 OS=Homo sapiens OX=9606 GN=WBP11 PE=1 SV=1	Q9Y2W2	WBP11	0.818	0.439685
	Glycine cleavage system H protein, mitochondrial OS=Homo sapiens OX=9606 GN=GCSH PE=1 SV=2	P23434	GCSH	0.817	0.619107
	Cell division cycle protein 23 homolog OS=Homo sapiens OX=9606 GN=CDC23 PE=1 SV=3	Q9UJX2	CDC23	0.816	0.653704
	Phosphoglycerate mutase 1 OS=Homo sapiens OX=9606 GN=PGAM1 PE=1 SV=2	P18669	PGAM1	0.821	0.209768
	DNA-(apurinic or apyrimidinic site) endonuclease OS=Homo sapiens OX=9606 GN=APEX1 PE=1 SV=2	P27695	APEX1	0.821	0.209427
	Thioredoxin reductase 1, cytoplasmic OS=Homo sapiens OX=9606 GN=TXNRD1 PE=1 SV=3	Q16881	TXNRD1	0.826	0.315405
	Phosphopentomutase OS=Homo sapiens OX=9606 GN=PGM2 PE=1 SV=4	Q96G03	PGM2	0.826	0.342747
	Isoform 2 of Glyoxalase domain-containing protein 4 OS=Homo sapiens OX=9606 GN=GLOD4	Q9HC38-2	GLOD4	0.825	0.290078
	Phosphoserine aminotransferase OS=Homo sapiens OX=9606 GN=PSAT1 PE=1 SV=2	Q9Y617	PSAT1	0.822	0.411148
	ATP-binding cassette sub-family D member 3 OS=Homo sapiens OX=9606 GN=ABCD3 PE=1 SV=1	P28288	ABCD3	0.825	0.527378
	Interferon-inducible double-stranded RNA-dependent protein kinase activator A OS=Homo sapiens OX=9606 GN=PRKRA PE=1 SV=1	O75569	PRKRA	0.823	0.61922
	Eukaryotic translation initiation factor 4E OS=Homo sapiens OX=9606 GN=EIF4E PE=1 SV=2	P06730	EIF4E	0.822	0.364356
	Spectrin beta chain, non-erythrocytic 4 OS=Homo sapiens OX=9606 GN=SPTBN4 PE=1 SV=2	Q9H254	SPTBN4	0.821	0.763717
	Regulatory-associated protein of mTOR OS=Homo sapiens OX=9606 GN=RPTOR PE=1 SV=1	Q8N122	RPTOR	0.821	0.653734
	Zinc finger CCCH domain-containing protein 15 OS=Homo sapiens OX=9606 GN=ZC3H15 PE=1 SV=1	Q8WU90	ZC3H15	0.821	0.522873
	Sorting nexin-6 OS=Homo sapiens OX=9606 GN=SNX6 PE=1 SV=1	Q9UNH7	SNX6	0.823	0.658357
	39S ribosomal protein L38, mitochondrial OS=Homo sapiens OX=9606 GN=MRPL38 PE=1 SV=2	Q96DV4	MRPL38	0.821	0.429277
	Charged multivesicular body protein 4a OS=Homo sapiens OX=9606 GN=CHMP4A PE=1 SV=3	Q9BY43	CHMP4A	0.824	0.450982
	Actin-binding protein WASF2 OS=Homo sapiens OX=9606 GN=WASF2 PE=1 SV=3	Q9Y6W5	WASF2	0.822	0.663838
	Plastin-2 OS=Homo sapiens OX=9606 GN=LCP1 PE=1 SV=6	P13796	LCP1	0.832	0.238002
	Importin-5 OS=Homo sapiens OX=9606 GN=IPO5 PE=1 SV=4	O00410	IPO5	0.831	0.235101
	CYFIP-related Rac1 interactor B OS=Homo sapiens OX=9606 GN=CYRIB PE=1 SV=1	Q9NUQ9	CYRIB	0.83	0.232497
	Rho GDP-dissociation inhibitor 1 OS=Homo sapiens OX=9606 GN=ARHGDIA PE=1 SV=3	P52565	ARHGDIA	0.829	0.229995
	5'-3' exoribonuclease 2 OS=Homo sapiens OX=9606 GN=XRN2 PE=1 SV=1	Q9H0D6	XRN2	0.831	0.390877
	Proteasome subunit beta type-8 OS=Homo sapiens OX=9606 GN=PSMB8 PE=1 SV=3	P28062	PSMB8	0.827	0.350712
	Probable ATP-dependent RNA helicase DDX47 OS=Homo sapiens OX=9606 GN=DDX47 PE=1 SV=1	Q9H0S4	DDX47	0.831	0.549623
	Charged multivesicular body protein 7 OS=Homo sapiens OX=9606 GN=CHMP7 PE=1 SV=1	Q8WUX9	CHMP7	0.828	0.628929
	Centromere/kinetochore protein zw10 homolog OS=Homo sapiens OX=9606 GN=ZW10 PE=1 SV=3	O43264	ZW10	0.831	0.476498
	Nucleolysin TIAR OS=Homo sapiens OX=9606 GN=TIAL1 PE=1 SV=1	Q01085	TIAL1	0.83	0.601488
	Glomulin OS=Homo sapiens OX=9606 GN=GLMN PE=1 SV=2	Q92990	GLMN	0.828	0.675473
	Elongation factor-like GTPase 1 OS=Homo sapiens OX=9606 GN=EFL1 PE=1 SV=2	Q7Z2Z2	EFL1	0.828	0.81344
	Chitobiosyldiphosphodolichol beta-mannosyltransferase OS=Homo sapiens OX=9606 GN=ALG1 PE=1 SV=2	Q9BT22	ALG1	0.83	0.908133
	Myosin light chain kinase, smooth muscle OS=Homo sapiens OX=9606 GN=MYLK PE=1 SV=4	Q15746	MYLK	0.828	0.765609
	6-phosphogluconate dehydrogenase, decarboxylating OS=Homo sapiens OX=9606 GN=PGD PE=1 SV=3	P52209	PGD	0.834	0.244449
	Coatomer subunit gamma-1 OS=Homo sapiens OX=9606 GN=COPG1 PE=1 SV=1	Q9Y678	COPG1	0.837	0.300112
	Mitochondrial import receptor subunit TOM40 homolog OS=Homo sapiens OX=9606 GN=TOMM40 PE=1 SV=1	O96008	TOMM40	0.834	0.259387
	Methionine--tRNA ligase, cytoplasmic OS=Homo sapiens OX=9606 GN=MARS1 PE=1 SV=2	P56192	MARS1	0.832	0.238549
	RNA-binding protein FUS OS=Homo sapiens OX=9606 GN=FUS PE=1 SV=1	P35637	FUS	0.836	0.247482
	60S ribosomal protein L10 OS=Homo sapiens OX=9606 GN=RPL10 PE=1 SV=5	P27635	RPL10	0.834	0.242823
	Cell division cycle 5-like protein OS=Homo sapiens OX=9606 GN=CDC5L PE=1 SV=2	Q99459	CDC5L	0.836	0.384529
	39S ribosomal protein L1, mitochondrial OS=Homo sapiens OX=9606 GN=MRPL1 PE=1 SV=2	Q9BYD6	MRPL1	0.837	0.476155
	COP9 signalosome complex subunit 2 OS=Homo sapiens OX=9606 GN=COPS2 PE=1 SV=1	P61201	COPS2	0.835	0.406118
	Cohesin subunit SA-2 OS=Homo sapiens OX=9606 GN=STAG2 PE=1 SV=3	Q8N3U4	STAG2	0.836	0.46899
	Pseudouridylate synthase 1 homolog OS=Homo sapiens OX=9606 GN=PUS1 PE=1 SV=3	Q9Y606	PUS1	0.833	0.462508
	Ubiquitin thioesterase OTUB1 OS=Homo sapiens OX=9606 GN=OTUB1 PE=1 SV=2	Q96FW1	OTUB1	0.836	0.330472
	Cleavage stimulation factor subunit 2 OS=Homo sapiens OX=9606 GN=CSTF2 PE=1 SV=1	P33240	CSTF2	0.836	0.562299
	Adenosine 5'-monophosphoramidase HINT1 OS=Homo sapiens OX=9606 GN=HINT1 PE=1 SV=2	P49773	HINT1	0.834	0.455179
	60S ribosomal protein L21 OS=Homo sapiens OX=9606 GN=RPL21 PE=1 SV=2	P46778	RPL21	0.833	0.259616
	Beta-arrestin-1 OS=Homo sapiens OX=9606 GN=ARRB1 PE=1 SV=2	P49407	ARRB1	0.837	0.354125
	SEC23-interacting protein OS=Homo sapiens OX=9606 GN=SEC23IP PE=1 SV=1	Q9Y6Y8	SEC23IP	0.834	0.488785
	U5 small nuclear ribonucleoprotein 40 kDa protein OS=Homo sapiens OX=9606 GN=SNRNP40 PE=1 SV=1	Q96DI7	SNRNP40	0.837	0.414485
	SH3 domain-binding protein 1 OS=Homo sapiens OX=9606 GN=SH3BP1 PE=1 SV=3	Q9Y3L3	SH3BP1	0.836	0.597906
	Nucleolar complex protein 2 homolog OS=Homo sapiens OX=9606 GN=NOC2L PE=1 SV=4	Q9Y3T9	NOC2L	0.837	0.47363
	Gametocyte-specific factor 1 OS=Homo sapiens OX=9606 GN=GTSF1 PE=1 SV=2	Q8WW33	GTSF1	0.838	0.729198
	Isoform 2 of Elongator complex protein 3 OS=Homo sapiens OX=9606 GN=ELP3	Q9H9T3-2	ELP3	0.837	0.725095
	Survival motor neuron protein OS=Homo sapiens OX=9606 GN=SMN1 PE=1 SV=1	Q16637	SMN1; SMN2	0.837	0.585795
	Integrator complex subunit 11 OS=Homo sapiens OX=9606 GN=INTS11 PE=1 SV=2	Q5TA45	INTS11	0.834	0.898231
	Receptor-type tyrosine-protein phosphatase alpha OS=Homo sapiens OX=9606 GN=PTPRA PE=1 SV=3	P18433	PTPRA	0.834	0.32563
	Proteasome subunit beta type-1 OS=Homo sapiens OX=9606 GN=PSMB1 PE=1 SV=2	P20618	PSMB1	0.843	0.278591
	Lamina-associated polypeptide 2, isoforms beta/gamma OS=Homo sapiens OX=9606 GN=TMPO PE=1 SV=2	P42167	TMPO	0.842	0.311497
	Aflatoxin B1 aldehyde reductase member 2 OS=Homo sapiens OX=9606 GN=AKR7A2 PE=1 SV=3	O43488	AKR7A2	0.843	0.268182
	NADH dehydrogenase [ubiquinone] iron-sulfur protein 3, mitochondrial OS=Homo sapiens OX=9606 GN=NDUFS3 PE=1 SV=1	O75489	NDUFS3	0.84	0.321259
	GTP-binding protein SAR1a OS=Homo sapiens OX=9606 GN=SAR1A PE=1 SV=1	Q9NR31	SAR1A	0.838	0.400102
	Malignant T-cell-amplified sequence 1 OS=Homo sapiens OX=9606 GN=MCTS1 PE=1 SV=1	Q9ULC4	MCTS1	0.839	0.477705
	THO complex subunit 2 OS=Homo sapiens OX=9606 GN=THOC2 PE=1 SV=2	Q8NI27	THOC2	0.841	0.580794
	Eukaryotic peptide chain release factor subunit 1 OS=Homo sapiens OX=9606 GN=ETF1 PE=1 SV=3	P62495	ETF1	0.84	0.344337
	AP-1 complex subunit gamma-1 OS=Homo sapiens OX=9606 GN=AP1G1 PE=1 SV=5	O43747	AP1G1	0.839	0.409967
	Cystatin-B OS=Homo sapiens OX=9606 GN=CSTB PE=1 SV=2	P04080	CSTB	0.843	0.400886
	Tropomodulin-3 OS=Homo sapiens OX=9606 GN=TMOD3 PE=1 SV=1	Q9NYL9	TMOD3	0.84	0.267321
	General vesicular transport factor p115 OS=Homo sapiens OX=9606 GN=USO1 PE=1 SV=2	O60763	USO1	0.842	0.485804
	Chloride intracellular channel protein 4 OS=Homo sapiens OX=9606 GN=CLIC4 PE=1 SV=4	Q9Y696	CLIC4	0.838	0.421679
	Aspartyl aminopeptidase OS=Homo sapiens OX=9606 GN=DNPEP PE=1 SV=2	Q9ULA0	DNPEP	0.841	0.34988
	Melanoma-associated antigen D2 OS=Homo sapiens OX=9606 GN=MAGED2 PE=1 SV=2	Q9UNF1	MAGED2	0.842	0.732616
	AP-3 complex subunit mu-1 OS=Homo sapiens OX=9606 GN=AP3M1 PE=1 SV=1	Q9Y2T2	AP3M1	0.844	0.629036
	SAP domain-containing ribonucleoprotein OS=Homo sapiens OX=9606 GN=SARNP PE=1 SV=3	P82979	SARNP	0.841	0.341669
	MOB kinase activator 1B OS=Homo sapiens OX=9606 GN=MOB1B PE=1 SV=3	Q7L9L4	MOB1B	0.838	0.439464
	Cytosolic phospholipase A2 OS=Homo sapiens OX=9606 GN=PLA2G4A PE=1 SV=2	P47712	PLA2G4A	0.843	0.923395
	Phosphoribosyl pyrophosphate synthase-associated protein 1 OS=Homo sapiens OX=9606 GN=PRPSAP1 PE=1 SV=2	Q14558	PRPSAP1	0.842	0.998549
	CCA tRNA nucleotidyltransferase 1, mitochondrial OS=Homo sapiens OX=9606 GN=TRNT1 PE=1 SV=2	Q96Q11	TRNT1	0.84	0.721753
	Poly(rC)-binding protein 4 OS=Homo sapiens OX=9606 GN=PCBP4 PE=2 SV=1	P57723	PCBP4	0.838	0.299733
	Mediator of RNA polymerase II transcription subunit 4 OS=Homo sapiens OX=9606 GN=MED4 PE=1 SV=1	Q9NPJ6	MED4	0.842	0.493255
	Complement factor D OS=Homo sapiens OX=9606 GN=CFD PE=1 SV=5	P00746	CFD	0.84	0.764175
	Caseinolytic peptidase B protein homolog OS=Homo sapiens OX=9606 GN=CLPB PE=1 SV=1	Q9H078	CLPB	0.84	0.790685
	Adenosylhomocysteinase OS=Homo sapiens OX=9606 GN=AHCY PE=1 SV=4	P23526	AHCY	0.847	0.280135
	Isoform 3 of Tyrosine-protein phosphatase non-receptor type 6 OS=Homo sapiens OX=9606 GN=PTPN6	P29350-2	PTPN6	0.849	0.61428
	Eukaryotic translation initiation factor 3 subunit D OS=Homo sapiens OX=9606 GN=EIF3D PE=1 SV=1	O15371	EIF3D	0.849	0.297523
	Neutral amino acid transporter B(0) OS=Homo sapiens OX=9606 GN=SLC1A5 PE=1 SV=2	Q15758	SLC1A5	0.844	0.317585
	Transforming protein RhoA OS=Homo sapiens OX=9606 GN=RHOA PE=1 SV=1	P61586	RHOA	0.848	0.282687
	Proteasome subunit alpha type-3 OS=Homo sapiens OX=9606 GN=PSMA3 PE=1 SV=2	P25788	PSMA3	0.849	0.303253
	Glyoxylate reductase/hydroxypyruvate reductase OS=Homo sapiens OX=9606 GN=GRHPR PE=1 SV=1	Q9UBQ7	GRHPR	0.849	0.436854
	Tubulin-specific chaperone A OS=Homo sapiens OX=9606 GN=TBCA PE=1 SV=3	O75347	TBCA	0.846	0.323573
	Mini-chromosome maintenance complex-binding protein OS=Homo sapiens OX=9606 GN=MCMBP PE=1 SV=2	Q9BTE3	MCMBP	0.845	0.578652
	DnaJ homolog subfamily C member 9 OS=Homo sapiens OX=9606 GN=DNAJC9 PE=1 SV=1	Q8WXX5	DNAJC9	0.848	0.454283
	Isoform 6 of Ataxin-2-like protein OS=Homo sapiens OX=9606 GN=ATXN2L	Q8WWM7-6	ATXN2L	0.846	0.434295
	Armadillo repeat-containing protein 6 OS=Homo sapiens OX=9606 GN=ARMC6 PE=1 SV=2	Q6NXE6	ARMC6	0.847	0.453772
	COP9 signalosome complex subunit 5 OS=Homo sapiens OX=9606 GN=COPS5 PE=1 SV=4	Q92905	COPS5	0.845	0.492572
	Protein unc-45 homolog A OS=Homo sapiens OX=9606 GN=UNC45A PE=1 SV=1	Q9H3U1	UNC45A	0.849	0.704547
	Cyclin-dependent kinase 11B OS=Homo sapiens OX=9606 GN=CDK11B PE=1 SV=4	P21127	CDK11B	0.848	0.569955
	Endoribonuclease LACTB2 OS=Homo sapiens OX=9606 GN=LACTB2 PE=1 SV=2	Q53H82	LACTB2	0.847	0.51192
	HLA class I histocompatibility antigen, A alpha chain OS=Homo sapiens OX=9606 GN=HLA-A PE=1 SV=2	P04439	HLA-A	0.846	0.720019
	Propionyl-CoA carboxylase alpha chain, mitochondrial OS=Homo sapiens OX=9606 GN=PCCA PE=1 SV=4	P05165	PCCA	0.845	0.933419
	AP-1 complex subunit sigma-1A OS=Homo sapiens OX=9606 GN=AP1S1 PE=1 SV=1	P61966	AP1S1	0.844	0.711552
	Nucleophosmin OS=Homo sapiens OX=9606 GN=NPM1 PE=1 SV=2	P06748	NPM1	0.851	0.293544
	T-complex protein 1 subunit beta OS=Homo sapiens OX=9606 GN=CCT2 PE=1 SV=4	P78371	CCT2	0.851	0.293836
	Transaldolase OS=Homo sapiens OX=9606 GN=TALDO1 PE=1 SV=2	P37837	TALDO1	0.853	0.297998
	Proteasome activator complex subunit 3 OS=Homo sapiens OX=9606 GN=PSME3 PE=1 SV=1	P61289	PSME3	0.855	0.303655
	60S ribosomal protein L3 OS=Homo sapiens OX=9606 GN=RPL3 PE=1 SV=2	P39023	RPL3	0.851	0.29387
	Aminoacyl tRNA synthase complex-interacting multifunctional protein 2 OS=Homo sapiens OX=9606 GN=AIMP2 PE=1 SV=2	Q13155	AIMP2	0.85	0.334091
	40S ribosomal protein S28 OS=Homo sapiens OX=9606 GN=RPS28 PE=1 SV=1	P62857	RPS28	0.852	0.296738
	Peroxiredoxin-4 OS=Homo sapiens OX=9606 GN=PRDX4 PE=1 SV=1	Q13162	PRDX4	0.854	0.382258
	Septin-9 OS=Homo sapiens OX=9606 GN=SEPTIN9 PE=1 SV=2	Q9UHD8	SEPTIN9	0.851	0.484793
	40S ribosomal protein S25 OS=Homo sapiens OX=9606 GN=RPS25 PE=1 SV=1	P62851	RPS25	0.853	0.300531
	1,4-alpha-glucan-branching enzyme OS=Homo sapiens OX=9606 GN=GBE1 PE=1 SV=3	Q04446	GBE1	0.854	0.437101
	Thimet oligopeptidase OS=Homo sapiens OX=9606 GN=THOP1 PE=1 SV=2	P52888	THOP1	0.854	0.381814
	Treacle protein OS=Homo sapiens OX=9606 GN=TCOF1 PE=1 SV=3	Q13428	TCOF1	0.855	0.355313
	Isoform 4 of Dynactin subunit 1 OS=Homo sapiens OX=9606 GN=DCTN1	Q14203-4	DCTN1	0.85	0.495782
	Nicastrin OS=Homo sapiens OX=9606 GN=NCSTN PE=1 SV=2	Q92542	NCSTN	0.855	0.525761
	Beta-glucuronidase OS=Homo sapiens OX=9606 GN=GUSB PE=1 SV=2	P08236	GUSB	0.853	0.520679
	28S ribosomal protein S5, mitochondrial OS=Homo sapiens OX=9606 GN=MRPS5 PE=1 SV=2	P82675	MRPS5	0.854	0.720443
	Cancer-related nucleoside-triphosphatase OS=Homo sapiens OX=9606 GN=NTPCR PE=1 SV=1	Q9BSD7	NTPCR	0.853	0.655184
	Sorting nexin-17 OS=Homo sapiens OX=9606 GN=SNX17 PE=1 SV=1	Q15036	SNX17	0.854	0.731007
	Gamma-glutamylcyclotransferase OS=Homo sapiens OX=9606 GN=GGCT PE=1 SV=1	O75223	GGCT	0.853	0.522034
	Zinc transporter 7 OS=Homo sapiens OX=9606 GN=SLC30A7 PE=1 SV=1	Q8NEW0	SLC30A7	0.85	0.717611
	Phosphatidylinositol transfer protein alpha isoform OS=Homo sapiens OX=9606 GN=PITPNA PE=1 SV=2	Q00169	PITPNA	0.85	0.666616
	Alpha-1,6-mannosyl-glycoprotein 2-beta-N-acetylglucosaminyltransferase OS=Homo sapiens OX=9606 GN=MGAT2 PE=1 SV=1	Q10469	MGAT2	0.851	0.573771
	Isoform M1 of Pyruvate kinase PKM OS=Homo sapiens OX=9606 GN=PKM	P14618-2	PKM	0.86	0.744577
	L-lactate dehydrogenase A chain OS=Homo sapiens OX=9606 GN=LDHA PE=1 SV=2	P00338	LDHA	0.86	0.321342
	Far upstream element-binding protein 2 OS=Homo sapiens OX=9606 GN=KHSRP PE=1 SV=4	Q92945	KHSRP	0.861	0.325288
	26S proteasome non-ATPase regulatory subunit 2 OS=Homo sapiens OX=9606 GN=PSMD2 PE=1 SV=3	Q13200	PSMD2	0.861	0.318511
	Proteasome subunit alpha type-4 OS=Homo sapiens OX=9606 GN=PSMA4 PE=1 SV=1	P25789	PSMA4	0.86	0.321388
	Isoform 6 of Poly(rC)-binding protein 2 OS=Homo sapiens OX=9606 GN=PCBP2	Q15366-6	PCBP2	0.859	0.316781
	40S ribosomal protein S16 OS=Homo sapiens OX=9606 GN=RPS16 PE=1 SV=2	P62249	RPS16	0.859	0.317622
	Splicing factor 3A subunit 1 OS=Homo sapiens OX=9606 GN=SF3A1 PE=1 SV=1	Q15459	SF3A1	0.857	0.310789
	Paraspeckle component 1 OS=Homo sapiens OX=9606 GN=PSPC1 PE=1 SV=1	Q8WXF1	PSPC1	0.857	0.322056
	Aldo-keto reductase family 1 member A1 OS=Homo sapiens OX=9606 GN=AKR1A1 PE=1 SV=3	P14550	AKR1A1	0.857	0.385556
	Histone acetyltransferase type B catalytic subunit OS=Homo sapiens OX=9606 GN=HAT1 PE=1 SV=2	O14929	HAT1	0.859	0.317266
	Voltage-gated potassium channel subunit beta-2 OS=Homo sapiens OX=9606 GN=KCNAB2 PE=1 SV=2	Q13303	KCNAB2	0.859	0.469133
	Proteasome subunit alpha type-5 OS=Homo sapiens OX=9606 GN=PSMA5 PE=1 SV=3	P28066	PSMA5	0.857	0.312277
	Mitochondrial import receptor subunit TOM22 homolog OS=Homo sapiens OX=9606 GN=TOMM22 PE=1 SV=3	Q9NS69	TOMM22	0.859	0.380265
	Guanine nucleotide-binding protein G(s) subunit alpha isoforms XLas OS=Homo sapiens OX=9606 GN=GNAS PE=1 SV=2	Q5JWF2	GNAS	0.857	0.363742
	Very-long-chain (3R)-3-hydroxyacyl-CoA dehydratase 3 OS=Homo sapiens OX=9606 GN=HACD3 PE=1 SV=2	Q9P035	HACD3	0.861	0.541717
	3-mercaptopyruvate sulfurtransferase OS=Homo sapiens OX=9606 GN=MPST PE=1 SV=3	P25325	MPST	0.859	0.319511
	Isoform Short of Cytotoxic granule associated RNA binding protein TIA1 OS=Homo sapiens OX=9606 GN=TIA1	P31483-2	TIA1	0.859	0.531616
	Protein PBDC1 OS=Homo sapiens OX=9606 GN=PBDC1 PE=1 SV=1	Q9BVG4	PBDC1	0.86	0.594559
	Protein FAM162A OS=Homo sapiens OX=9606 GN=FAM162A PE=1 SV=2	Q96A26	FAM162A	0.857	0.476442
	Vacuolar protein-sorting-associated protein 25 OS=Homo sapiens OX=9606 GN=VPS25 PE=1 SV=1	Q9BRG1	VPS25	0.861	0.804424
	Proline-, glutamic acid- and leucine-rich protein 1 OS=Homo sapiens OX=9606 GN=PELP1 PE=1 SV=2	Q8IZL8	PELP1	0.858	0.745466
	ER lumen protein-retaining receptor 1 OS=Homo sapiens OX=9606 GN=KDELR1 PE=1 SV=1	P24390	KDELR1	0.857	0.603056
	Synaptosomal-associated protein 23 OS=Homo sapiens OX=9606 GN=SNAP23 PE=1 SV=1	O00161	SNAP23	0.857	0.713421
	Protein phosphatase 1B OS=Homo sapiens OX=9606 GN=PPM1B PE=1 SV=1	O75688	PPM1B	0.857	0.720805
	Receptor-type tyrosine-protein phosphatase epsilon OS=Homo sapiens OX=9606 GN=PTPRE PE=1 SV=1	P23469	PTPRE	0.86	0.741337
	Importin subunit beta-1 OS=Homo sapiens OX=9606 GN=KPNB1 PE=1 SV=2	Q14974	KPNB1	0.865	0.338763
	Catalase OS=Homo sapiens GN=CAT PE=1 SV=3	P04040	CAT	0.862	0.329076
	Isoform 2 of T-complex protein 1 subunit theta OS=Homo sapiens OX=9606 GN=CCT8	P50990-2	CCT8	0.867	0.455606
	Plectin OS=Homo sapiens OX=9606 GN=PLEC PE=1 SV=3	Q15149	PLEC	0.863	0.330216
	Peroxiredoxin-2 OS=Homo sapiens OX=9606 GN=PRDX2 PE=1 SV=5	P32119	PRDX2	0.867	0.343946
	Actin-related protein 3 OS=Homo sapiens OX=9606 GN=ACTR3 PE=1 SV=3	P61158	ACTR3	0.867	0.346197
	Eukaryotic translation initiation factor 4 gamma 2 OS=Homo sapiens OX=9606 GN=EIF4G2 PE=1 SV=1	P78344	EIF4G2	0.865	0.41282
	Phenylalanine--tRNA ligase beta subunit OS=Homo sapiens OX=9606 GN=FARSB PE=1 SV=3	Q9NSD9	FARSB	0.864	0.332363
	Rho GTPase-activating protein 17 OS=Homo sapiens OX=9606 GN=ARHGAP17 PE=1 SV=1	Q68EM7	ARHGAP17	0.865	0.646173
	Cytosolic acyl coenzyme A thioester hydrolase OS=Homo sapiens OX=9606 GN=ACOT7 PE=1 SV=3	O00154	ACOT7	0.862	0.456979
	Methionine adenosyltransferase 2 subunit beta OS=Homo sapiens OX=9606 GN=MAT2B PE=1 SV=1	Q9NZL9	MAT2B	0.862	0.47527
	Leucine-rich repeat flightless-interacting protein 1 OS=Homo sapiens OX=9606 GN=LRRFIP1 PE=1 SV=2	Q32MZ4	LRRFIP1	0.863	0.474873
	Tropomyosin alpha-4 chain OS=Homo sapiens OX=9606 GN=TPM4 PE=1 SV=3	P67936	TPM4	0.865	0.697722
	FAS-associated factor 2 OS=Homo sapiens OX=9606 GN=FAF2 PE=1 SV=2	Q96CS3	FAF2	0.865	0.75604
	26S proteasome non-ATPase regulatory subunit 9 OS=Homo sapiens OX=9606 GN=PSMD9 PE=1 SV=3	O00233	PSMD9	0.863	0.544359
	WD repeat-containing protein 36 OS=Homo sapiens OX=9606 GN=WDR36 PE=1 SV=1	Q8NI36	WDR36	0.864	0.609478
	Dual specificity mitogen-activated protein kinase kinase 3 OS=Homo sapiens OX=9606 GN=MAP2K3 PE=1 SV=2	P46734	MAP2K3	0.865	0.782756
	39S ribosomal protein L9, mitochondrial OS=Homo sapiens OX=9606 GN=MRPL9 PE=1 SV=2	Q9BYD2	MRPL9	0.867	0.554116
	RNA-binding protein NOB1 OS=Homo sapiens OX=9606 GN=NOB1 PE=1 SV=1	Q9ULX3	NOB1	0.867	0.75835
	39S ribosomal protein L19, mitochondrial OS=Homo sapiens OX=9606 GN=MRPL19 PE=1 SV=2	P49406	MRPL19	0.862	0.607131
	Zinc finger Ran-binding domain-containing protein 2 OS=Homo sapiens OX=9606 GN=ZRANB2 PE=1 SV=2	O95218	ZRANB2	0.864	0.646191
	Talin-1 OS=Homo sapiens OX=9606 GN=TLN1 PE=1 SV=3	Q9Y490	TLN1	0.871	0.35887
	E3 ubiquitin-protein ligase HUWE1 OS=Homo sapiens OX=9606 GN=HUWE1 PE=1 SV=3	Q7Z6Z7	HUWE1	0.869	0.397469
	Eukaryotic translation initiation factor 2 subunit 3 OS=Homo sapiens OX=9606 GN=EIF2S3 PE=1 SV=3	P41091	EIF2S3	0.871	0.357243
	Host cell factor 1 OS=Homo sapiens OX=9606 GN=HCFC1 PE=1 SV=2	P51610	HCFC1	0.87	0.434782
	Exportin-5 OS=Homo sapiens OX=9606 GN=XPO5 PE=1 SV=1	Q9HAV4	XPO5	0.873	0.574909
	39S ribosomal protein L11, mitochondrial OS=Homo sapiens OX=9606 GN=MRPL11 PE=1 SV=1	Q9Y3B7	MRPL11	0.868	0.477781
	Proteasome subunit beta type-7 OS=Homo sapiens OX=9606 GN=PSMB7 PE=1 SV=1	Q99436	PSMB7	0.868	0.503434
	Cation-dependent mannose-6-phosphate receptor OS=Homo sapiens OX=9606 GN=M6PR PE=1 SV=1	P20645	M6PR	0.871	0.509207
	Xaa-Pro dipeptidase OS=Homo sapiens OX=9606 GN=PEPD PE=1 SV=3	P12955	PEPD	0.87	0.595217
	Cleavage and polyadenylation specificity factor subunit 3 OS=Homo sapiens OX=9606 GN=CPSF3 PE=1 SV=1	Q9UKF6	CPSF3	0.868	0.557224
	Transmembrane protein 70, mitochondrial OS=Homo sapiens OX=9606 GN=TMEM70 PE=1 SV=2	Q9BUB7	TMEM70	0.868	0.741646
	2-iminobutanoate/2-iminopropanoate deaminase OS=Homo sapiens OX=9606 GN=RIDA PE=1 SV=1	P52758	RIDA	0.868	0.761353
	Rab GDP dissociation inhibitor beta OS=Homo sapiens OX=9606 GN=GDI2 PE=1 SV=2	P50395	GDI2	0.874	0.368208
	60S ribosomal protein L6 OS=Homo sapiens OX=9606 GN=RPL6 PE=1 SV=3	Q02878	RPL6	0.876	0.374166
	Purine nucleoside phosphorylase OS=Homo sapiens OX=9606 GN=PNP PE=1 SV=2	P00491	PNP	0.877	0.379742
	Ran GTPase-activating protein 1 OS=Homo sapiens OX=9606 GN=RANGAP1 PE=1 SV=1	P46060	RANGAP1	0.878	0.381148
	Eukaryotic translation initiation factor 3 subunit C OS=Homo sapiens OX=9606 GN=EIF3C PE=1 SV=1	Q99613	EIF3C	0.874	0.368628
	Lysine--tRNA ligase OS=Homo sapiens OX=9606 GN=KARS1 PE=1 SV=3	Q15046	KARS1	0.876	0.376485
	Aldehyde dehydrogenase family 16 member A1 OS=Homo sapiens OX=9606 GN=ALDH16A1 PE=1 SV=2	Q8IZ83	ALDH16A1	0.88	0.463196
	Spermidine synthase OS=Homo sapiens OX=9606 GN=SRM PE=1 SV=1	P19623	SRM	0.877	0.422451
	S-methyl-5'-thioadenosine phosphorylase OS=Homo sapiens OX=9606 GN=MTAP PE=1 SV=2	Q13126	MTAP	0.878	0.441236
	Insulin-like growth factor 2 mRNA-binding protein 2 OS=Homo sapiens OX=9606 GN=IGF2BP2 PE=1 SV=2	Q9Y6M1	IGF2BP2	0.876	0.429569
	Nucleolar complex protein 4 homolog OS=Homo sapiens OX=9606 GN=NOC4L PE=1 SV=1	Q9BVI4	NOC4L	0.878	0.686321
	Kynureninase OS=Homo sapiens OX=9606 GN=KYNU PE=1 SV=1	Q16719	KYNU	0.879	0.597877
	GEM-interacting protein OS=Homo sapiens OX=9606 GN=GMIP PE=1 SV=2	Q9P107	GMIP	0.875	0.578371
	60S ribosomal protein L19 OS=Homo sapiens OX=9606 GN=RPL19 PE=1 SV=1	P84098	RPL19	0.877	0.380524
	Guanine nucleotide-binding protein G(i) subunit alpha-3 OS=Homo sapiens OX=9606 GN=GNAI3 PE=1 SV=3	P08754	GNAI3	0.879	0.683645
	Thioredoxin domain-containing protein 12 OS=Homo sapiens OX=9606 GN=TXNDC12 PE=1 SV=1	O95881	TXNDC12	0.878	0.513962
	Ubiquilin-2 OS=Homo sapiens OX=9606 GN=UBQLN2 PE=1 SV=2	Q9UHD9	UBQLN2	0.876	0.79831
	E3 ubiquitin-protein ligase TRIM22 OS=Homo sapiens OX=9606 GN=TRIM22 PE=1 SV=1	Q8IYM9	TRIM22	0.877	0.768231
	Cyclin-G-associated kinase OS=Homo sapiens OX=9606 GN=GAK PE=1 SV=2	O14976	GAK	0.874	0.715567
	U3 small nucleolar RNA-associated protein 18 homolog OS=Homo sapiens OX=9606 GN=UTP18 PE=1 SV=3	Q9Y5J1	UTP18	0.877	0.652405
	Mannose-1-phosphate guanyltransferase alpha OS=Homo sapiens OX=9606 GN=GMPPA PE=1 SV=1	Q96IJ6	GMPPA	0.876	0.504898
	Cystatin-A OS=Homo sapiens OX=9606 GN=CSTA PE=1 SV=1	P01040	CSTA	0.874	0.494997
	m-AAA protease-interacting protein 1, mitochondrial OS=Homo sapiens OX=9606 GN=MAIP1 PE=1 SV=1	Q8WWC4	MAIP1	0.879	0.788675
	Nuclear transcription factor Y subunit alpha OS=Homo sapiens OX=9606 GN=NFYA PE=1 SV=2	P23511	NFYA	0.876	0.952585
	Phosphatidylinositol 4,5-bisphosphate 3-kinase catalytic subunit delta isoform OS=Homo sapiens OX=9606 GN=PIK3CD PE=1 SV=2	O00329	PIK3CD	0.875	0.77273
	Exocyst complex component 6 OS=Homo sapiens OX=9606 GN=EXOC6 PE=1 SV=3	Q8TAG9	EXOC6	0.878	0.908587
	ATP-dependent RNA helicase DHX30 OS=Homo sapiens OX=9606 GN=DHX30 PE=1 SV=1	Q7L2E3	DHX30	0.874	0.752559
	E3 ubiquitin-protein ligase HECTD1 OS=Homo sapiens OX=9606 GN=HECTD1 PE=1 SV=4	Q9ULT8	HECTD1	0.877	0.780166
	Protein SCAF11 OS=Homo sapiens OX=9606 GN=SCAF11 PE=1 SV=2	Q99590	SCAF11	0.874	0.674547
	Active breakpoint cluster region-related protein OS=Homo sapiens OX=9606 GN=ABR PE=1 SV=2	Q12979	ABR	0.877	0.772385
	Plasminogen activator inhibitor 1 RNA-binding protein OS=Homo sapiens OX=9606 GN=SERBP1 PE=1 SV=2	Q8NC51	SERBP1	0.88	0.391593
	Y-box-binding protein 1 OS=Homo sapiens OX=9606 GN=YBX1 PE=1 SV=3	P67809	YBX1	0.881	0.392419
	Proliferation-associated protein 2G4 OS=Homo sapiens OX=9606 GN=PA2G4 PE=1 SV=3	Q9UQ80	PA2G4	0.884	0.404078
	SUMO-activating enzyme subunit 2 OS=Homo sapiens OX=9606 GN=UBA2 PE=1 SV=2	Q9UBT2	UBA2	0.88	0.391514
	RNA-binding motif protein, X chromosome OS=Homo sapiens OX=9606 GN=RBMX PE=1 SV=3	P38159	RBMX	0.882	0.418444
	Platelet-activating factor acetylhydrolase IB subunit alpha1 OS=Homo sapiens OX=9606 GN=PAFAH1B3 PE=1 SV=1	Q15102	PAFAH1B3	0.88	0.479381
	V-type proton ATPase subunit C 1 OS=Homo sapiens OX=9606 GN=ATP6V1C1 PE=1 SV=4	P21283	ATP6V1C1	0.881	0.699675
	Septin-11 OS=Homo sapiens OX=9606 GN=SEPTIN11 PE=1 SV=3	Q9NVA2	SEPTIN11	0.883	0.539149
	Eukaryotic translation initiation factor 3 subunit J OS=Homo sapiens OX=9606 GN=EIF3J PE=1 SV=2	O75822	EIF3J	0.88	0.527714
	Protein transport protein Sec31A OS=Homo sapiens OX=9606 GN=SEC31A PE=1 SV=3	O94979	SEC31A	0.88	0.474041
	Proteasome subunit beta type-6 OS=Homo sapiens OX=9606 GN=PSMB6 PE=1 SV=4	P28072	PSMB6	0.884	0.568207
	Nucleoplasmin-3 OS=Homo sapiens OX=9606 GN=NPM3 PE=1 SV=3	O75607	NPM3	0.885	0.711463
	Coiled-coil domain-containing protein 124 OS=Homo sapiens OX=9606 GN=CCDC124 PE=1 SV=1	Q96CT7	CCDC124	0.88	0.466485
	U6 snRNA-associated Sm-like protein LSm4 OS=Homo sapiens OX=9606 GN=LSM4 PE=1 SV=1	Q9Y4Z0	LSM4	0.882	0.505918
	Guanidinoacetate N-methyltransferase OS=Homo sapiens OX=9606 GN=GAMT PE=1 SV=1	Q14353	GAMT	0.883	0.728764
	Deoxynucleotidyltransferase terminal-interacting protein 2 OS=Homo sapiens OX=9606 GN=DNTTIP2 PE=1 SV=2	Q5QJE6	DNTTIP2	0.881	0.73278
	Polymerase delta-interacting protein 3 OS=Homo sapiens OX=9606 GN=POLDIP3 PE=1 SV=2	Q9BY77	POLDIP3	0.884	0.672976
	Exosome complex component RRP40 OS=Homo sapiens OX=9606 GN=EXOSC3 PE=1 SV=3	Q9NQT5	EXOSC3	0.883	0.795691
	SH3 domain-containing kinase-binding protein 1 OS=Homo sapiens OX=9606 GN=SH3KBP1 PE=1 SV=2	Q96B97	SH3KBP1	0.884	0.532029
	RNA polymerase II subunit A C-terminal domain phosphatase OS=Homo sapiens OX=9606 GN=CTDP1 PE=1 SV=3	Q9Y5B0	CTDP1	0.882	0.808996
	Profilin-1 OS=Homo sapiens OX=9606 GN=PFN1 PE=1 SV=2	P07737	PFN1	0.891	0.430969
	Tubulin beta-4B chain OS=Homo sapiens OX=9606 GN=TUBB4B PE=1 SV=1	P68371	TUBB4B	0.887	0.41717
	Heterogeneous nuclear ribonucleoproteins C1/C2 OS=Homo sapiens OX=9606 GN=HNRNPC PE=1 SV=4	P07910	HNRNPC	0.887	0.683797
	Glycogen phosphorylase, liver form OS=Homo sapiens OX=9606 GN=PYGL PE=1 SV=4	P06737	PYGL	0.892	0.432585
	Glutathione S-transferase P OS=Homo sapiens GN=GSTP1 PE=1 SV=2	P09211	GSTP1	0.886	0.412327
	Azurocidin OS=Homo sapiens OX=9606 GN=AZU1 PE=1 SV=3	P20160	AZU1	0.889	0.421556
	Calpain-2 catalytic subunit OS=Homo sapiens OX=9606 GN=CAPN2 PE=1 SV=6	P17655	CAPN2	0.89	0.57004
	Programmed cell death protein 5 OS=Homo sapiens OX=9606 GN=PDCD5 PE=1 SV=3	O14737	PDCD5	0.891	0.461227
	Ubiquitin-conjugating enzyme E2 variant 2 OS=Homo sapiens OX=9606 GN=UBE2V2 PE=1 SV=4	Q15819	UBE2V2	0.887	0.483232
	T-complex protein 1 subunit zeta-2 OS=Homo sapiens OX=9606 GN=CCT6B PE=1 SV=5	Q92526	CCT6B	0.892	0.553499
	Epidermal growth factor receptor substrate 15-like 1 OS=Homo sapiens OX=9606 GN=EPS15L1 PE=1 SV=1	Q9UBC2	EPS15L1	0.89	0.815743
	CYFIP-related Rac1 interactor A OS=Homo sapiens OX=9606 GN=CYRIA PE=2 SV=1	Q9H0Q0	CYRIA	0.891	0.934307
	39S ribosomal protein L37, mitochondrial OS=Homo sapiens OX=9606 GN=MRPL37 PE=1 SV=2	Q9BZE1	MRPL37	0.886	0.635451
	Inositol monophosphatase 1 OS=Homo sapiens OX=9606 GN=IMPA1 PE=1 SV=1	P29218	IMPA1	0.887	0.637604
	3-hydroxyisobutyryl-CoA hydrolase, mitochondrial OS=Homo sapiens OX=9606 GN=HIBCH PE=1 SV=2	Q6NVY1	HIBCH	0.888	0.621238
	HLA class II histocompatibility antigen, DR alpha chain OS=Homo sapiens OX=9606 GN=HLA-DRA PE=1 SV=2	P01903	HLA-DRA	0.889	0.662674
	Phosphatidylinositol 4-kinase alpha OS=Homo sapiens OX=9606 GN=PI4KA PE=1 SV=4	P42356	PI4KA	0.886	0.799842
	Ribosomal RNA small subunit methyltransferase NEP1 OS=Homo sapiens OX=9606 GN=EMG1 PE=1 SV=4	Q92979	EMG1	0.892	0.771013
	Probable ATP-dependent RNA helicase DDX49 OS=Homo sapiens OX=9606 GN=DDX49 PE=1 SV=1	Q9Y6V7	DDX49	0.886	0.865218
	Plasma alpha-L-fucosidase OS=Homo sapiens OX=9606 GN=FUCA2 PE=1 SV=2	Q9BTY2	FUCA2	0.886	0.801179
	Protein S100-A10 OS=Homo sapiens OX=9606 GN=S100A10 PE=1 SV=2	P60903	S100A10	0.887	0.79859
	AP-2 complex subunit beta OS=Homo sapiens OX=9606 GN=AP2B1 PE=1 SV=1	P63010	AP2B1	0.895	0.444341
	Eukaryotic initiation factor 4A-II OS=Homo sapiens OX=9606 GN=EIF4A2 PE=1 SV=2	Q14240	EIF4A2	0.894	0.661767
	DNA damage-binding protein 1 OS=Homo sapiens OX=9606 GN=DDB1 PE=1 SV=1	Q16531	DDB1	0.896	0.459667
	Chitinase-3-like protein 1 OS=Homo sapiens OX=9606 GN=CHI3L1 PE=1 SV=2	P36222	CHI3L1	0.897	0.458128
	60S ribosomal protein L13a OS=Homo sapiens OX=9606 GN=RPL13A PE=1 SV=2	P40429	RPL13A	0.896	0.447632
	Serine-threonine kinase receptor-associated protein OS=Homo sapiens OX=9606 GN=STRAP PE=1 SV=1	Q9Y3F4	STRAP	0.894	0.437085
	High mobility group protein B2 OS=Homo sapiens OX=9606 GN=HMGB2 PE=1 SV=2	P26583	HMGB2	0.892	0.434554
	Far upstream element-binding protein 1 OS=Homo sapiens OX=9606 GN=FUBP1 PE=1 SV=3	Q96AE4	FUBP1	0.895	0.448218
	Glutathione S-transferase kappa 1 OS=Homo sapiens OX=9606 GN=GSTK1 PE=1 SV=3	Q9Y2Q3	GSTK1	0.894	0.486317
	Ras-related C3 botulinum toxin substrate 1 OS=Homo sapiens OX=9606 GN=RAC1 PE=1 SV=1	P63000	RAC1	0.897	0.512763
	Septin-7 OS=Homo sapiens OX=9606 GN=SEPTIN7 PE=1 SV=2	Q16181	SEPTIN7	0.892	0.517801
	Isoleucine--tRNA ligase, mitochondrial OS=Homo sapiens OX=9606 GN=IARS2 PE=1 SV=2	Q9NSE4	IARS2	0.896	0.587236
	PAT complex subunit CCDC47 OS=Homo sapiens OX=9606 GN=CCDC47 PE=1 SV=1	Q96A33	CCDC47	0.893	0.568322
	Lactoylglutathione lyase OS=Homo sapiens OX=9606 GN=GLO1 PE=1 SV=4	Q04760	GLO1	0.894	0.519569
	Serine protease 57 OS=Homo sapiens OX=9606 GN=PRSS57 PE=1 SV=2	Q6UWY2	PRSS57	0.892	0.684213
	UV excision repair protein RAD23 homolog B OS=Homo sapiens OX=9606 GN=RAD23B PE=1 SV=1	P54727	RAD23B	0.898	0.61579
	Mitogen-activated protein kinase 14 OS=Homo sapiens OX=9606 GN=MAPK14 PE=1 SV=3	Q16539	MAPK14	0.896	0.640394
	NSFL1 cofactor p47 OS=Homo sapiens OX=9606 GN=NSFL1C PE=1 SV=2	Q9UNZ2	NSFL1C	0.895	0.639705
	Cytosolic purine 5'-nucleotidase OS=Homo sapiens OX=9606 GN=NT5C2 PE=1 SV=1	P49902	NT5C2	0.897	0.577331
	Crk-like protein OS=Homo sapiens OX=9606 GN=CRKL PE=1 SV=1	P46109	CRKL	0.898	0.550034
	Condensin complex subunit 2 OS=Homo sapiens OX=9606 GN=NCAPH PE=1 SV=3	Q15003	NCAPH	0.894	0.764335
	Sorting nexin-2 OS=Homo sapiens OX=9606 GN=SNX2 PE=1 SV=2	O60749	SNX2	0.895	0.57654
	GTP-binding protein SAR1b OS=Homo sapiens OX=9606 GN=SAR1B PE=1 SV=1	Q9Y6B6	SAR1B	0.897	0.824289
	F-box only protein 6 OS=Homo sapiens OX=9606 GN=FBXO6 PE=1 SV=1	Q9NRD1	FBXO6	0.898	0.827868
	E3 ubiquitin-protein ligase CHIP OS=Homo sapiens OX=9606 GN=STUB1 PE=1 SV=2	Q9UNE7	STUB1	0.893	0.802288
	Peptidyl-prolyl cis-trans isomerase FKBP1A OS=Homo sapiens OX=9606 GN=FKBP1A PE=1 SV=2	P62942	FKBP1A	0.893	0.577249
	L-amino-acid oxidase OS=Homo sapiens OX=9606 GN=IL4I1 PE=1 SV=1	Q96RQ9	IL4I1	0.898	0.878539
	Attractin OS=Homo sapiens OX=9606 GN=ATRN PE=1 SV=2	O75882	ATRN	0.896	0.901658
	Ribosomal biogenesis protein LAS1L OS=Homo sapiens OX=9606 GN=LAS1L PE=1 SV=2	Q9Y4W2	LAS1L	0.894	0.884636
	Partner of Y14 and mago OS=Homo sapiens OX=9606 GN=PYM1 PE=1 SV=1	Q9BRP8	PYM1	0.895	0.809197
	39S ribosomal protein L15, mitochondrial OS=Homo sapiens OX=9606 GN=MRPL15 PE=1 SV=1	Q9P015	MRPL15	0.896	0.805351
	Interleukin enhancer-binding factor 3 OS=Homo sapiens OX=9606 GN=ILF3 PE=1 SV=3	Q12906	ILF3	0.903	0.476503
	Coronin-1A OS=Homo sapiens OX=9606 GN=CORO1A PE=1 SV=4	P31146	CORO1A	0.9	0.464489
	Unconventional myosin-Ig OS=Homo sapiens OX=9606 GN=MYO1G PE=1 SV=2	B0I1T2	MYO1G	0.904	0.479937
	Eukaryotic translation initiation factor 3 subunit I OS=Homo sapiens OX=9606 GN=EIF3I PE=1 SV=1	Q13347	EIF3I	0.902	0.522144
	Kinesin-1 heavy chain OS=Homo sapiens OX=9606 GN=KIF5B PE=1 SV=1	P33176	KIF5B	0.901	0.517512
	Chromobox protein homolog 1 OS=Homo sapiens OX=9606 GN=CBX1 PE=1 SV=1	P83916	CBX1	0.899	0.837559
	Mitogen-activated protein kinase 1 OS=Homo sapiens OX=9606 GN=MAPK1 PE=1 SV=3	P28482	MAPK1	0.904	0.522716
	DnaJ homolog subfamily C member 8 OS=Homo sapiens OX=9606 GN=DNAJC8 PE=1 SV=2	O75937	DNAJC8	0.899	0.598004
	COP9 signalosome complex subunit 1 OS=Homo sapiens OX=9606 GN=GPS1 PE=1 SV=4	Q13098	GPS1	0.899	0.650074
	Glycogen [starch] synthase, muscle OS=Homo sapiens OX=9606 GN=GYS1 PE=1 SV=2	P13807	GYS1	0.901	0.658953
	Serine--tRNA ligase, mitochondrial OS=Homo sapiens OX=9606 GN=SARS2 PE=1 SV=1	Q9NP81	SARS2	0.902	0.482894
	U1 small nuclear ribonucleoprotein A OS=Homo sapiens OX=9606 GN=SNRPA PE=1 SV=3	P09012	SNRPA	0.902	0.622632
	MICOS complex subunit MIC13 OS=Homo sapiens OX=9606 GN=MICOS13 PE=1 SV=1	Q5XKP0	MICOS13	0.9	0.838206
	Inactive C-alpha-formylglycine-generating enzyme 2 OS=Homo sapiens OX=9606 GN=SUMF2 PE=1 SV=2	Q8NBJ7	SUMF2	0.899	0.804341
	Signal transducer and activator of transcription 2 OS=Homo sapiens OX=9606 GN=STAT2 PE=1 SV=1	P52630	STAT2	0.901	0.544517
	WD repeat-containing protein 75 OS=Homo sapiens OX=9606 GN=WDR75 PE=1 SV=1	Q8IWA0	WDR75	0.904	0.84184
	La-related protein 7 OS=Homo sapiens OX=9606 GN=LARP7 PE=1 SV=1	Q4G0J3	LARP7	0.904	0.811156
	Probable ATP-dependent RNA helicase DDX52 OS=Homo sapiens OX=9606 GN=DDX52 PE=1 SV=4	Q9Y2R4	DDX52	0.902	0.8464
	Pleiotropic regulator 1 OS=Homo sapiens OX=9606 GN=PLRG1 PE=1 SV=1	O43660	PLRG1	0.901	0.818121
	L-lactate dehydrogenase B chain OS=Homo sapiens OX=9606 GN=LDHB PE=1 SV=2	P07195	LDHB	0.908	0.496915
	ATP-citrate synthase OS=Homo sapiens OX=9606 GN=ACLY PE=1 SV=3	P53396	ACLY	0.905	0.483971
	Splicing factor, proline- and glutamine-rich OS=Homo sapiens OX=9606 GN=SFPQ PE=1 SV=2	P23246	SFPQ	0.909	0.499664
	Matrin-3 OS=Homo sapiens OX=9606 GN=MATR3 PE=1 SV=2	P43243	MATR3	0.905	0.483322
	Exportin-1 OS=Homo sapiens OX=9606 GN=XPO1 PE=1 SV=1	O14980	XPO1	0.91	0.504161
	Elongation factor 1-delta OS=Homo sapiens OX=9606 GN=EEF1D PE=1 SV=5	P29692	EEF1D	0.908	0.495434
	UTP--glucose-1-phosphate uridylyltransferase OS=Homo sapiens OX=9606 GN=UGP2 PE=1 SV=5	Q16851	UGP2	0.906	0.480062
	60S ribosomal protein L17 OS=Homo sapiens OX=9606 GN=RPL17 PE=1 SV=3	P18621	RPL17	0.906	0.489932
	Isoform 2 of CUGBP Elav-like family member 2 OS=Homo sapiens OX=9606 GN=CELF2	O95319-2	CELF2	0.905	0.499816
	Leucyl-cystinyl aminopeptidase OS=Homo sapiens OX=9606 GN=LNPEP PE=1 SV=3	Q9UIQ6	LNPEP	0.91	0.653598
	NADPH:adrenodoxin oxidoreductase, mitochondrial OS=Homo sapiens OX=9606 GN=FDXR PE=1 SV=3	P22570	FDXR	0.908	0.635663
	ATPase GET3 OS=Homo sapiens OX=9606 GN=GET3 PE=1 SV=2	O43681	GET3	0.91	0.582723
	Sister chromatid cohesion protein PDS5 homolog B OS=Homo sapiens OX=9606 GN=PDS5B PE=1 SV=1	Q9NTI5	PDS5B	0.908	0.76081
	Prefoldin subunit 6 OS=Homo sapiens OX=9606 GN=PFDN6 PE=1 SV=1	O15212	PFDN6	0.91	0.68519
	Mitotic spindle assembly checkpoint protein MAD1 OS=Homo sapiens OX=9606 GN=MAD1L1 PE=1 SV=2	Q9Y6D9	MAD1L1	0.908	0.628098
	Succinate dehydrogenase [ubiquinone] iron-sulfur subunit, mitochondrial OS=Homo sapiens OX=9606 GN=SDHB PE=1 SV=3	P21912	SDHB	0.907	0.57203
	Deoxyribose-phosphate aldolase OS=Homo sapiens OX=9606 GN=DERA PE=1 SV=2	Q9Y315	DERA	0.909	0.848082
	U6 snRNA-associated Sm-like protein LSm3 OS=Homo sapiens OX=9606 GN=LSM3 PE=1 SV=2	P62310	LSM3	0.906	0.674219
	Epoxide hydrolase 1 OS=Homo sapiens OX=9606 GN=EPHX1 PE=1 SV=1	P07099	EPHX1	0.911	0.685582
	Bone marrow stromal antigen 2 OS=Homo sapiens OX=9606 GN=BST2 PE=1 SV=1	Q10589	BST2	0.908	0.748013
	Isoform 2 of Epsin-1 OS=Homo sapiens OX=9606 GN=EPN1	Q9Y6I3-1	EPN1	0.905	0.809025
	Pseudouridylate synthase 7 homolog OS=Homo sapiens OX=9606 GN=PUS7 PE=1 SV=2	Q96PZ0	PUS7	0.907	0.867914
	Peptidyl-prolyl cis-trans isomerase G OS=Homo sapiens OX=9606 GN=PPIG PE=1 SV=2	Q13427	PPIG	0.909	0.842531
	tRNA-dihydrouridine(47) synthase [NAD(P)(+)]-like OS=Homo sapiens OX=9606 GN=DUS3L PE=1 SV=2	Q96G46	DUS3L	0.909	0.860963
	Syntaxin-binding protein 3 OS=Homo sapiens OX=9606 GN=STXBP3 PE=1 SV=2	O00186	STXBP3	0.907	0.858663
	Adenosylhomocysteinase 3 OS=Homo sapiens OX=9606 GN=AHCYL2 PE=1 SV=1	Q96HN2	AHCYL2	0.909	0.79337
	Heterogeneous nuclear ribonucleoproteins A2/B1 OS=Homo sapiens OX=9606 GN=HNRNPA2B1 PE=1 SV=2	P22626	HNRNPA2B1	0.915	0.525416
	Heat shock 70 kDa protein 4 OS=Homo sapiens OX=9606 GN=HSPA4 PE=1 SV=4	P34932	HSPA4	0.913	0.514585
	Nuclear autoantigenic sperm protein OS=Homo sapiens OX=9606 GN=NASP PE=1 SV=2	P49321	NASP	0.915	0.524788
	14-3-3 protein eta OS=Homo sapiens OX=9606 GN=YWHAH PE=1 SV=4	Q04917	YWHAH	0.912	0.506415
	Proteasome activator complex subunit 2 OS=Homo sapiens OX=9606 GN=PSME2 PE=1 SV=4	Q9UL46	PSME2	0.914	0.521087
	ATP-dependent 6-phosphofructokinase, liver type OS=Homo sapiens OX=9606 GN=PFKL PE=1 SV=6	P17858	PFKL	0.915	0.525183
	Glutamine--tRNA ligase OS=Homo sapiens OX=9606 GN=QARS1 PE=1 SV=1	P47897	QARS1	0.913	0.506576
	Heterogeneous nuclear ribonucleoprotein A3 OS=Homo sapiens OX=9606 GN=HNRNPA3 PE=1 SV=2	P51991	HNRNPA3	0.912	0.511293
	Protein transport protein Sec23B OS=Homo sapiens OX=9606 GN=SEC23B PE=1 SV=2	Q15437	SEC23B	0.913	0.613392
	Cytosol aminopeptidase OS=Homo sapiens OX=9606 GN=LAP3 PE=1 SV=3	P28838	LAP3	0.913	0.522361
	Lysozyme C OS=Homo sapiens GN=LYZ PE=1 SV=1	P61626	LYZ	0.916	0.529635
	F-actin-capping protein subunit alpha-1 OS=Homo sapiens OX=9606 GN=CAPZA1 PE=1 SV=3	P52907	CAPZA1	0.915	0.525582
	Uridine 5'-monophosphate synthase OS=Homo sapiens OX=9606 GN=UMPS PE=1 SV=1	P11172	UMPS	0.915	0.535038
	Protein flightless-1 homolog OS=Homo sapiens OX=9606 GN=FLII PE=1 SV=2	Q13045	FLII	0.912	0.592342
	Isoform 2 of Interferon regulatory factor 2-binding protein 2 OS=Homo sapiens OX=9606 GN=IRF2BP2	Q7Z5L9-2	IRF2BP2	0.911	0.525278
	E3 SUMO-protein ligase RanBP2 OS=Homo sapiens OX=9606 GN=RANBP2 PE=1 SV=2	P49792	RANBP2	0.915	0.533467
	Phenylalanine--tRNA ligase alpha subunit OS=Homo sapiens OX=9606 GN=FARSA PE=1 SV=3	Q9Y285	FARSA	0.915	0.600391
	Histone deacetylase 1 OS=Homo sapiens OX=9606 GN=HDAC1 PE=1 SV=1	Q13547	HDAC1	0.916	0.666813
	Rap1 GTPase-GDP dissociation stimulator 1 OS=Homo sapiens OX=9606 GN=RAP1GDS1 PE=1 SV=3	P52306	RAP1GDS1	0.911	0.68887
	60S ribosomal protein L22 OS=Homo sapiens OX=9606 GN=RPL22 PE=1 SV=2	P35268	RPL22	0.912	0.511009
	Clathrin interactor 1 OS=Homo sapiens OX=9606 GN=CLINT1 PE=1 SV=1	Q14677	CLINT1	0.915	0.653878
	B-cell receptor-associated protein 31 OS=Homo sapiens OX=9606 GN=BCAP31 PE=1 SV=3	P51572	BCAP31	0.914	0.566604
	Eukaryotic translation initiation factor 3 subunit G OS=Homo sapiens OX=9606 GN=EIF3G PE=1 SV=2	O75821	EIF3G	0.913	0.573024
	Clustered mitochondria protein homolog OS=Homo sapiens OX=9606 GN=CLUH PE=1 SV=2	O75153	CLUH	0.912	0.652366
	DNA-directed RNA polymerases I and III subunit RPAC1 OS=Homo sapiens OX=9606 GN=POLR1C PE=1 SV=1	O15160	POLR1C	0.913	0.84848
	AP-2 complex subunit mu OS=Homo sapiens OX=9606 GN=AP2M1 PE=1 SV=2	Q96CW1	AP2M1	0.916	0.677307
	Cytochrome c oxidase subunit 1 OS=Homo sapiens OX=9606 GN=MT-CO1 PE=1 SV=1	P00395	MT-CO1	0.915	0.842023
	Set1/Ash2 histone methyltransferase complex subunit ASH2 OS=Homo sapiens OX=9606 GN=ASH2L PE=1 SV=1	Q9UBL3	ASH2L	0.912	0.865705
	Engulfment and cell motility protein 2 OS=Homo sapiens OX=9606 GN=ELMO2 PE=1 SV=2	Q96JJ3	ELMO2	0.914	0.876277
	Pyrroline-5-carboxylate reductase 1, mitochondrial OS=Homo sapiens OX=9606 GN=PYCR1 PE=1 SV=2	P32322	PYCR1	0.915	0.860729
	Fer-1-like protein 4 OS=Homo sapiens OX=9606 GN=FER1L4 PE=2 SV=1	A9Z1Z3		0.912	0.853726
	ATP-binding cassette sub-family D member 1 OS=Homo sapiens OX=9606 GN=ABCD1 PE=1 SV=2	P33897	ABCD1	0.912	0.951847
	Leukocyte antigen CD37 OS=Homo sapiens OX=9606 GN=CD37 PE=1 SV=2	P11049	CD37	0.917	0.990522
	Quinone oxidoreductase-like protein 1 OS=Homo sapiens OX=9606 GN=CRYZL1 PE=1 SV=2	O95825	CRYZL1	0.911	0.526765
	Alpha-enolase OS=Homo sapiens OX=9606 GN=ENO1 PE=1 SV=2	P06733	ENO1	0.921	0.54992
	Filamin-A OS=Homo sapiens OX=9606 GN=FLNA PE=1 SV=4	P21333	FLNA	0.921	0.550928
	Elongation factor 1-alpha 1 OS=Homo sapiens OX=9606 GN=EEF1A1 PE=1 SV=1	P68104	EEF1A1	0.917	0.534884
	Eukaryotic translation initiation factor 3 subunit A OS=Homo sapiens OX=9606 GN=EIF3A PE=1 SV=1	Q14152	EIF3A	0.919	0.540166
	Cofilin-1 OS=Homo sapiens OX=9606 GN=CFL1 PE=1 SV=3	P23528	CFL1	0.921	0.550588
	60S acidic ribosomal protein P2 OS=Homo sapiens OX=9606 GN=RPLP2 PE=1 SV=1	P05387	RPLP2	0.92	0.544994
	Asparagine--tRNA ligase, cytoplasmic OS=Homo sapiens OX=9606 GN=NARS1 PE=1 SV=1	O43776	NARS1	0.917	0.534241
	Eukaryotic translation initiation factor 5B OS=Homo sapiens OX=9606 GN=EIF5B PE=1 SV=4	O60841	EIF5B	0.922	0.582932
	6-phosphogluconolactonase OS=Homo sapiens OX=9606 GN=PGLS PE=1 SV=2	O95336	PGLS	0.923	0.555798
	Nucleosome assembly protein 1-like 4 OS=Homo sapiens OX=9606 GN=NAP1L4 PE=1 SV=1	Q99733	NAP1L4	0.923	0.553187
	Nuclear migration protein nudC OS=Homo sapiens OX=9606 GN=NUDC PE=1 SV=1	Q9Y266	NUDC	0.923	0.556819
	Tubulin--tyrosine ligase-like protein 12 OS=Homo sapiens OX=9606 GN=TTLL12 PE=1 SV=2	Q14166	TTLL12	0.921	0.567294
	Protein LYRIC OS=Homo sapiens OX=9606 GN=MTDH PE=1 SV=2	Q86UE4	MTDH	0.922	0.565138
	Prolactin regulatory element-binding protein OS=Homo sapiens OX=9606 GN=PREB PE=1 SV=2	Q9HCU5	PREB	0.923	0.682029
	Signal transducer and activator of transcription 1-alpha/beta OS=Homo sapiens OX=9606 GN=STAT1 PE=1 SV=2	P42224	STAT1	0.921	0.619497
	60S ribosomal protein L27a OS=Homo sapiens OX=9606 GN=RPL27A PE=1 SV=2	P46776	RPL27A	0.922	0.552444
	Serine/threonine-protein kinase N1 OS=Homo sapiens OX=9606 GN=PKN1 PE=1 SV=2	Q16512	PKN1	0.922	0.669717
	Nck-associated protein 1-like OS=Homo sapiens OX=9606 GN=NCKAP1L PE=1 SV=3	P55160	NCKAP1L	0.92	0.838454
	39S ribosomal protein L24, mitochondrial OS=Homo sapiens OX=9606 GN=MRPL24 PE=1 SV=1	Q96A35	MRPL24	0.921	0.816753
	DNA-directed RNA polymerase II subunit RPB1 OS=Homo sapiens OX=9606 GN=POLR2A PE=1 SV=2	P24928	POLR2A	0.922	0.555148
	DNA-directed RNA polymerases I, II, and III subunit RPABC1 OS=Homo sapiens OX=9606 GN=POLR2E PE=1 SV=4	P19388	POLR2E	0.921	0.662839
	Cyclin-dependent kinase 5 OS=Homo sapiens OX=9606 GN=CDK5 PE=1 SV=3	Q00535	CDK5	0.92	0.973175
	Mitochondrial adenyl nucleotide antiporter SLC25A24 OS=Homo sapiens OX=9606 GN=SLC25A24 PE=1 SV=2	Q6NUK1	SLC25A24	0.922	0.874108
	Protein canopy homolog 2 OS=Homo sapiens OX=9606 GN=CNPY2 PE=1 SV=1	Q9Y2B0	CNPY2	0.92	0.714661
	Apolipoprotein C-II OS=Homo sapiens OX=9606 GN=APOC2 PE=1 SV=1	P02655	APOC2	0.92	0.668216
	Translation initiation factor eIF-2B subunit alpha OS=Homo sapiens OX=9606 GN=EIF2B1 PE=1 SV=1	Q14232	EIF2B1	0.922	0.715989
	Guanine nucleotide-binding protein subunit alpha-13 OS=Homo sapiens OX=9606 GN=GNA13 PE=1 SV=2	Q14344	GNA13	0.918	0.541344
	Protein LZIC OS=Homo sapiens OX=9606 GN=LZIC PE=1 SV=1	Q8WZA0	LZIC	0.92	0.870052
	Sorcin OS=Homo sapiens OX=9606 GN=SRI PE=1 SV=1	P30626	SRI	0.919	0.73073
	Protein CLEC16A OS=Homo sapiens OX=9606 GN=CLEC16A PE=1 SV=2	Q2KHT3	CLEC16A	0.922	0.878246
	14-3-3 protein beta/alpha OS=Homo sapiens OX=9606 GN=YWHAB PE=1 SV=3	P31946	YWHAB	0.926	0.572006
	RuvB-like 1 OS=Homo sapiens OX=9606 GN=RUVBL1 PE=1 SV=1	Q9Y265	RUVBL1	0.926	0.570957
	Proteasome subunit alpha type-2 OS=Homo sapiens OX=9606 GN=PSMA2 PE=1 SV=2	P25787	PSMA2	0.926	0.656212
	Exosome RNA helicase MTR4 OS=Homo sapiens OX=9606 GN=MTREX PE=1 SV=3	P42285	MTREX	0.926	0.683518
	Ras-related protein Rab-1B OS=Homo sapiens OX=9606 GN=RAB1B PE=1 SV=1	Q9H0U4	RAB1B	0.925	0.565564
	Proteasome subunit alpha type-6 OS=Homo sapiens OX=9606 GN=PSMA6 PE=1 SV=1	P60900	PSMA6	0.925	0.566871
	Nuclear cap-binding protein subunit 1 OS=Homo sapiens OX=9606 GN=NCBP1 PE=1 SV=1	Q09161	NCBP1	0.928	0.669451
	Nascent polypeptide-associated complex subunit alpha, muscle-specific form OS=Homo sapiens OX=9606 GN=NACA PE=1 SV=1	E9PAV3	NACA	0.927	0.571156
	Cytochrome c oxidase subunit 5A, mitochondrial OS=Homo sapiens OX=9606 GN=COX5A PE=1 SV=2	P20674	COX5A	0.926	0.570683
	Septin-2 OS=Homo sapiens OX=9606 GN=SEPTIN2 PE=1 SV=1	Q15019	SEPTIN2	0.924	0.574418
	Isoform 3 of Heterogeneous nuclear ribonucleoprotein A/B OS=Homo sapiens OX=9606 GN=HNRNPAB	Q99729-3	HNRNPAB	0.928	0.618025
	39S ribosomal protein L44, mitochondrial OS=Homo sapiens OX=9606 GN=MRPL44 PE=1 SV=1	Q9H9J2	MRPL44	0.925	0.566168
	Nuclear pore complex protein Nup160 OS=Homo sapiens OX=9606 GN=NUP160 PE=1 SV=3	Q12769	NUP160	0.924	0.675449
	U2 small nuclear ribonucleoprotein A' OS=Homo sapiens OX=9606 GN=SNRPA1 PE=1 SV=2	P09661	SNRPA1	0.927	0.6643
	Developmentally-regulated GTP-binding protein 1 OS=Homo sapiens OX=9606 GN=DRG1 PE=1 SV=1	Q9Y295	DRG1	0.929	0.703097
	Cytochrome c1, heme protein, mitochondrial OS=Homo sapiens OX=9606 GN=CYC1 PE=1 SV=3	P08574	CYC1	0.924	0.662849
	U1 small nuclear ribonucleoprotein 70 kDa OS=Homo sapiens OX=9606 GN=SNRNP70 PE=1 SV=2	P08621	SNRNP70	0.929	0.643018
	Signal recognition particle subunit SRP68 OS=Homo sapiens OX=9606 GN=SRP68 PE=1 SV=2	Q9UHB9	SRP68	0.93	0.701984
	Tropomyosin beta chain OS=Homo sapiens OX=9606 GN=TPM2 PE=1 SV=1	P07951	TPM2	0.929	0.586025
	C-type mannose receptor 2 OS=Homo sapiens OX=9606 GN=MRC2 PE=1 SV=2	Q9UBG0	MRC2	0.926	0.882011
	Isoform Long of Ubiquitin recognition factor in ER-associated degradation protein 1 OS=Homo sapiens OX=9606 GN=UFD1	Q92890-1	UFD1	0.928	0.726915
	ERO1-like protein alpha OS=Homo sapiens OX=9606 GN=ERO1A PE=1 SV=2	Q96HE7	ERO1A	0.925	0.820291
	Calcineurin subunit B type 1 OS=Homo sapiens OX=9606 GN=PPP3R1 PE=1 SV=2	P63098	PPP3R1	0.929	0.837679
	Ephrin type-A receptor 2 OS=Homo sapiens OX=9606 GN=EPHA2 PE=1 SV=2	P29317	EPHA2	0.93	0.659249
	Glycogenin-1 OS=Homo sapiens OX=9606 GN=GYG1 PE=1 SV=4	P46976	GYG1	0.929	0.905028
	Band 4.1-like protein 3 OS=Homo sapiens OX=9606 GN=EPB41L3 PE=1 SV=2	Q9Y2J2	EPB41L3	0.929	0.8943
	U3 small nucleolar ribonucleoprotein protein IMP4 OS=Homo sapiens OX=9606 GN=IMP4 PE=1 SV=1	Q96G21	IMP4	0.926	0.839113
	Transcriptional activator protein Pur-beta OS=Homo sapiens OX=9606 GN=PURB PE=1 SV=3	Q96QR8	PURB	0.926	0.673787
	Heat shock cognate 71 kDa protein OS=Homo sapiens OX=9606 GN=HSPA8 PE=1 SV=1	P11142	HSPA8	0.931	0.591035
	Tubulin beta chain OS=Homo sapiens OX=9606 GN=TUBB PE=1 SV=2	P07437	TUBB	0.935	0.610618
	Moesin OS=Homo sapiens OX=9606 GN=MSN PE=1 SV=3	P26038	MSN	0.933	0.599072
	Elongation factor 1-gamma OS=Homo sapiens OX=9606 GN=EEF1G PE=1 SV=3	P26641	EEF1G	0.93	0.588973
	Parkinson disease protein 7 OS=Homo sapiens OX=9606 GN=PARK7 PE=1 SV=2	Q99497	PARK7	0.931	0.589624
	Myosin light polypeptide 6 OS=Homo sapiens OX=9606 GN=MYL6 PE=1 SV=2	P60660	MYL6	0.935	0.606481
	Isoform 2 of Protein SET OS=Homo sapiens OX=9606 GN=SET	Q01105-2	SET	0.931	0.591455
	Unconventional myosin-If OS=Homo sapiens OX=9606 GN=MYO1F PE=1 SV=3	O00160	MYO1F	0.934	0.638039
	Phosphoribosylformylglycinamidine synthase OS=Homo sapiens OX=9606 GN=PFAS PE=1 SV=4	O15067	PFAS	0.933	0.632813
	ELAV-like protein 1 OS=Homo sapiens OX=9606 GN=ELAVL1 PE=1 SV=2	Q15717	ELAVL1	0.936	0.611372
	Chromobox protein homolog 3 OS=Homo sapiens OX=9606 GN=CBX3 PE=1 SV=4	Q13185	CBX3	0.934	0.606354
	EH domain-containing protein 1 OS=Homo sapiens OX=9606 GN=EHD1 PE=1 SV=2	Q9H4M9	EHD1	0.931	0.58556
	Transmembrane emp24 domain-containing protein 10 OS=Homo sapiens OX=9606 GN=TMED10 PE=1 SV=2	P49755	TMED10	0.934	0.612424
	Eukaryotic translation initiation factor 4B OS=Homo sapiens OX=9606 GN=EIF4B PE=1 SV=2	P23588	EIF4B	0.933	0.601104
	HEAT repeat-containing protein 1 OS=Homo sapiens OX=9606 GN=HEATR1 PE=1 SV=3	Q9H583	HEATR1	0.935	0.724343
	60S ribosomal protein L36 OS=Homo sapiens OX=9606 GN=RPL36 PE=1 SV=3	Q9Y3U8	RPL36	0.93	0.587297
	Isoform 2 of Protein FMC1 homolog OS=Homo sapiens OX=9606 GN=FMC1	Q96HJ9-2	FMC1	0.934	0.646972
	Chromobox protein homolog 5 OS=Homo sapiens OX=9606 GN=CBX5 PE=1 SV=1	P45973	CBX5	0.93	0.639308
	Isoform UBF2 of Nucleolar transcription factor 1 OS=Homo sapiens OX=9606 GN=UBTF	P17480-2	UBTF	0.934	0.735691
	Signal recognition particle receptor subunit alpha OS=Homo sapiens OX=9606 GN=SRPRA PE=1 SV=2	P08240	SRPRA	0.932	0.710157
	UV excision repair protein RAD23 homolog A OS=Homo sapiens OX=9606 GN=RAD23A PE=1 SV=1	P54725	RAD23A	0.93	0.749188
	Atlastin-3 OS=Homo sapiens OX=9606 GN=ATL3 PE=1 SV=1	Q6DD88	ATL3	0.932	0.634901
	Deoxyhypusine synthase OS=Homo sapiens OX=9606 GN=DHPS PE=1 SV=1	P49366	DHPS	0.932	0.905251
	Chitinase domain-containing protein 1 OS=Homo sapiens OX=9606 GN=CHID1 PE=1 SV=1	Q9BWS9	CHID1	0.931	0.883684
	HIV Tat-specific factor 1 OS=Homo sapiens OX=9606 GN=HTATSF1 PE=1 SV=1	O43719	HTATSF1	0.931	0.89336
	Translocon-associated protein subunit gamma OS=Homo sapiens OX=9606 GN=SSR3 PE=1 SV=1	Q9UNL2	SSR3	0.931	0.9143
	V-type proton ATPase 16 kDa proteolipid subunit c OS=Homo sapiens OX=9606 GN=ATP6V0C PE=1 SV=1	P27449	ATP6V0C	0.932	0.851863
	Probable bifunctional dTTP/UTP pyrophosphatase/methyltransferase protein OS=Homo sapiens OX=9606 GN=ASMTL PE=1 SV=3	O95671	ASMTL	0.934	0.88243
	14 kDa phosphohistidine phosphatase OS=Homo sapiens OX=9606 GN=PHPT1 PE=1 SV=1	Q9NRX4	PHPT1	0.936	0.91273
	Ubiquitin-conjugating enzyme E2 T OS=Homo sapiens OX=9606 GN=UBE2T PE=1 SV=1	Q9NPD8	UBE2T	0.935	0.900911
	GDP-L-fucose synthase OS=Homo sapiens OX=9606 GN=GFUS PE=1 SV=1	Q13630	GFUS	0.936	0.8438
	Coiled-coil domain-containing protein 9 OS=Homo sapiens OX=9606 GN=CCDC9 PE=1 SV=1	Q9Y3X0	CCDC9	0.936	0.908644
	Transitional endoplasmic reticulum ATPase OS=Homo sapiens OX=9606 GN=VCP PE=1 SV=4	P55072	VCP	0.941	0.634499
	T-complex protein 1 subunit gamma OS=Homo sapiens OX=9606 GN=CCT3 PE=1 SV=4	P49368	CCT3	0.941	0.633303
	Trifunctional purine biosynthetic protein adenosine-3 OS=Homo sapiens OX=9606 GN=GART PE=1 SV=1	P22102	GART	0.937	0.616006
	Heterogeneous nuclear ribonucleoprotein H2 OS=Homo sapiens OX=9606 GN=HNRNPH2 PE=1 SV=1	P55795	HNRNPH2	0.938	0.728396
	Tryptophan--tRNA ligase, cytoplasmic OS=Homo sapiens OX=9606 GN=WARS1 PE=1 SV=2	P23381	WARS1	0.936	0.615579
	Spliceosome RNA helicase DDX39B OS=Homo sapiens OX=9606 GN=DDX39B PE=1 SV=1	Q13838	DDX39B	0.938	0.615917
	Histone H1.5 OS=Homo sapiens OX=9606 GN=H1-5 PE=1 SV=3	P16401	H1-5	0.936	0.614858
	60S ribosomal protein L5 OS=Homo sapiens OX=9606 GN=RPL5 PE=1 SV=3	P46777	RPL5	0.937	0.616652
	Coatomer subunit beta OS=Homo sapiens OX=9606 GN=COPB1 PE=1 SV=3	P53618	COPB1	0.941	0.641083
	Hydroxyacyl-coenzyme A dehydrogenase, mitochondrial OS=Homo sapiens OX=9606 GN=HADH PE=1 SV=3	Q16836	HADH	0.941	0.694539
	CTP synthase 1 OS=Homo sapiens OX=9606 GN=CTPS1 PE=1 SV=2	P17812	CTPS1	0.94	0.699215
	Ubiquitin-conjugating enzyme E2 N OS=Homo sapiens OX=9606 GN=UBE2N PE=1 SV=1	P61088	UBE2N	0.939	0.626162
	Protein phosphatase 1 regulatory subunit 7 OS=Homo sapiens OX=9606 GN=PPP1R7 PE=1 SV=1	Q15435	PPP1R7	0.938	0.705943
	Protein RRP5 homolog OS=Homo sapiens OX=9606 GN=PDCD11 PE=1 SV=3	Q14690	PDCD11	0.939	0.733371
	Mitochondrial import inner membrane translocase subunit Tim13 OS=Homo sapiens OX=9606 GN=TIMM13 PE=1 SV=1	Q9Y5L4	TIMM13	0.94	0.763051
	Luc7-like protein 3 OS=Homo sapiens OX=9606 GN=LUC7L3 PE=1 SV=2	O95232	LUC7L3	0.942	0.751723
	Adipose-secreted signaling protein OS=Homo sapiens OX=9606 GN=ADISSP PE=1 SV=3	Q9GZN8	ADISSP	0.939	0.770293
	Exosome complex exonuclease RRP44 OS=Homo sapiens OX=9606 GN=DIS3 PE=1 SV=2	Q9Y2L1	DIS3	0.94	0.789687
	Ubiquitin-fold modifier 1 OS=Homo sapiens OX=9606 GN=UFM1 PE=1 SV=1	P61960	UFM1	0.942	0.783422
	Ubiquitin carboxyl-terminal hydrolase 10 OS=Homo sapiens OX=9606 GN=USP10 PE=1 SV=2	Q14694	USP10	0.937	0.873087
	Glia maturation factor beta OS=Homo sapiens OX=9606 GN=GMFB PE=1 SV=2	P60983	GMFB	0.939	0.899153
	Negative elongation factor C/D OS=Homo sapiens OX=9606 GN=NELFCD PE=1 SV=2	Q8IXH7	NELFCD	0.936	0.894611
	Exosome complex component RRP45 OS=Homo sapiens OX=9606 GN=EXOSC9 PE=1 SV=3	Q06265	EXOSC9	0.939	0.909946
	VPS35 endosomal protein-sorting factor-like OS=Homo sapiens OX=9606 GN=VPS35L PE=1 SV=2	Q7Z3J2	VPS35L	0.938	0.904475
	Malonyl-CoA-acyl carrier protein transacylase, mitochondrial OS=Homo sapiens OX=9606 GN=MCAT PE=1 SV=2	Q8IVS2	MCAT	0.937	0.91339
	Reticulon-1 OS=Homo sapiens OX=9606 GN=RTN1 PE=1 SV=1	Q16799	RTN1	0.94	0.580019
	Arf-GAP with GTPase, ANK repeat and PH domain-containing protein 2 OS=Homo sapiens OX=9606 GN=AGAP2 PE=1 SV=2	Q99490	AGAP2	0.942	0.916001
	ATP-dependent RNA helicase DDX39A OS=Homo sapiens OX=9606 GN=DDX39A PE=1 SV=2	O00148	DDX39A	0.949	0.669245
	Nucleolar RNA helicase 2 OS=Homo sapiens OX=9606 GN=DDX21 PE=1 SV=5	Q9NR30	DDX21	0.944	0.649047
	Proteasome activator complex subunit 1 OS=Homo sapiens OX=9606 GN=PSME1 PE=1 SV=1	Q06323	PSME1	0.946	0.65693
	60S ribosomal protein L12 OS=Homo sapiens OX=9606 GN=RPL12 PE=1 SV=1	P30050	RPL12	0.945	0.652491
	60S ribosomal protein L7a OS=Homo sapiens OX=9606 GN=RPL7A PE=1 SV=2	P62424	RPL7A	0.944	0.649372
	Tyrosine--tRNA ligase, cytoplasmic OS=Homo sapiens OX=9606 GN=YARS1 PE=1 SV=4	P54577	YARS1	0.948	0.666887
	AP-2 complex subunit alpha-1 OS=Homo sapiens OX=9606 GN=AP2A1 PE=1 SV=3	O95782	AP2A1	0.948	0.66693
	40S ribosomal protein S19 OS=Homo sapiens OX=9606 GN=RPS19 PE=1 SV=2	P39019	RPS19	0.943	0.642438
	Actin-related protein 2/3 complex subunit 2 OS=Homo sapiens OX=9606 GN=ARPC2 PE=1 SV=1	O15144	ARPC2	0.946	0.655029
	Apoptosis-inducing factor 1, mitochondrial OS=Homo sapiens OX=9606 GN=AIFM1 PE=1 SV=1	O95831	AIFM1	0.945	0.65224
	RNA transcription, translation and transport factor protein OS=Homo sapiens OX=9606 GN=RTRAF PE=1 SV=1	Q9Y224	RTRAF	0.949	0.795199
	Erlin-1 OS=Homo sapiens OX=9606 GN=ERLIN1 PE=1 SV=2	O75477	ERLIN1	0.947	0.747312
	Splicing factor U2AF 35 kDa subunit OS=Homo sapiens OX=9606 GN=U2AF1 PE=1 SV=3	Q01081	U2AF1	0.944	0.750741
	Dedicator of cytokinesis protein 2 OS=Homo sapiens OX=9606 GN=DOCK2 PE=1 SV=2	Q92608	DOCK2	0.945	0.724317
	Ribosomal protein S6 kinase alpha-3 OS=Homo sapiens OX=9606 GN=RPS6KA3 PE=1 SV=1	P51812	RPS6KA3	0.948	0.924335
	Small nuclear ribonucleoprotein Sm D3 OS=Homo sapiens OX=9606 GN=SNRPD3 PE=1 SV=1	P62318	SNRPD3	0.949	0.670894
	Ubiquitin-conjugating enzyme E2 K OS=Homo sapiens OX=9606 GN=UBE2K PE=1 SV=3	P61086	UBE2K	0.945	0.724387
	Interferon regulatory factor 2-binding protein 1 OS=Homo sapiens OX=9606 GN=IRF2BP1 PE=1 SV=1	Q8IU81	IRF2BP1	0.947	0.799136
	Sorting nexin-5 OS=Homo sapiens OX=9606 GN=SNX5 PE=1 SV=1	Q9Y5X3	SNX5	0.944	0.787226
	Programmed cell death protein 10 OS=Homo sapiens OX=9606 GN=PDCD10 PE=1 SV=1	Q9BUL8	PDCD10	0.944	0.933653
	Isoform 1 of DNA-directed RNA polymerase I subunit RPA49 OS=Homo sapiens OX=9606 GN=POLR1E	Q9GZS1-1	POLR1E	0.949	0.934279
	Eukaryotic translation initiation factor 2A OS=Homo sapiens OX=9606 GN=EIF2A PE=1 SV=3	Q9BY44	EIF2A	0.945	0.760455
	Mitochondrial pyruvate carrier 2 OS=Homo sapiens OX=9606 GN=MPC2 PE=1 SV=1	O95563	MPC2	0.945	0.92197
	39S ribosomal protein L21, mitochondrial OS=Homo sapiens OX=9606 GN=MRPL21 PE=1 SV=2	Q7Z2W9	MRPL21	0.943	0.914989
	Poly(A) polymerase alpha OS=Homo sapiens OX=9606 GN=PAPOLA PE=1 SV=4	P51003	PAPOLA	0.946	0.898446
	Kynurenine--oxoglutarate transaminase 3 OS=Homo sapiens OX=9606 GN=KYAT3 PE=1 SV=1	Q6YP21	KYAT3	0.948	0.927993
	Origin recognition complex subunit 3 OS=Homo sapiens OX=9606 GN=ORC3 PE=1 SV=1	Q9UBD5	ORC3	0.949	0.575599
	Cyclic GMP-AMP synthase OS=Homo sapiens OX=9606 GN=CGAS PE=1 SV=2	Q8N884	CGAS	0.944	0.935951
	Negative elongation factor A OS=Homo sapiens OX=9606 GN=NELFA PE=1 SV=3	Q9H3P2	NELFA	0.944	0.849119
	Asparagine synthetase [glutamine-hydrolyzing] OS=Homo sapiens OX=9606 GN=ASNS PE=1 SV=4	P08243	ASNS	0.943	0.991204
	Mitochondrial fission regulator 1-like OS=Homo sapiens OX=9606 GN=MTFR1L PE=1 SV=2	Q9H019	MTFR1L	0.945	0.763205
	Zinc finger protein 687 OS=Homo sapiens OX=9606 GN=ZNF687 PE=1 SV=1	Q8N1G0	ZNF687	0.949	0.948525
	Heat shock 70 kDa protein 13 OS=Homo sapiens OX=9606 GN=HSPA13 PE=1 SV=1	P48723	HSPA13	0.947	0.978771
	Tubulin alpha-1C chain OS=Homo sapiens OX=9606 GN=TUBA1C PE=1 SV=1	Q9BQE3	TUBA1C	0.955	0.697376
	Phosphoglycerate kinase 1 OS=Homo sapiens OX=9606 GN=PGK1 PE=1 SV=3	P00558	PGK1	0.955	0.697975
	T-complex protein 1 subunit delta OS=Homo sapiens OX=9606 GN=CCT4 PE=1 SV=4	P50991	CCT4	0.954	0.691919
	Bifunctional glutamate/proline--tRNA ligase OS=Homo sapiens OX=9606 GN=EPRS1 PE=1 SV=5	P07814	EPRS1	0.953	0.687714
	Valine--tRNA ligase OS=Homo sapiens OX=9606 GN=VARS1 PE=1 SV=4	P26640	VARS1	0.949	0.671349
	40S ribosomal protein S8 OS=Homo sapiens OX=9606 GN=RPS8 PE=1 SV=2	P62241	RPS8	0.956	0.698711
	Sodium/potassium-transporting ATPase subunit alpha-1 OS=Homo sapiens OX=9606 GN=ATP1A1 PE=1 SV=1	P05023	ATP1A1	0.953	0.687238
	Malate dehydrogenase, cytoplasmic OS=Homo sapiens OX=9606 GN=MDH1 PE=1 SV=4	P40925	MDH1	0.955	0.696701
	Actin-related protein 2/3 complex subunit 1B OS=Homo sapiens OX=9606 GN=ARPC1B PE=1 SV=3	O15143	ARPC1B	0.951	0.677752
	40S ribosomal protein S24 OS=Homo sapiens OX=9606 GN=RPS24 PE=1 SV=1	P62847	RPS24	0.95	0.691755
	Succinate dehydrogenase [ubiquinone] flavoprotein subunit, mitochondrial OS=Homo sapiens OX=9606 GN=SDHA PE=1 SV=2	P31040	SDHA	0.953	0.707956
	Mitochondrial import inner membrane translocase subunit TIM44 OS=Homo sapiens OX=9606 GN=TIMM44 PE=1 SV=2	O43615	TIMM44	0.955	0.757398
	dCTP pyrophosphatase 1 OS=Homo sapiens OX=9606 GN=DCTPP1 PE=1 SV=1	Q9H773	DCTPP1	0.949	0.783692
	SNW domain-containing protein 1 OS=Homo sapiens OX=9606 GN=SNW1 PE=1 SV=1	Q13573	SNW1	0.951	0.804539
	pre-rRNA 2'-O-ribose RNA methyltransferase FTSJ3 OS=Homo sapiens OX=9606 GN=FTSJ3 PE=1 SV=2	Q8IY81	FTSJ3	0.95	0.936471
	Nuclear pore complex protein Nup98-Nup96 OS=Homo sapiens OX=9606 GN=NUP98 PE=1 SV=4	P52948	NUP98	0.95	0.798737
	Ras suppressor protein 1 OS=Homo sapiens OX=9606 GN=RSU1 PE=1 SV=3	Q15404	RSU1	0.951	0.81162
	RUN and FYVE domain-containing protein 1 OS=Homo sapiens OX=9606 GN=RUFY1 PE=1 SV=2	Q96T51	RUFY1	0.951	0.834516
	Nuclear RNA export factor 1 OS=Homo sapiens OX=9606 GN=NXF1 PE=1 SV=1	Q9UBU9	NXF1	0.954	0.684361
	Isoform 2 of Nucleolar protein 10 OS=Homo sapiens OX=9606 GN=NOL10	Q9BSC4-2	NOL10	0.95	0.943413
	Angio-associated migratory cell protein OS=Homo sapiens OX=9606 GN=AAMP PE=1 SV=2	Q13685	AAMP	0.953	0.907681
	39S ribosomal protein L14, mitochondrial OS=Homo sapiens OX=9606 GN=MRPL14 PE=1 SV=1	Q6P1L8	MRPL14	0.954	0.93734
	Interleukin-1 receptor accessory protein OS=Homo sapiens OX=9606 GN=IL1RAP PE=1 SV=2	Q9NPH3	IL1RAP	0.951	0.933425
	Mitogen-activated protein kinase kinase kinase 20 OS=Homo sapiens OX=9606 GN=MAP3K20 PE=1 SV=3	Q9NYL2	MAP3K20	0.951	0.990403
	E3 ubiquitin-protein ligase synoviolin OS=Homo sapiens OX=9606 GN=SYVN1 PE=1 SV=2	Q86TM6	SYVN1	0.95	0.991429
	60S ribosomal protein L4 OS=Homo sapiens OX=9606 GN=RPL4 PE=1 SV=5	P36578	RPL4	0.961	0.722061
	Rho GDP-dissociation inhibitor 2 OS=Homo sapiens OX=9606 GN=ARHGDIB PE=1 SV=3	P52566	ARHGDIB	0.959	0.714584
	Eukaryotic translation initiation factor 4 gamma 1 OS=Homo sapiens OX=9606 GN=EIF4G1 PE=1 SV=4	Q04637	EIF4G1	0.962	0.729295
	NADH-cytochrome b5 reductase 3 OS=Homo sapiens OX=9606 GN=CYB5R3 PE=1 SV=3	P00387	CYB5R3	0.962	0.733886
	Annexin A4 OS=Homo sapiens OX=9606 GN=ANXA4 PE=1 SV=4	P09525	ANXA4	0.96	0.787303
	Long-chain-fatty-acid--CoA ligase 1 OS=Homo sapiens OX=9606 GN=ACSL1 PE=1 SV=1	P33121	ACSL1	0.958	0.779717
	Alkyldihydroxyacetonephosphate synthase, peroxisomal OS=Homo sapiens OX=9606 GN=AGPS PE=1 SV=1	O00116	AGPS	0.959	0.803929
	40S ribosomal protein S20 OS=Homo sapiens OX=9606 GN=RPS20 PE=1 SV=1	P60866	RPS20	0.958	0.710469
	Ras-related protein Rab-5C OS=Homo sapiens OX=9606 GN=RAB5C PE=1 SV=2	P51148	RAB5C	0.958	0.745499
	Acylamino-acid-releasing enzyme OS=Homo sapiens OX=9606 GN=APEH PE=1 SV=4	P13798	APEH	0.96	0.797268
	Dynamin-like 120 kDa protein, mitochondrial OS=Homo sapiens OX=9606 GN=OPA1 PE=1 SV=3	O60313	OPA1	0.962	0.838084
	Transcription activator BRG1 OS=Homo sapiens OX=9606 GN=SMARCA4 PE=1 SV=2	P51532	SMARCA4	0.958	0.789735
	Activated RNA polymerase II transcriptional coactivator p15 OS=Homo sapiens OX=9606 GN=SUB1 PE=1 SV=3	P53999	SUB1	0.957	0.70525
	Adhesion G protein-coupled receptor E5 OS=Homo sapiens OX=9606 GN=ADGRE5 PE=1 SV=4	P48960	ADGRE5	0.962	0.820925
	SWI/SNF complex subunit SMARCC2 OS=Homo sapiens OX=9606 GN=SMARCC2 PE=1 SV=1	Q8TAQ2	SMARCC2	0.96	0.963056
	Tubulin gamma-1 chain OS=Homo sapiens OX=9606 GN=TUBG1 PE=1 SV=2	P23258	TUBG1	0.958	0.83453
	Condensin complex subunit 3 OS=Homo sapiens OX=9606 GN=NCAPG PE=1 SV=1	Q9BPX3	NCAPG	0.96	0.851128
	PC4 and SFRS1-interacting protein OS=Homo sapiens OX=9606 GN=PSIP1 PE=1 SV=1	O75475	PSIP1	0.959	0.933868
	Cysteine protease ATG4B OS=Homo sapiens OX=9606 GN=ATG4B PE=1 SV=2	Q9Y4P1	ATG4B	0.962	0.957692
	Inosine-5'-monophosphate dehydrogenase 1 OS=Homo sapiens OX=9606 GN=IMPDH1 PE=1 SV=2	P20839	IMPDH1	0.962	0.971138
	ADP-ribosylation factor-like protein 1 OS=Homo sapiens OX=9606 GN=ARL1 PE=1 SV=1	P40616	ARL1	0.957	0.929589
	Serine palmitoyltransferase 1 OS=Homo sapiens OX=9606 GN=SPTLC1 PE=1 SV=1	O15269	SPTLC1	0.96	0.840544
	28S ribosomal protein S7, mitochondrial OS=Homo sapiens OX=9606 GN=MRPS7 PE=1 SV=2	Q9Y2R9	MRPS7	0.961	0.967298
	Membrane-associated progesterone receptor component 1 OS=Homo sapiens OX=9606 GN=PGRMC1 PE=1 SV=3	O00264	PGRMC1	0.961	0.974031
	Cytochrome b-c1 complex subunit 7 OS=Homo sapiens OX=9606 GN=UQCRB PE=1 SV=2	P14927	UQCRB	0.96	0.807047
	RNA-binding protein PNO1 OS=Homo sapiens OX=9606 GN=PNO1 PE=1 SV=1	Q9NRX1	PNO1	0.961	0.949012
	Hexokinase-1 OS=Homo sapiens OX=9606 GN=HK1 PE=1 SV=3	P19367	HK1	0.956	0.955347
	Inosine triphosphate pyrophosphatase OS=Homo sapiens OX=9606 GN=ITPA PE=1 SV=2	Q9BY32	ITPA	0.957	0.962816
	N-alpha-acetyltransferase 50 OS=Homo sapiens OX=9606 GN=NAA50 PE=1 SV=1	Q9GZZ1	NAA50	0.956	0.969599
	Protein PAT1 homolog 1 OS=Homo sapiens OX=9606 GN=PATL1 PE=1 SV=2	Q86TB9	PATL1	0.958	0.823026
	Pyruvate kinase PKM OS=Homo sapiens OX=9606 GN=PKM PE=1 SV=4	P14618	PKM	0.969	0.758519
	Ubiquitin-like modifier-activating enzyme 1 OS=Homo sapiens OX=9606 GN=UBA1 PE=1 SV=3	P22314	UBA1	0.969	0.758386
	Ras GTPase-activating-like protein IQGAP1 OS=Homo sapiens OX=9606 GN=IQGAP1 PE=1 SV=1	P46940	IQGAP1	0.963	0.73092
	Neutral alpha-glucosidase AB OS=Homo sapiens OX=9606 GN=GANAB PE=1 SV=3	Q14697	GANAB	0.965	0.740744
	Extended synaptotagmin-1 OS=Homo sapiens OX=9606 GN=ESYT1 PE=1 SV=1	Q9BSJ8	ESYT1	0.965	0.741595
	ATP-dependent RNA helicase DDX1 OS=Homo sapiens OX=9606 GN=DDX1 PE=1 SV=2	Q92499	DDX1	0.964	0.749708
	Eukaryotic translation initiation factor 3 subunit L OS=Homo sapiens OX=9606 GN=EIF3L PE=1 SV=1	Q9Y262	EIF3L	0.966	0.745992
	Histone-binding protein RBBP4 OS=Homo sapiens OX=9606 GN=RBBP4 PE=1 SV=3	Q09028	RBBP4	0.969	0.759467
	40S ribosomal protein S10 OS=Homo sapiens OX=9606 GN=RPS10 PE=1 SV=1	P46783	RPS10	0.963	0.731247
	Splicing factor 3B subunit 2 OS=Homo sapiens OX=9606 GN=SF3B2 PE=1 SV=2	Q13435	SF3B2	0.964	0.734952
	Eukaryotic translation initiation factor 6 OS=Homo sapiens OX=9606 GN=EIF6 PE=1 SV=1	P56537	EIF6	0.967	0.793149
	S-adenosylmethionine synthase isoform type-2 OS=Homo sapiens OX=9606 GN=MAT2A PE=1 SV=1	P31153	MAT2A	0.968	0.752495
	Eukaryotic translation initiation factor 2 subunit 1 OS=Homo sapiens OX=9606 GN=EIF2S1 PE=1 SV=3	P05198	EIF2S1	0.968	0.756025
	Serine/threonine-protein phosphatase 2A catalytic subunit alpha isoform OS=Homo sapiens OX=9606 GN=PPP2CA PE=1 SV=1	P67775	PPP2CA	0.969	0.793409
	Serine/arginine-rich splicing factor 2 OS=Homo sapiens OX=9606 GN=SRSF2 PE=1 SV=4	Q01130	SRSF2	0.963	0.7331
	Coatomer subunit gamma-2 OS=Homo sapiens OX=9606 GN=COPG2 PE=1 SV=1	Q9UBF2	COPG2	0.967	0.835566
	Dipeptidyl peptidase 2 OS=Homo sapiens OX=9606 GN=DPP7 PE=1 SV=3	Q9UHL4	DPP7	0.965	0.820946
	Hepatoma-derived growth factor OS=Homo sapiens OX=9606 GN=HDGF PE=1 SV=1	P51858	HDGF	0.969	0.756525
	60S ribosomal protein L38 OS=Homo sapiens OX=9606 GN=RPL38 PE=1 SV=2	P63173	RPL38	0.966	0.811214
	Tyrosine-protein kinase CSK OS=Homo sapiens OX=9606 GN=CSK PE=1 SV=1	P41240	CSK	0.969	0.860965
	Cytoplasmic FMR1-interacting protein 1 OS=Homo sapiens OX=9606 GN=CYFIP1 PE=1 SV=1	Q7L576	CYFIP1	0.963	0.814949
	Casein kinase II subunit beta OS=Homo sapiens OX=9606 GN=CSNK2B PE=1 SV=1	P67870	CSNK2B	0.966	0.830724
	Proteasome inhibitor PI31 subunit OS=Homo sapiens OX=9606 GN=PSMF1 PE=1 SV=2	Q92530	PSMF1	0.964	0.990493
	Signal peptidase complex subunit 2 OS=Homo sapiens OX=9606 GN=SPCS2 PE=1 SV=3	Q15005	SPCS2	0.966	0.960848
	U3 small nucleolar RNA-interacting protein 2 OS=Homo sapiens OX=9606 GN=RRP9 PE=1 SV=1	O43818	RRP9	0.969	0.866832
	RNA-binding protein 26 OS=Homo sapiens OX=9606 GN=RBM26 PE=1 SV=3	Q5T8P6	RBM26	0.969	0.969296
	Isoform 1 of Sorting nexin-12 OS=Homo sapiens OX=9606 GN=SNX12	Q9UMY4-1	SNX12	0.964	0.965019
	Ubiquitin-protein ligase E3A OS=Homo sapiens OX=9606 GN=UBE3A PE=1 SV=4	Q05086	UBE3A	0.969	0.937884
	60S ribosomal protein L37a OS=Homo sapiens OX=9606 GN=RPL37A PE=1 SV=2	P61513	RPL37A	0.967	0.882791
	AP-2 complex subunit sigma OS=Homo sapiens OX=9606 GN=AP2S1 PE=1 SV=2	P53680	AP2S1	0.965	0.97319
	Gamma-soluble NSF attachment protein OS=Homo sapiens OX=9606 GN=NAPG PE=1 SV=1	Q99747	NAPG	0.963	0.971618
	Replication termination factor 2 OS=Homo sapiens OX=9606 GN=RTF2 PE=1 SV=3	Q9BY42	RTF2	0.964	0.876296
	Fructose-1,6-bisphosphatase isozyme 2 OS=Homo sapiens OX=9606 GN=FBP2 PE=1 SV=2	O00757	FBP2	0.967	0.980723
	Protein YIPF4 OS=Homo sapiens OX=9606 GN=YIPF4 PE=1 SV=1	Q9BSR8	YIPF4	0.967	0.961266
	Ninein OS=Homo sapiens OX=9606 GN=NIN PE=1 SV=4	Q8N4C6	NIN	0.963	0.532015
	Histone deacetylase 4 OS=Homo sapiens OX=9606 GN=HDAC4 PE=1 SV=3	P56524	HDAC4	0.967	0.756143
	Peptidyl-prolyl cis-trans isomerase A OS=Homo sapiens GN=PPIA PE=1 SV=2	P62937	PPIA	0.975	0.784585
	Leucine--tRNA ligase, cytoplasmic OS=Homo sapiens OX=9606 GN=LARS1 PE=1 SV=2	Q9P2J5	LARS1	0.974	0.782592
	Isoform 2 of Adenylyl cyclase-associated protein 1 OS=Homo sapiens OX=9606 GN=CAP1	Q01518-2	CAP1	0.97	0.764821
	Splicing factor U2AF 65 kDa subunit OS=Homo sapiens OX=9606 GN=U2AF2 PE=1 SV=4	P26368	U2AF2	0.976	0.788242
	HLA class I histocompatibility antigen, C alpha chain OS=Homo sapiens OX=9606 GN=HLA-C PE=1 SV=3	P10321	HLA-C	0.973	0.977055
	Signal recognition particle subunit SRP72 OS=Homo sapiens OX=9606 GN=SRP72 PE=1 SV=3	O76094	SRP72	0.975	0.884745
	Protein kinase C delta type OS=Homo sapiens OX=9606 GN=PRKCD PE=1 SV=2	Q05655	PRKCD	0.975	0.867874
	Isoform 2 of RNA-binding protein 39 OS=Homo sapiens OX=9606 GN=RBM39	Q14498-2	RBM39	0.972	0.827621
	H/ACA ribonucleoprotein complex subunit DKC1 OS=Homo sapiens OX=9606 GN=DKC1 PE=1 SV=3	O60832	DKC1	0.97	0.827756
	Small glutamine-rich tetratricopeptide repeat-containing protein alpha OS=Homo sapiens OX=9606 GN=SGTA PE=1 SV=1	O43765	SGTA	0.973	0.878744
	DNA-binding protein SATB1 OS=Homo sapiens OX=9606 GN=SATB1 PE=1 SV=1	Q01826	SATB1	0.972	0.841861
	Beta-2-microglobulin OS=Homo sapiens GN=B2M PE=1 SV=1	P61769	B2M	0.975	0.852292
	Pyridoxal phosphate homeostasis protein OS=Homo sapiens OX=9606 GN=PLPBP PE=1 SV=1	O94903	PLPBP	0.97	0.844497
	GTPase-activating protein and VPS9 domain-containing protein 1 OS=Homo sapiens OX=9606 GN=GAPVD1 PE=1 SV=2	Q14C86	GAPVD1	0.97	0.985791
	F-box-like/WD repeat-containing protein TBL1XR1 OS=Homo sapiens OX=9606 GN=TBL1XR1 PE=1 SV=1	Q9BZK7	TBL1XR1	0.974	0.979336
	39S ribosomal protein L22, mitochondrial OS=Homo sapiens OX=9606 GN=MRPL22 PE=1 SV=1	Q9NWU5	MRPL22	0.971	0.999774
	Bromodomain-containing protein 4 OS=Homo sapiens OX=9606 GN=BRD4 PE=1 SV=2	O60885	BRD4	0.971	0.767924
	28S ribosomal protein S28, mitochondrial OS=Homo sapiens OX=9606 GN=MRPS28 PE=1 SV=1	Q9Y2Q9	MRPS28	0.973	0.964446
	Anamorsin OS=Homo sapiens OX=9606 GN=CIAPIN1 PE=1 SV=2	Q6FI81	CIAPIN1	0.972	0.850734
	[3-methyl-2-oxobutanoate dehydrogenase [lipoamide]] kinase, mitochondrial OS=Homo sapiens OX=9606 GN=BCKDK PE=1 SV=2	O14874	BCKDK	0.972	0.84716
	Isoform 1 of Protein Churchill OS=Homo sapiens OX=9606 GN=CHURC1	Q8WUH1-1	CHURC1	0.972	0.944979
	Epidermal growth factor receptor substrate 15 OS=Homo sapiens OX=9606 GN=EPS15 PE=1 SV=2	P42566	EPS15	0.973	0.88779
	Actin, cytoplasmic 2 OS=Homo sapiens OX=9606 GN=ACTG1 PE=1 SV=1	P63261	ACTG1	0.977	0.998433
	Transketolase OS=Homo sapiens OX=9606 GN=TKT PE=1 SV=3	P29401	TKT	0.982	0.817961
	T-complex protein 1 subunit epsilon OS=Homo sapiens OX=9606 GN=CCT5 PE=1 SV=1	P48643	CCT5	0.977	0.795889
	Proliferating cell nuclear antigen OS=Homo sapiens OX=9606 GN=PCNA PE=1 SV=1	P12004	PCNA	0.982	0.81506
	116 kDa U5 small nuclear ribonucleoprotein component OS=Homo sapiens OX=9606 GN=EFTUD2 PE=1 SV=1	Q15029	EFTUD2	0.98	0.806635
	Serine/threonine-protein phosphatase PP1-gamma catalytic subunit OS=Homo sapiens OX=9606 GN=PPP1CC PE=1 SV=1	P36873	PPP1CC	0.977	0.962921
	Cell cycle and apoptosis regulator protein 2 OS=Homo sapiens OX=9606 GN=CCAR2 PE=1 SV=2	Q8N163	CCAR2	0.98	0.809843
	RNA-splicing ligase RtcB homolog OS=Homo sapiens OX=9606 GN=RTCB PE=1 SV=1	Q9Y3I0	RTCB	0.977	0.795565
	Calpain small subunit 1 OS=Homo sapiens OX=9606 GN=CAPNS1 PE=1 SV=1	P04632	CAPNS1	0.98	0.8682
	Pyruvate dehydrogenase E1 component subunit beta, mitochondrial OS=Homo sapiens OX=9606 GN=PDHB PE=1 SV=3	P11177	PDHB	0.98	0.870904
	Sister chromatid cohesion protein PDS5 homolog A OS=Homo sapiens OX=9606 GN=PDS5A PE=1 SV=1	Q29RF7	PDS5A	0.979	0.86379
	AT-rich interactive domain-containing protein 3A OS=Homo sapiens OX=9606 GN=ARID3A PE=1 SV=2	Q99856	ARID3A	0.982	0.985321
	COP9 signalosome complex subunit 3 OS=Homo sapiens OX=9606 GN=COPS3 PE=1 SV=3	Q9UNS2	COPS3	0.979	0.894212
	Cleavage and polyadenylation specificity factor subunit 6 OS=Homo sapiens OX=9606 GN=CPSF6 PE=1 SV=2	Q16630	CPSF6	0.976	0.853113
	Splicing factor 3A subunit 2 OS=Homo sapiens OX=9606 GN=SF3A2 PE=1 SV=2	Q15428	SF3A2	0.976	0.868976
	NADH dehydrogenase [ubiquinone] 1 beta subcomplex subunit 10 OS=Homo sapiens OX=9606 GN=NDUFB10 PE=1 SV=3	O96000	NDUFB10	0.979	0.865136
	Septin-6 OS=Homo sapiens OX=9606 GN=SEPTIN6 PE=1 SV=4	Q14141	SEPTIN6	0.976	0.992658
	Syntaxin-binding protein 2 OS=Homo sapiens OX=9606 GN=STXBP2 PE=1 SV=2	Q15833	STXBP2	0.979	0.86697
	Vesicle-associated membrane protein 8 OS=Homo sapiens OX=9606 GN=VAMP8 PE=1 SV=1	Q9BV40	VAMP8	0.979	0.794619
	Isoform SERCA3B of Sarcoplasmic/endoplasmic reticulum calcium ATPase 3 OS=Homo sapiens OX=9606 GN=ATP2A3	Q93084-1	ATP2A3	0.978	0.999793
	Calcyclin-binding protein OS=Homo sapiens OX=9606 GN=CACYBP PE=1 SV=2	Q9HB71	CACYBP	0.977	0.855834
	cAMP-dependent protein kinase catalytic subunit alpha OS=Homo sapiens OX=9606 GN=PRKACA PE=1 SV=2	P17612	PRKACA	0.981	0.899953
	Chromosome transmission fidelity protein 18 homolog OS=Homo sapiens OX=9606 GN=CHTF18 PE=1 SV=1	Q8WVB6	CHTF18	0.976	0.996248
	Docking protein 3 OS=Homo sapiens OX=9606 GN=DOK3 PE=1 SV=2	Q7L591	DOK3	0.978	0.984602
	Peptidyl-prolyl cis-trans isomerase D OS=Homo sapiens OX=9606 GN=PPID PE=1 SV=3	Q08752	PPID	0.981	0.895206
	Protein phosphatase 1 regulatory subunit 27 OS=Homo sapiens OX=9606 GN=PPP1R27 PE=1 SV=1	Q86WC6	PPP1R27	0.979	0.987595
	Allograft inflammatory factor 1 OS=Homo sapiens OX=9606 GN=AIF1 PE=1 SV=1	P55008	AIF1	0.981	0.882121
	ADP-ribosylation factor-like protein 6-interacting protein 1 OS=Homo sapiens OX=9606 GN=ARL6IP1 PE=1 SV=2	Q15041	ARL6IP1	0.978	0.947714
	Integrator complex subunit 1 OS=Homo sapiens OX=9606 GN=INTS1 PE=1 SV=2	Q8N201	INTS1	0.976	0.865289
	Disco-interacting protein 2 homolog B OS=Homo sapiens OX=9606 GN=DIP2B PE=1 SV=3	Q9P265	DIP2B	0.982	0.949549
	Unhealthy ribosome biogenesis protein 2 homolog OS=Homo sapiens OX=9606 GN=URB2 PE=1 SV=2	Q14146	URB2	0.982	0.982316
	Glycerol kinase OS=Homo sapiens OX=9606 GN=GK PE=1 SV=3	P32189	GK	0.981	0.991126
	CD2 antigen cytoplasmic tail-binding protein 2 OS=Homo sapiens OX=9606 GN=CD2BP2 PE=1 SV=1	O95400	CD2BP2	0.976	0.996744
	Ribonuclease P protein subunit p14 OS=Homo sapiens OX=9606 GN=RPP14 PE=1 SV=3	O95059	RPP14	0.978	0.468947
	Retinoic acid receptor RXR-beta OS=Homo sapiens OX=9606 GN=RXRB PE=1 SV=2	P28702	RXRB	0.978	0.806204
	Ubiquitin-like protein 4A OS=Homo sapiens OX=9606 GN=UBL4A PE=1 SV=1	P11441	UBL4A	0.978	0.871332
	T-complex protein 1 subunit eta OS=Homo sapiens OX=9606 GN=CCT7 PE=1 SV=2	Q99832	CCT7	0.986	0.837642
	Splicing factor 3B subunit 3 OS=Homo sapiens OX=9606 GN=SF3B3 PE=1 SV=4	Q15393	SF3B3	0.985	0.831768
	Polyadenylate-binding protein 4 OS=Homo sapiens OX=9606 GN=PABPC4 PE=1 SV=1	Q13310	PABPC4	0.989	0.911614
	Threonine--tRNA ligase 1, cytoplasmic OS=Homo sapiens OX=9606 GN=TARS1 PE=1 SV=3	P26639	TARS1	0.985	0.829666
	Arginine--tRNA ligase, cytoplasmic OS=Homo sapiens OX=9606 GN=RARS1 PE=1 SV=2	P54136	RARS1	0.989	0.848974
	Coatomer subunit delta OS=Homo sapiens OX=9606 GN=ARCN1 PE=1 SV=1	P48444	ARCN1	0.988	0.840603
	Replication protein A 32 kDa subunit OS=Homo sapiens OX=9606 GN=RPA2 PE=1 SV=1	P15927	RPA2	0.989	0.896719
	Nuclear pore complex protein Nup85 OS=Homo sapiens OX=9606 GN=NUP85 PE=1 SV=1	Q9BW27	NUP85	0.986	0.975895
	OCIA domain-containing protein 1 OS=Homo sapiens OX=9606 GN=OCIAD1 PE=1 SV=1	Q9NX40	OCIAD1	0.99	0.903294
	Vacuolar protein sorting-associated protein 4B OS=Homo sapiens OX=9606 GN=VPS4B PE=1 SV=2	O75351	VPS4B	0.99	0.905076
	Apoptotic chromatin condensation inducer in the nucleus OS=Homo sapiens OX=9606 GN=ACIN1 PE=1 SV=2	Q9UKV3	ACIN1	0.988	0.892336
	Methylosome protein 50 OS=Homo sapiens OX=9606 GN=WDR77 PE=1 SV=1	Q9BQA1	WDR77	0.989	0.945036
	Elongation factor G, mitochondrial OS=Homo sapiens OX=9606 GN=GFM1 PE=1 SV=2	Q96RP9	GFM1	0.987	0.903804
	ATP-dependent Clp protease ATP-binding subunit clpX-like, mitochondrial OS=Homo sapiens OX=9606 GN=CLPX PE=1 SV=2	O76031	CLPX	0.986	0.911817
	HLA class II histocompatibility antigen gamma chain OS=Homo sapiens OX=9606 GN=CD74 PE=1 SV=3	P04233	CD74	0.989	0.911216
	Pumilio homolog 3 OS=Homo sapiens OX=9606 GN=PUM3 PE=1 SV=3	Q15397	PUM3	0.986	0.97046
	Lysine-specific histone demethylase 1A OS=Homo sapiens OX=9606 GN=KDM1A PE=1 SV=2	O60341	KDM1A	0.989	0.945978
	DNA dC->dU-editing enzyme APOBEC-3C OS=Homo sapiens OX=9606 GN=APOBEC3C PE=1 SV=2	Q9NRW3	APOBEC3C	0.988	0.996133
	Superoxide dismutase [Mn], mitochondrial OS=Homo sapiens OX=9606 GN=SOD2 PE=1 SV=3	P04179	SOD2	0.989	0.904945
	Cytochrome c oxidase assembly factor 7 OS=Homo sapiens OX=9606 GN=COA7 PE=1 SV=2	Q96BR5	COA7	0.987	0.999183
	Mitochondrial inner membrane protein OXA1L OS=Homo sapiens OX=9606 GN=OXA1L PE=1 SV=3	Q15070		0.983	0.986283
	V-type proton ATPase subunit G 1 OS=Homo sapiens OX=9606 GN=ATP6V1G1 PE=1 SV=3	O75348	ATP6V1G1	0.986	0.983953
	Zinc finger protein 516 OS=Homo sapiens OX=9606 GN=ZNF516 PE=1 SV=1	Q92618	ZNF516	0.985	0.99996
	Zinc finger CCCH domain-containing protein 18 OS=Homo sapiens OX=9606 GN=ZC3H18 PE=1 SV=2	Q86VM9	ZC3H18	0.988	0.705261
	Epithelial membrane protein 3 OS=Homo sapiens OX=9606 GN=EMP3 PE=1 SV=1	P54852	EMP3	0.985	0.973818
	V-type proton ATPase subunit E 2 OS=Homo sapiens OX=9606 GN=ATP6V1E2 PE=1 SV=1	Q96A05	ATP6V1E2	0.986	0.457519
	Small subunit processome component 20 homolog OS=Homo sapiens OX=9606 GN=UTP20 PE=1 SV=3	O75691	UTP20	0.987	0.923597
	Heat shock protein HSP 90-alpha OS=Homo sapiens OX=9606 GN=HSP90AA1 PE=1 SV=5	P07900	HSP90AA1	0.995	0.87603
	Filamin-B OS=Homo sapiens OX=9606 GN=FLNB PE=1 SV=2	O75369	FLNB	0.99	0.854047
	Rho guanine nucleotide exchange factor 2 OS=Homo sapiens OX=9606 GN=ARHGEF2 PE=1 SV=4	Q92974	ARHGEF2	0.991	0.935405
	Eukaryotic translation initiation factor 3 subunit B OS=Homo sapiens OX=9606 GN=EIF3B PE=1 SV=3	P55884	EIF3B	0.992	0.864506
	Catechol O-methyltransferase OS=Homo sapiens OX=9606 GN=COMT PE=1 SV=2	P21964	COMT	0.996	0.877195
	Ubiquitin-conjugating enzyme E2 L3 OS=Homo sapiens OX=9606 GN=UBE2L3 PE=1 SV=1	P68036	UBE2L3	0.994	0.873303
	Fatty acid-binding protein 5 OS=Homo sapiens OX=9606 GN=FABP5 PE=1 SV=3	Q01469	FABP5	0.99	0.853492
	AP-1 complex subunit mu-1 OS=Homo sapiens OX=9606 GN=AP1M1 PE=1 SV=3	Q9BXS5	AP1M1	0.992	0.95528
	Translationally-controlled tumor protein OS=Homo sapiens OX=9606 GN=TPT1 PE=1 SV=1	P13693	TPT1	0.992	0.856784
	Mitochondrial carrier homolog 2 OS=Homo sapiens OX=9606 GN=MTCH2 PE=1 SV=1	Q9Y6C9	MTCH2	0.995	0.932689
	ATP-binding cassette sub-family F member 1 OS=Homo sapiens OX=9606 GN=ABCF1 PE=1 SV=2	Q8NE71	ABCF1	0.994	0.95697
	High mobility group protein B3 OS=Homo sapiens OX=9606 GN=HMGB3 PE=1 SV=4	O15347	HMGB3	0.995	0.87808
	Monocarboxylate transporter 4 OS=Homo sapiens OX=9606 GN=SLC16A3 PE=1 SV=1	O15427	SLC16A3	0.994	0.960991
	Isoform 3 of Reticulon-3 OS=Homo sapiens OX=9606 GN=RTN3	O95197-3	RTN3	0.993	0.925175
	Sterol-4-alpha-carboxylate 3-dehydrogenase, decarboxylating OS=Homo sapiens OX=9606 GN=NSDHL PE=1 SV=2	Q15738	NSDHL	0.993	0.958303
	Transmembrane protein 33 OS=Homo sapiens OX=9606 GN=TMEM33 PE=1 SV=2	P57088	TMEM33	0.992	0.913071
	Amidophosphoribosyltransferase OS=Homo sapiens OX=9606 GN=PPAT PE=1 SV=1	Q06203	PPAT	0.994	0.994593
	Nucleoporin p58/p45 OS=Homo sapiens OX=9606 GN=NUP58 PE=1 SV=1	Q9BVL2	NUP58	0.996	0.950748
	U3 small nucleolar ribonucleoprotein protein IMP3 OS=Homo sapiens OX=9606 GN=IMP3 PE=1 SV=1	Q9NV31	IMP3	0.99	0.974305
	DNA polymerase delta subunit 3 OS=Homo sapiens OX=9606 GN=POLD3 PE=1 SV=2	Q15054	POLD3	0.994	0.985686
	Tetratricopeptide repeat protein 1 OS=Homo sapiens OX=9606 GN=TTC1 PE=1 SV=1	Q99614	TTC1	0.994	0.926794
	Fructose-bisphosphate aldolase A OS=Homo sapiens OX=9606 GN=ALDOA PE=1 SV=2	P04075	ALDOA	0.998	0.888344
	Heterogeneous nuclear ribonucleoprotein H OS=Homo sapiens OX=9606 GN=HNRNPH1 PE=1 SV=4	P31943	HNRNPH1	0.999	0.894744
	Ribonuclease inhibitor OS=Homo sapiens OX=9606 GN=RNH1 PE=1 SV=2	P13489	RNH1	1.003	0.912472
	Cytoplasmic dynein 1 heavy chain 1 OS=Homo sapiens OX=9606 GN=DYNC1H1 PE=1 SV=5	Q14204	DYNC1H1	1.003	0.914175
	Galectin-1 OS=Homo sapiens OX=9606 GN=LGALS1 PE=1 SV=2	P09382	LGALS1	1.003	0.913532
	BOS complex subunit NOMO1 OS=Homo sapiens OX=9606 GN=NOMO1 PE=1 SV=5	Q15155	NOMO1	1.002	0.963847
	Trifunctional enzyme subunit beta, mitochondrial OS=Homo sapiens OX=9606 GN=HADHB PE=1 SV=3	P55084	HADHB	1	0.898895
	Acidic leucine-rich nuclear phosphoprotein 32 family member E OS=Homo sapiens OX=9606 GN=ANP32E PE=1 SV=1	Q9BTT0	ANP32E	0.998	0.888607
	Isoform 2 of Deoxyuridine 5'-triphosphate nucleotidohydrolase, mitochondrial OS=Homo sapiens OX=9606 GN=DUT	P33316-2	DUT	0.999	0.884489
	ATP synthase subunit d, mitochondrial OS=Homo sapiens OX=9606 GN=ATP5PD PE=1 SV=3	O75947	ATP5PD	1.002	0.907263
	Activator of 90 kDa heat shock protein ATPase homolog 1 OS=Homo sapiens OX=9606 GN=AHSA1 PE=1 SV=1	O95433	AHSA1	1	0.898026
	Isoform 3 of Eukaryotic peptide chain release factor GTP-binding subunit ERF3A OS=Homo sapiens OX=9606 GN=GSPT1	P15170-3	GSPT1	0.997	0.906069
	Histidine--tRNA ligase, cytoplasmic OS=Homo sapiens GN=HARS PE=1 SV=2	P12081	HARS1	0.998	0.945043
	5'-3' exonuclease PLD4 OS=Homo sapiens OX=9606 GN=PLD4 PE=2 SV=2	Q96BZ4	PLD4	0.999	0.948492
	COP9 signalosome complex subunit 4 OS=Homo sapiens OX=9606 GN=COPS4 PE=1 SV=1	Q9BT78	COPS4	1.001	0.954154
	Ribose-phosphate pyrophosphokinase 2 OS=Homo sapiens OX=9606 GN=PRPS2 PE=1 SV=2	P11908	PRPS2	0.997	0.970613
	Destrin OS=Homo sapiens OX=9606 GN=DSTN PE=1 SV=3	P60981	DSTN	1.003	0.964569
	Exosome complex component RRP43 OS=Homo sapiens OX=9606 GN=EXOSC8 PE=1 SV=1	Q96B26	EXOSC8	1	0.937102
	Phosphomevalonate kinase OS=Homo sapiens OX=9606 GN=PMVK PE=1 SV=3	Q15126	PMVK	0.997	0.938488
	Pre-mRNA-splicing factor CWC22 homolog OS=Homo sapiens OX=9606 GN=CWC22 PE=1 SV=3	Q9HCG8	CWC22	1.001	0.667705
	TIP41-like protein OS=Homo sapiens OX=9606 GN=TIPRL PE=1 SV=2	O75663	TIPRL	1	0.944013
	Splicing factor 3B subunit 6 OS=Homo sapiens OX=9606 GN=SF3B6 PE=1 SV=1	Q9Y3B4	SF3B6	0.998	0.945646
	Exosome component 10 OS=Homo sapiens OX=9606 GN=EXOSC10 PE=1 SV=2	Q01780	EXOSC10	1	0.948036
	BRO1 domain-containing protein BROX OS=Homo sapiens OX=9606 GN=BROX PE=1 SV=1	Q5VW32	BROX	1	0.967244
	Receptor-type tyrosine-protein phosphatase C OS=Homo sapiens OX=9606 GN=PTPRC PE=1 SV=3	P08575	PTPRC	0.998	0.933801
	NEDD8-activating enzyme E1 regulatory subunit OS=Homo sapiens OX=9606 GN=NAE1 PE=1 SV=1	Q13564	NAE1	1.001	0.933725
	Protein FRG1 OS=Homo sapiens OX=9606 GN=FRG1 PE=1 SV=1	Q14331	FRG1	1.003	0.95803
	Isoform 2 of Pregnancy zone protein OS=Homo sapiens OX=9606 GN=PZP	P20742-2	PZP	1.001	0.465396
	Elongation factor 2 OS=Homo sapiens OX=9606 GN=EEF2 PE=1 SV=4	P13639	EEF2	1.006	0.925353
	ATP synthase subunit O, mitochondrial OS=Homo sapiens OX=9606 GN=ATP5PO PE=1 SV=1	P48047	ATP5PO	1.006	0.927762
	Programmed cell death 6-interacting protein OS=Homo sapiens OX=9606 GN=PDCD6IP PE=1 SV=1	Q8WUM4	PDCD6IP	1.007	0.929072
	Cytochrome b-c1 complex subunit 2, mitochondrial OS=Homo sapiens OX=9606 GN=UQCRC2 PE=1 SV=3	P22695	UQCRC2	1.01	0.943619
	Poly [ADP-ribose] polymerase 1 OS=Homo sapiens OX=9606 GN=PARP1 PE=1 SV=4	P09874	PARP1	1.01	0.942754
	Erlin-2 OS=Homo sapiens OX=9606 GN=ERLIN2 PE=1 SV=1	O94905	ERLIN2	1.005	0.915934
	26S proteasome regulatory subunit 6A OS=Homo sapiens OX=9606 GN=PSMC3 PE=1 SV=3	P17980	PSMC3	1.007	0.927631
	U4/U6.U5 tri-snRNP-associated protein 2 OS=Homo sapiens OX=9606 GN=USP39 PE=1 SV=2	Q53GS9	USP39	1.006	0.959307
	SWI/SNF complex subunit SMARCC1 OS=Homo sapiens OX=9606 GN=SMARCC1 PE=1 SV=3	Q92922	SMARCC1	1.006	0.924111
	Proteasome subunit alpha type-1 OS=Homo sapiens OX=9606 GN=PSMA1 PE=1 SV=1	P25786	PSMA1	1.008	0.934761
	40S ribosomal protein S14 OS=Homo sapiens OX=9606 GN=RPS14 PE=1 SV=3	P62263	RPS14	1.005	0.923194
	Serrate RNA effector molecule homolog OS=Homo sapiens OX=9606 GN=SRRT PE=1 SV=1	Q9BXP5	SRRT	1.004	0.91338
	N-alpha-acetyltransferase 15, NatA auxiliary subunit OS=Homo sapiens OX=9606 GN=NAA15 PE=1 SV=1	Q9BXJ9	NAA15	1.006	0.918267
	Microtubule-associated protein RP/EB family member 1 OS=Homo sapiens OX=9606 GN=MAPRE1 PE=1 SV=3	Q15691	MAPRE1	1.008	0.990561
	Proteasome subunit beta type-3 OS=Homo sapiens OX=9606 GN=PSMB3 PE=1 SV=2	P49720	PSMB3	1.007	0.966898
	Hsc70-interacting protein OS=Homo sapiens OX=9606 GN=ST13 PE=1 SV=2	P50502	ST13	1.01	0.945501
	Serine/arginine-rich splicing factor 4 OS=Homo sapiens OX=9606 GN=SRSF4 PE=1 SV=2	Q08170	SRSF4	1.004	0.496263
	Beta-adrenergic receptor kinase 1 OS=Homo sapiens OX=9606 GN=GRK2 PE=1 SV=2	P25098	GRK2	1.005	0.962258
	Ribosome biogenesis protein BOP1 OS=Homo sapiens OX=9606 GN=BOP1 PE=1 SV=2	Q14137	BOP1	1.005	0.963946
	Uridine-cytidine kinase 2 OS=Homo sapiens OX=9606 GN=UCK2 PE=1 SV=1	Q9BZX2	UCK2	1.006	0.960752
	Ribonucleases P/MRP protein subunit POP1 OS=Homo sapiens OX=9606 GN=POP1 PE=1 SV=2	Q99575	POP1	1.004	0.933847
	Putative neutrophil cytosol factor 1B OS=Homo sapiens OX=9606 GN=NCF1B PE=5 SV=2	A6NI72	NCF1B	1.009	0.889803
	Ubiquitin carboxyl-terminal hydrolase 47 OS=Homo sapiens OX=9606 GN=USP47 PE=1 SV=3	Q96K76	USP47	1.01	0.96556
	Protein CREG1 OS=Homo sapiens OX=9606 GN=CREG1 PE=1 SV=1	O75629	CREG1	1.008	0.938158
	Cytochrome c oxidase subunit 7C, mitochondrial OS=Homo sapiens OX=9606 GN=COX7C PE=1 SV=1	P15954	COX7C	1.006	0.963194
	28S ribosomal protein S18b, mitochondrial OS=Homo sapiens OX=9606 GN=MRPS18B PE=1 SV=1	Q9Y676	MRPS18B	1.009	0.948437
	Ubiquinone biosynthesis monooxygenase COQ6, mitochondrial OS=Homo sapiens OX=9606 GN=COQ6 PE=1 SV=2	Q9Y2Z9	COQ6	1.007	0.954761
	Vesicle-associated membrane protein 7 OS=Homo sapiens OX=9606 GN=VAMP7 PE=1 SV=3	P51809	VAMP7	1.007	0.941676
	Myosin-9 OS=Homo sapiens OX=9606 GN=MYH9 PE=1 SV=4	P35579	MYH9	1.014	0.962054
	Fatty acid synthase OS=Homo sapiens OX=9606 GN=FASN PE=1 SV=3	P49327	FASN	1.013	0.95633
	Nucleolin OS=Homo sapiens OX=9606 GN=NCL PE=1 SV=3	P19338	NCL	1.017	0.973593
	Chloride intracellular channel protein 1 OS=Homo sapiens OX=9606 GN=CLIC1 PE=1 SV=4	O00299	CLIC1	1.016	0.970775
	Dolichyl-diphosphooligosaccharide--protein glycosyltransferase subunit 2 OS=Homo sapiens OX=9606 GN=RPN2 PE=1 SV=3	P04844	RPN2	1.017	0.976708
	Receptor of activated protein C kinase 1 OS=Homo sapiens OX=9606 GN=RACK1 PE=1 SV=3	P63244	RACK1	1.012	0.952638
	Exportin-2 OS=Homo sapiens OX=9606 GN=CSE1L PE=1 SV=3	P55060	CSE1L	1.012	0.953993
	Lysosomal alpha-mannosidase OS=Homo sapiens OX=9606 GN=MAN2B1 PE=1 SV=3	O00754	MAN2B1	1.015	0.96824
	GMP synthase [glutamine-hydrolyzing] OS=Homo sapiens OX=9606 GN=GMPS PE=1 SV=1	P49915	GMPS	1.016	0.970644
	Stress-induced-phosphoprotein 1 OS=Homo sapiens OX=9606 GN=STIP1 PE=1 SV=1	P31948	STIP1	1.011	0.946958
	General transcription factor II-I OS=Homo sapiens OX=9606 GN=GTF2I PE=1 SV=2	P78347	GTF2I	1.015	0.967132
	Ubiquitin carboxyl-terminal hydrolase 7 OS=Homo sapiens OX=9606 GN=USP7 PE=1 SV=2	Q93009	USP7	1.012	0.971735
	Isoform Short of Ubiquitin carboxyl-terminal hydrolase 5 OS=Homo sapiens OX=9606 GN=USP5	P45974-2	USP5	1.012	0.997479
	Nuclear pore complex protein Nup205 OS=Homo sapiens OX=9606 GN=NUP205 PE=1 SV=3	Q92621	NUP205	1.015	0.979987
	Cleavage and polyadenylation specificity factor subunit 5 OS=Homo sapiens OX=9606 GN=NUDT21 PE=1 SV=1	O43809	NUDT21	1.017	0.985924
	Ras-related protein Rab-1A OS=Homo sapiens OX=9606 GN=RAB1A PE=1 SV=3	P62820	RAB1A	1.015	0.915808
	Actin-like protein 6A OS=Homo sapiens OX=9606 GN=ACTL6A PE=1 SV=1	O96019	ACTL6A	1.011	0.943241
	Protein transport protein Sec23A OS=Homo sapiens OX=9606 GN=SEC23A PE=1 SV=2	Q15436	SEC23A	1.015	0.942201
	Peroxiredoxin-5, mitochondrial OS=Homo sapiens OX=9606 GN=PRDX5 PE=1 SV=4	P30044	PRDX5	1.012	0.951705
	Ethylmalonyl-CoA decarboxylase OS=Homo sapiens OX=9606 GN=ECHDC1 PE=1 SV=2	Q9NTX5	ECHDC1	1.016	0.995715
	Programmed cell death protein 6 OS=Homo sapiens OX=9606 GN=PDCD6 PE=1 SV=1	O75340	PDCD6	1.016	0.959046
	SKI8 subunit of superkiller complex protein OS=Homo sapiens OX=9606 GN=SKIC8 PE=1 SV=1	Q9GZS3	SKIC8	1.013	0.988054
	Signal recognition particle receptor subunit beta OS=Homo sapiens OX=9606 GN=SRPRB PE=1 SV=3	Q9Y5M8	SRPRB	1.015	0.991267
	ATP-binding cassette sub-family F member 2 OS=Homo sapiens OX=9606 GN=ABCF2 PE=1 SV=2	Q9UG63	ABCF2	1.017	0.995736
	Ribosomal protein S6 kinase alpha-1 OS=Homo sapiens OX=9606 GN=RPS6KA1 PE=1 SV=2	Q15418	RPS6KA1	1.016	0.997963
	Transcription factor BTF3 homolog 4 OS=Homo sapiens OX=9606 GN=BTF3L4 PE=1 SV=1	Q96K17	BTF3L4	1.014	0.997267
	Signal peptidase complex catalytic subunit SEC11A OS=Homo sapiens OX=9606 GN=SEC11A PE=1 SV=1	P67812	SEC11A	1.012	0.997197
	SUMO-conjugating enzyme UBC9 OS=Homo sapiens GN=UBE2I PE=1 SV=1	P63279	UBE2I	1.012	0.99935
	Prefoldin subunit 2 OS=Homo sapiens OX=9606 GN=PFDN2 PE=1 SV=1	Q9UHV9	PFDN2	1.014	0.985712
	Tyrosine-protein kinase BTK OS=Homo sapiens OX=9606 GN=BTK PE=1 SV=3	Q06187	BTK	1.012	0.999339
	Protein PRRC1 OS=Homo sapiens OX=9606 GN=PRRC1 PE=1 SV=1	Q96M27	PRRC1	1.014	0.925215
	RNA-binding protein 28 OS=Homo sapiens OX=9606 GN=RBM28 PE=1 SV=3	Q9NW13	RBM28	1.017	0.9183
	NADH-ubiquinone oxidoreductase chain 5 OS=Homo sapiens OX=9606 GN=MT-ND5 PE=1 SV=2	P03915	MT-ND5	1.014	0.936862
	SURP and G-patch domain-containing protein 2 OS=Homo sapiens OX=9606 GN=SUGP2 PE=1 SV=2	Q8IX01	SUGP2	1.016	0.97389
	T-complex protein 1 subunit zeta OS=Homo sapiens OX=9606 GN=CCT6A PE=1 SV=3	P40227	CCT6A	1.021	0.994489
	X-ray repair cross-complementing protein 6 OS=Homo sapiens OX=9606 GN=XRCC6 PE=1 SV=2	P12956	XRCC6	1.024	0.99488
	Nucleolar protein 58 OS=Homo sapiens OX=9606 GN=NOP58 PE=1 SV=1	Q9Y2X3	NOP58	1.024	0.991991
	Ezrin OS=Homo sapiens OX=9606 GN=EZR PE=1 SV=4	P15311	EZR	1.02	0.989837
	60S ribosomal protein L9 OS=Homo sapiens OX=9606 GN=RPL9 PE=1 SV=1	P32969	RPL9; RPL9P7; RPL9P8; RPL9P9	1.022	0.998935
	Rho GTPase-activating protein 1 OS=Homo sapiens OX=9606 GN=ARHGAP1 PE=1 SV=1	Q07960	ARHGAP1	1.023	0.998935
	Dolichyl-diphosphooligosaccharide--protein glycosyltransferase 48 kDa subunit OS=Homo sapiens OX=9606 GN=DDOST PE=1 SV=4	P39656	DDOST	1.022	0.99788
	ATP-dependent RNA helicase DDX18 OS=Homo sapiens OX=9606 GN=DDX18 PE=1 SV=2	Q9NVP1	DDX18	1.022	0.976605
	Regulator of nonsense transcripts 1 OS=Homo sapiens OX=9606 GN=UPF1 PE=1 SV=2	Q92900	UPF1	1.018	0.980259
	Guanine nucleotide-binding protein G(i) subunit alpha-2 OS=Homo sapiens OX=9606 GN=GNAI2 PE=1 SV=3	P04899	GNAI2	1.023	0.996185
	E3 ubiquitin/ISG15 ligase TRIM25 OS=Homo sapiens OX=9606 GN=TRIM25 PE=1 SV=2	Q14258	TRIM25	1.018	0.99649
	60S ribosomal protein L13 OS=Homo sapiens OX=9606 GN=RPL13 PE=1 SV=4	P26373	RPL13	1.023	0.996324
	GTP-binding nuclear protein Ran OS=Homo sapiens OX=9606 GN=RAN PE=1 SV=3	P62826	RAN	1.024	0.991185
	Symplekin OS=Homo sapiens OX=9606 GN=SYMPK PE=1 SV=2	Q92797	SYMPK	1.02	0.975827
	Sideroflexin-3 OS=Homo sapiens OX=9606 GN=SFXN3 PE=1 SV=3	Q9BWM7	SFXN3	1.024	0.977626
	60S ribosomal protein L24 OS=Homo sapiens OX=9606 GN=RPL24 PE=1 SV=1	P83731	RPL24	1.023	0.997076
	Tyrosine-protein kinase HCK OS=Homo sapiens OX=9606 GN=HCK PE=1 SV=5	P08631	HCK	1.018	0.962947
	Mitochondrial import inner membrane translocase subunit TIM50 OS=Homo sapiens OX=9606 GN=TIMM50 PE=1 SV=2	Q3ZCQ8	TIMM50	1.019	0.978642
	ATP-dependent RNA helicase DDX24 OS=Homo sapiens OX=9606 GN=DDX24 PE=1 SV=1	Q9GZR7	DDX24	1.021	0.997761
	Isoform 8 of CD44 antigen OS=Homo sapiens OX=9606 GN=CD44	P16070-8	CD44	1.018	0.979768
	RNA-binding protein 25 OS=Homo sapiens OX=9606 GN=RBM25 PE=1 SV=3	P49756	RBM25	1.018	0.961852
	Protein phosphatase 3 catalytic subunit alpha OS=Homo sapiens OX=9606 GN=PPP3CA PE=1 SV=1	Q08209	PPP3CA	1.021	0.987464
	Thymidylate kinase OS=Homo sapiens OX=9606 GN=DTYMK PE=1 SV=4	P23919	DTYMK	1.02	0.955467
	Kinectin OS=Homo sapiens OX=9606 GN=KTN1 PE=1 SV=1	Q86UP2	KTN1	1.024	0.9763
	Acyl-CoA-binding protein OS=Homo sapiens OX=9606 GN=DBI PE=1 SV=2	P07108	DBI	1.023	0.959712
	Protein NDRG1 OS=Homo sapiens OX=9606 GN=NDRG1 PE=1 SV=1	Q92597	NDRG1	1.023	0.986475
	Neutral amino acid transporter A OS=Homo sapiens OX=9606 GN=SLC1A4 PE=1 SV=1	P43007	SLC1A4	1.023	0.971633
	Major facilitator superfamily domain-containing protein 10 OS=Homo sapiens OX=9606 GN=MFSD10 PE=1 SV=1	Q14728	MFSD10	1.021	0.921212
	Alpha-adducin OS=Homo sapiens OX=9606 GN=ADD1 PE=1 SV=2	P35611	ADD1	1.024	0.978777
	Ferritin light chain OS=Homo sapiens OX=9606 GN=FTL PE=1 SV=2	P02792	FTL	1.018	0.998962
	Brain acid soluble protein 1 OS=Homo sapiens OX=9606 GN=BASP1 PE=1 SV=2	P80723	BASP1	1.023	0.936072
	Endoplasmic reticulum aminopeptidase 1 OS=Homo sapiens OX=9606 GN=ERAP1 PE=1 SV=3	Q9NZ08	ERAP1	1.019	0.91428
	Mitochondrial carrier homolog 1 OS=Homo sapiens OX=9606 GN=MTCH1 PE=1 SV=1	Q9NZJ7	MTCH1	1.024	0.915704
	Engulfment and cell motility protein 1 OS=Homo sapiens OX=9606 GN=ELMO1 PE=1 SV=2	Q92556	ELMO1	1.02	0.990206
	DENN domain-containing protein 10 OS=Homo sapiens OX=9606 GN=DENND10 PE=1 SV=1	Q8TCE6	DENND10	1.021	0.878945
	DNA-directed RNA polymerase III subunit RPC2 OS=Homo sapiens OX=9606 GN=POLR3B PE=1 SV=2	Q9NW08	POLR3B	1.019	0.832972
	Tetratricopeptide repeat protein 4 OS=Homo sapiens OX=9606 GN=TTC4 PE=1 SV=3	O95801	TTC4	1.022	0.917044
	THO complex subunit 1 OS=Homo sapiens OX=9606 GN=THOC1 PE=1 SV=1	Q96FV9	THOC1	1.021	0.992443
	Interleukin-3 receptor subunit alpha OS=Homo sapiens OX=9606 GN=IL3RA PE=1 SV=1	P26951	IL3RA	1.023	0.89111
	Probable ubiquitin carboxyl-terminal hydrolase FAF-X OS=Homo sapiens OX=9606 GN=USP9X PE=1 SV=4	Q93008	USP9X	1.022	0.929402
	Deoxyribonuclease TATDN1 OS=Homo sapiens OX=9606 GN=TATDN1 PE=1 SV=2	Q6P1N9	TATDN1	1.022	0.927927
	Elongation factor Tu, mitochondrial OS=Homo sapiens OX=9606 GN=TUFM PE=1 SV=3	P49411	TUFM	1.03	0.964334
	Bifunctional phosphoribosylaminoimidazole carboxylase/phosphoribosylaminoimidazole succinocarboxamide synthetase OS=Homo sapiens OX=9606 GN=PAICS PE=1 SV=3	P22234	PAICS	1.031	0.963455
	Annexin A2 OS=Homo sapiens OX=9606 GN=ANXA2 PE=1 SV=2	P07355	ANXA2	1.025	0.987289
	Adenine phosphoribosyltransferase OS=Homo sapiens OX=9606 GN=APRT PE=1 SV=2	P07741	APRT	1.029	0.978078
	Isoleucine--tRNA ligase, cytoplasmic OS=Homo sapiens OX=9606 GN=IARS1 PE=1 SV=2	P41252	IARS1	1.028	0.973234
	Peroxiredoxin-1 OS=Homo sapiens GN=PRDX1 PE=1 SV=1	Q06830	PRDX1	1.026	0.983423
	Peroxiredoxin-6 OS=Homo sapiens OX=9606 GN=PRDX6 PE=1 SV=3	P30041	PRDX6	1.026	0.984558
	V-type proton ATPase catalytic subunit A OS=Homo sapiens OX=9606 GN=ATP6V1A PE=1 SV=2	P38606	ATP6V1A	1.03	0.924575
	Vigilin OS=Homo sapiens OX=9606 GN=HDLBP PE=1 SV=2	Q00341		1.029	0.917165
	Leucine-rich repeat-containing protein 59 OS=Homo sapiens OX=9606 GN=LRRC59 PE=1 SV=1	Q96AG4	LRRC59	1.026	0.981951
	Cyclin-dependent kinase 1 OS=Homo sapiens OX=9606 GN=CDK1 PE=1 SV=3	P06493	CDK1	1.029	0.96962
	60S ribosomal protein L18 OS=Homo sapiens OX=9606 GN=RPL18 PE=1 SV=2	Q07020	RPL18	1.028	0.974119
	26S proteasome regulatory subunit 6B OS=Homo sapiens OX=9606 GN=PSMC4 PE=1 SV=2	P43686	PSMC4	1.026	0.935337
	60S ribosomal protein L31 OS=Homo sapiens OX=9606 GN=RPL31 PE=1 SV=1	P62899	RPL31	1.031	0.963289
	Eukaryotic translation initiation factor 2 subunit 2 OS=Homo sapiens OX=9606 GN=EIF2S2 PE=1 SV=2	P20042	EIF2S2	1.029	0.975606
	Ras-related protein Rab-14 OS=Homo sapiens OX=9606 GN=RAB14 PE=1 SV=4	P61106	RAB14	1.03	0.945744
	Hsp70-binding protein 1 OS=Homo sapiens OX=9606 GN=HSPBP1 PE=1 SV=2	Q9NZL4	HSPBP1	1.028	0.966183
	Serine/arginine-rich splicing factor 5 OS=Homo sapiens OX=9606 GN=SRSF5 PE=1 SV=1	Q13243	SRSF5	1.027	0.971668
	Serine/arginine-rich splicing factor 6 OS=Homo sapiens OX=9606 GN=SRSF6 PE=1 SV=2	Q13247	SRSF6	1.028	0.973384
	Talin-2 OS=Homo sapiens OX=9606 GN=TLN2 PE=1 SV=4	Q9Y4G6	TLN2	1.031	0.933668
	Heat shock 70 kDa protein 4L OS=Homo sapiens OX=9606 GN=HSPA4L PE=1 SV=3	O95757	HSPA4L	1.026	0.880689
	Serine/threonine-protein kinase PRP4 homolog OS=Homo sapiens OX=9606 GN=PRPF4B PE=1 SV=3	Q13523	PRP4K	1.025	0.896386
	NADH dehydrogenase [ubiquinone] 1 alpha subcomplex subunit 8 OS=Homo sapiens OX=9606 GN=NDUFA8 PE=1 SV=3	P51970	NDUFA8	1.027	0.967424
	Replication factor C subunit 3 OS=Homo sapiens OX=9606 GN=RFC3 PE=1 SV=2	P40938	RFC3	1.025	0.845477
	Isoform 2B of Cytoplasmic dynein 1 intermediate chain 2 OS=Homo sapiens OX=9606 GN=DYNC1I2	Q13409-2	DYNC1I2	1.031	0.940039
	Non-secretory ribonuclease OS=Homo sapiens OX=9606 GN=RNASE2 PE=1 SV=2	P10153	RNASE2	1.026	0.92177
	Structural maintenance of chromosomes flexible hinge domain-containing protein 1 OS=Homo sapiens OX=9606 GN=SMCHD1 PE=1 SV=2	A6NHR9	SMCHD1	1.031	0.861296
	Glutathione peroxidase 1 OS=Homo sapiens OX=9606 GN=GPX1 PE=1 SV=4	P07203	GPX1	1.028	0.940648
	4-trimethylaminobutyraldehyde dehydrogenase OS=Homo sapiens OX=9606 GN=ALDH9A1 PE=1 SV=3	P49189	ALDH9A1	1.03	0.947689
	COP9 signalosome complex subunit 8 OS=Homo sapiens OX=9606 GN=COPS8 PE=1 SV=1	Q99627	COPS8	1.027	0.972581
	Phosphatidylinositol transfer protein beta isoform OS=Homo sapiens OX=9606 GN=PITPNB PE=1 SV=2	P48739	PITPNB	1.026	0.975767
	39S ribosomal protein L17, mitochondrial OS=Homo sapiens OX=9606 GN=MRPL17 PE=1 SV=1	Q9NRX2	MRPL17	1.025	0.963439
	Rab3 GTPase-activating protein non-catalytic subunit OS=Homo sapiens OX=9606 GN=RAB3GAP2 PE=1 SV=1	Q9H2M9	RAB3GAP2	1.028	0.947676
	WD repeat-containing protein 3 OS=Homo sapiens OX=9606 GN=WDR3 PE=1 SV=1	Q9UNX4	WDR3	1.031	0.884834
	PCI domain-containing protein 2 OS=Homo sapiens OX=9606 GN=PCID2 PE=1 SV=2	Q5JVF3	PCID2	1.029	0.913437
	Synaptogyrin-2 OS=Homo sapiens OX=9606 GN=SYNGR2 PE=1 SV=1	O43760	SYNGR2	1.03	0.928271
	Ribosome biogenesis protein NSA2 homolog OS=Homo sapiens OX=9606 GN=NSA2 PE=1 SV=1	O95478	NSA2	1.027	0.908297
	Nucleoporin p54 OS=Homo sapiens OX=9606 GN=NUP54 PE=1 SV=2	Q7Z3B4	NUP54	1.025	0.961639
	C-Jun-amino-terminal kinase-interacting protein 4 OS=Homo sapiens OX=9606 GN=SPAG9 PE=1 SV=4	O60271	SPAG9	1.031	0.853656
	tRNA N6-adenosine threonylcarbamoyltransferase OS=Homo sapiens OX=9606 GN=OSGEP PE=1 SV=1	Q9NPF4	OSGEP	1.028	0.943046
	Histone H2B type F-S OS=Homo sapiens OX=9606 GN=H2BC12L PE=1 SV=2	P57053	H2BC12L	1.033	0.954739
	ATP-dependent RNA helicase A OS=Homo sapiens OX=9606 GN=DHX9 PE=1 SV=4	Q08211	DHX9	1.035	0.946051
	T-complex protein 1 subunit theta OS=Homo sapiens OX=9606 GN=CCT8 PE=1 SV=4	P50990	CCT8	1.034	0.947198
	Heterogeneous nuclear ribonucleoprotein U OS=Homo sapiens OX=9606 GN=HNRNPU PE=1 SV=6	Q00839	HNRNPU	1.033	0.461123
	Polyadenylate-binding protein 1 OS=Homo sapiens OX=9606 GN=PABPC1 PE=1 SV=2	P11940	PABPC1	1.037	0.93381
	Heterogeneous nuclear ribonucleoprotein Q OS=Homo sapiens OX=9606 GN=SYNCRIP PE=1 SV=2	O60506	SYNCRIP	1.034	0.948056
	Coatomer subunit alpha OS=Homo sapiens OX=9606 GN=COPA PE=1 SV=2	P53621	COPA	1.033	0.95062
	Chromodomain-helicase-DNA-binding protein 4 OS=Homo sapiens OX=9606 GN=CHD4 PE=1 SV=2	Q14839	CHD4	1.032	0.95603
	Electron transfer flavoprotein subunit alpha, mitochondrial OS=Homo sapiens OX=9606 GN=ETFA PE=1 SV=1	P13804	ETFA	1.036	0.93983
	Isoform B of Phosphate carrier protein, mitochondrial OS=Homo sapiens OX=9606 GN=SLC25A3	Q00325-2	SLC25A3	1.035	0.943553
	RuvB-like 2 OS=Homo sapiens OX=9606 GN=RUVBL2 PE=1 SV=3	Q9Y230	RUVBL2	1.037	0.935666
	40S ribosomal protein S17 OS=Homo sapiens OX=9606 GN=RPS17 PE=1 SV=2	P08708	RPS17	1.032	0.958234
	DNA (cytosine-5)-methyltransferase 1 OS=Homo sapiens OX=9606 GN=DNMT1 PE=1 SV=2	P26358	DNMT1	1.037	0.941419
	26S proteasome regulatory subunit 8 OS=Homo sapiens OX=9606 GN=PSMC5 PE=1 SV=1	P62195	PSMC5	1.037	0.939068
	3-hydroxyacyl-CoA dehydrogenase type-2 OS=Homo sapiens OX=9606 GN=HSD17B10 PE=1 SV=3	Q99714	HSD17B10	1.032	0.93784
	Serine/arginine repetitive matrix protein 2 OS=Homo sapiens OX=9606 GN=SRRM2 PE=1 SV=2	Q9UQ35	SRRM2	1.033	0.950677
	Small nuclear ribonucleoprotein Sm D2 OS=Homo sapiens OX=9606 GN=SNRPD2 PE=1 SV=1	P62316	SNRPD2	1.036	0.940104
	Proteasome subunit beta type-4 OS=Homo sapiens OX=9606 GN=PSMB4 PE=1 SV=4	P28070	PSMB4	1.038	0.922524
	Sterol carrier protein 2 OS=Homo sapiens OX=9606 GN=SCP2 PE=1 SV=2	P22307	SCP2	1.037	0.925795
	Isoform 4 of Pyruvate dehydrogenase E1 component subunit alpha, somatic form, mitochondrial OS=Homo sapiens OX=9606 GN=PDHA1	P08559-4	PDHA1	1.036	0.905007
	Serine/threonine-protein kinase PAK 2 OS=Homo sapiens OX=9606 GN=PAK2 PE=1 SV=3	Q13177	PAK2	1.033	0.940282
	Nuclear pore complex protein Nup107 OS=Homo sapiens OX=9606 GN=NUP107 PE=1 SV=1	P57740	NUP107	1.032	0.958228
	Serine/threonine-protein phosphatase 2B catalytic subunit beta isoform OS=Homo sapiens OX=9606 GN=PPP3CB PE=1 SV=2	P16298	PPP3CB	1.036	0.910698
	Signal peptidase complex subunit 3 OS=Homo sapiens OX=9606 GN=SPCS3 PE=1 SV=1	P61009	SPCS3	1.039	0.935266
	Serine palmitoyltransferase 2 OS=Homo sapiens OX=9606 GN=SPTLC2 PE=1 SV=1	O15270	SPTLC2	1.035	0.844335
	Eukaryotic translation initiation factor 1A, X-chromosomal OS=Homo sapiens OX=9606 GN=EIF1AX PE=1 SV=2	P47813	EIF1AX	1.036	0.937122
	Histone-arginine methyltransferase CARM1 OS=Homo sapiens OX=9606 GN=CARM1 PE=1 SV=3	Q86X55	CARM1	1.036	0.913567
	NAD kinase 2, mitochondrial OS=Homo sapiens OX=9606 GN=NADK2 PE=1 SV=2	Q4G0N4	NADK2	1.038	0.916849
	Serine/threonine-protein phosphatase 5 OS=Homo sapiens OX=9606 GN=PPP5C PE=1 SV=1	P53041	PPP5C	1.033	0.89759
	Cathepsin S OS=Homo sapiens OX=9606 GN=CTSS PE=1 SV=3	P25774	CTSS	1.034	0.896241
	Monofunctional C1-tetrahydrofolate synthase, mitochondrial OS=Homo sapiens OX=9606 GN=MTHFD1L PE=1 SV=1	Q6UB35	MTHFD1L	1.034	0.947107
	Endothelial differentiation-related factor 1 OS=Homo sapiens OX=9606 GN=EDF1 PE=1 SV=1	O60869	EDF1	1.033	0.900957
	Forkhead box protein K1 OS=Homo sapiens OX=9606 GN=FOXK1 PE=1 SV=1	P85037	FOXK1	1.038	0.866193
	Phosphoacetylglucosamine mutase OS=Homo sapiens OX=9606 GN=PGM3 PE=1 SV=1	O95394	PGM3	1.033	0.896372
	Heat shock protein HSP 90-beta OS=Homo sapiens OX=9606 GN=HSP90AB1 PE=1 SV=4	P08238	HSP90AB1	1.042	0.911991
	Nuclear mitotic apparatus protein 1 OS=Homo sapiens OX=9606 GN=NUMA1 PE=1 SV=2	Q14980	NUMA1	1.044	0.910697
	Staphylococcal nuclease domain-containing protein 1 OS=Homo sapiens OX=9606 GN=SND1 PE=1 SV=1	Q7KZF4	SND1	1.046	0.896242
	60S ribosomal protein L7 OS=Homo sapiens OX=9606 GN=RPL7 PE=1 SV=1	P18124	RPL7	1.045	0.900352
	Isoform 2 of Extended synaptotagmin-2 OS=Homo sapiens OX=9606 GN=ESYT2	A0FGR8-2	ESYT2	1.039	0.92517
	Ribonucleoside-diphosphate reductase large subunit OS=Homo sapiens OX=9606 GN=RRM1 PE=1 SV=1	P23921	RRM1	1.044	0.861484
	Pre-mRNA-processing factor 19 OS=Homo sapiens OX=9606 GN=PRPF19 PE=1 SV=1	Q9UMS4	PRPF19	1.043	0.909841
	Transcription elongation factor A protein 1 OS=Homo sapiens OX=9606 GN=TCEA1 PE=1 SV=2	P23193	TCEA1	1.043	0.866891
	Eukaryotic translation initiation factor 3 subunit F OS=Homo sapiens OX=9606 GN=EIF3F PE=1 SV=1	O00303	EIF3F	1.044	0.904506
	DNA polymerase delta catalytic subunit OS=Homo sapiens OX=9606 GN=POLD1 PE=1 SV=2	P28340	POLD1	1.046	0.894531
	Signal recognition particle 14 kDa protein OS=Homo sapiens OX=9606 GN=SRP14 PE=1 SV=2	P37108	SRP14	1.043	0.86847
	eIF5-mimic protein 1 OS=Homo sapiens OX=9606 GN=BZW2 PE=1 SV=1	Q9Y6E2	BZW2	1.04	0.914107
	Basigin OS=Homo sapiens OX=9606 GN=BSG PE=1 SV=2	P35613	BSG	1.046	0.898999
	Protein NipSnap homolog 3A OS=Homo sapiens OX=9606 GN=NIPSNAP3A PE=1 SV=2	Q9UFN0	NIPSNAP3A	1.039	0.931508
	40S ribosomal protein S12 OS=Homo sapiens OX=9606 GN=RPS12 PE=1 SV=3	P25398	RPS12	1.044	0.905644
	Calcium homeostasis endoplasmic reticulum protein OS=Homo sapiens OX=9606 GN=CHERP PE=1 SV=3	Q8IWX8	CHERP	1.04	0.90008
	Hippocalcin-like protein 1 OS=Homo sapiens OX=9606 GN=HPCAL1 PE=1 SV=3	P37235	HPCAL1	1.042	0.916896
	C-type lectin domain family 11 member A OS=Homo sapiens OX=9606 GN=CLEC11A PE=1 SV=1	Q9Y240	CLEC11A	1.041	0.928913
	Osteoclast-stimulating factor 1 OS=Homo sapiens OX=9606 GN=OSTF1 PE=1 SV=2	Q92882	OSTF1	1.041	0.822539
	EF-hand domain-containing protein D2 OS=Homo sapiens OX=9606 GN=EFHD2 PE=1 SV=1	Q96C19	EFHD2	1.039	0.886805
	RNA-binding protein 12 OS=Homo sapiens OX=9606 GN=RBM12 PE=1 SV=1	Q9NTZ6	RBM12	1.046	0.866187
	DNA-binding protein Ikaros OS=Homo sapiens OX=9606 GN=IKZF1 PE=1 SV=1	Q13422	IKZF1	1.042	0.917626
	Glucosamine-6-phosphate isomerase 1 OS=Homo sapiens OX=9606 GN=GNPDA1 PE=1 SV=1	P46926	GNPDA1	1.044	0.917565
	Ras-related protein Rap-2c OS=Homo sapiens OX=9606 GN=RAP2C PE=1 SV=1	Q9Y3L5	RAP2C	1.044	0.546305
	TBC1 domain family member 5 OS=Homo sapiens OX=9606 GN=TBC1D5 PE=1 SV=1	Q92609	TBC1D5	1.04	0.903887
	Methionine aminopeptidase 1 OS=Homo sapiens OX=9606 GN=METAP1 PE=1 SV=2	P53582	METAP1	1.041	0.92607
	Exosome complex component RRP42 OS=Homo sapiens OX=9606 GN=EXOSC7 PE=1 SV=3	Q15024	EXOSC7	1.04	0.906022
	Ras-related protein Ral-B OS=Homo sapiens OX=9606 GN=RALB PE=1 SV=1	P11234	RALB	1.043	0.927599
	RNA polymerase II-associated factor 1 homolog OS=Homo sapiens OX=9606 GN=PAF1 PE=1 SV=2	Q8N7H5	PAF1	1.042	0.873276
	RNA-binding protein 8A OS=Homo sapiens OX=9606 GN=RBM8A PE=1 SV=1	Q9Y5S9	RBM8A	1.043	0.910454
	60S ribosomal protein L35a OS=Homo sapiens OX=9606 GN=RPL35A PE=1 SV=2	P18077	RPL35A	1.046	0.88529
	Tyrosine-protein kinase SYK OS=Homo sapiens OX=9606 GN=SYK PE=1 SV=1	P43405	SYK	1.043	0.889876
	Ribosome maturation protein SBDS OS=Homo sapiens OX=9606 GN=SBDS PE=1 SV=4	Q9Y3A5	SBDS	1.043	0.922262
	Protein phosphatase 1 regulatory subunit 12A OS=Homo sapiens OX=9606 GN=PPP1R12A PE=1 SV=1	O14974	PPP1R12A	1.042	0.897997
	Immediate early response 3-interacting protein 1 OS=Homo sapiens OX=9606 GN=IER3IP1 PE=1 SV=1	Q9Y5U9	IER3IP1	1.04	0.924446
	Myeloid-associated differentiation marker OS=Homo sapiens OX=9606 GN=MYADM PE=1 SV=2	Q96S97	MYADM	1.042	0.915192
	Zinc finger RNA-binding protein OS=Homo sapiens OX=9606 GN=ZFR PE=1 SV=2	Q96KR1	ZFR	1.043	0.909951
	Methylosome subunit pICln OS=Homo sapiens OX=9606 GN=CLNS1A PE=1 SV=1	P54105	CLNS1A	1.04	0.913131
	Protein CDV3 homolog OS=Homo sapiens OX=9606 GN=CDV3 PE=1 SV=1	Q9UKY7	CDV3	1.045	0.922563
	Eukaryotic elongation factor 2 kinase OS=Homo sapiens OX=9606 GN=EEF2K PE=1 SV=2	O00418	EEF2K	1.041	0.724204
	Outer mitochondrial transmembrane helix translocase OS=Homo sapiens OX=9606 GN=ATAD1 PE=1 SV=1	Q8NBU5	ATAD1	1.045	0.875325
	Clathrin heavy chain 1 OS=Homo sapiens OX=9606 GN=CLTC PE=1 SV=5	Q00610	CLTC	1.052	0.871137
	Leucine-rich PPR motif-containing protein, mitochondrial OS=Homo sapiens OX=9606 GN=LRPPRC PE=1 SV=3	P42704	LRPPRC	1.047	0.890911
	Isoform Cytoplasmic of Fumarate hydratase, mitochondrial OS=Homo sapiens OX=9606 GN=FH	P07954-2	FH	1.049	0.884193
	Protein diaphanous homolog 1 OS=Homo sapiens OX=9606 GN=DIAPH1 PE=1 SV=2	O60610	DIAPH1	1.052	0.867565
	Ribosome-binding protein 1 OS=Homo sapiens OX=9606 GN=RRBP1 PE=1 SV=5	Q9P2E9	RRBP1	1.048	0.888843
	26S proteasome non-ATPase regulatory subunit 1 OS=Homo sapiens OX=9606 GN=PSMD1 PE=1 SV=2	Q99460	PSMD1	1.049	0.887621
	Structural maintenance of chromosomes protein 1A OS=Homo sapiens OX=9606 GN=SMC1A PE=1 SV=2	Q14683	SMC1A	1.048	0.847926
	UMP-CMP kinase OS=Homo sapiens OX=9606 GN=CMPK1 PE=1 SV=3	P30085	CMPK1	1.053	0.830461
	Enhancer of mRNA-decapping protein 4 OS=Homo sapiens OX=9606 GN=EDC4 PE=1 SV=1	Q6P2E9	EDC4	1.051	0.854606
	Inorganic pyrophosphatase OS=Homo sapiens OX=9606 GN=PPA1 PE=1 SV=2	Q15181	PPA1	1.052	0.871561
	Vesicle-associated membrane protein-associated protein A OS=Homo sapiens OX=9606 GN=VAPA PE=1 SV=3	Q9P0L0	VAPA	1.047	0.867686
	60S ribosomal protein L8 OS=Homo sapiens OX=9606 GN=RPL8 PE=1 SV=2	P62917	RPL8	1.05	0.877486
	DNA mismatch repair protein Msh6 OS=Homo sapiens OX=9606 GN=MSH6 PE=1 SV=2	P52701	MSH6	1.05	0.850291
	Sialic acid synthase OS=Homo sapiens OX=9606 GN=NANS PE=1 SV=2	Q9NR45	NANS	1.051	0.881432
	Ribosome biogenesis regulatory protein homolog OS=Homo sapiens OX=9606 GN=RRS1 PE=1 SV=2	Q15050	RRS1	1.048	0.902676
	Pre-mRNA-processing factor 40 homolog A OS=Homo sapiens OX=9606 GN=PRPF40A PE=1 SV=2	O75400	PRPF40A	1.052	0.842146
	26S proteasome non-ATPase regulatory subunit 14 OS=Homo sapiens OX=9606 GN=PSMD14 PE=1 SV=1	O00487	PSMD14	1.053	0.838279
	Tubulin alpha chain-like 3 OS=Homo sapiens OX=9606 GN=TUBAL3 PE=1 SV=2	A6NHL2	TUBAL3	1.051	0.867222
	Dynein light chain 1, cytoplasmic OS=Homo sapiens OX=9606 GN=DYNLL1 PE=1 SV=1	P63167	DYNLL1	1.048	0.838797
	Probable 28S rRNA (cytosine(4447)-C(5))-methyltransferase OS=Homo sapiens OX=9606 GN=NOP2 PE=1 SV=2	P46087	NOP2	1.048	0.863774
	NHP2-like protein 1 OS=Homo sapiens OX=9606 GN=SNU13 PE=1 SV=3	P55769	SNU13	1.049	0.838239
	Non-histone chromosomal protein HMG-14 OS=Homo sapiens OX=9606 GN=HMGN1 PE=1 SV=3	P05114	HMGN1	1.052	0.811611
	Transducin beta-like protein 3 OS=Homo sapiens OX=9606 GN=TBL3 PE=1 SV=2	Q12788	TBL3	1.047	0.806353
	60S ribosomal protein L35 OS=Homo sapiens OX=9606 GN=RPL35 PE=1 SV=2	P42766	RPL35	1.052	0.871482
	Lipid droplet-regulating VLDL assembly factor AUP1 OS=Homo sapiens OX=9606 GN=AUP1 PE=1 SV=2	Q9Y679	AUP1	1.048	0.660583
	Grancalcin OS=Homo sapiens OX=9606 GN=GCA PE=1 SV=2	P28676	GCA	1.048	0.803618
	GH3 domain-containing protein OS=Homo sapiens OX=9606 GN=GHDC PE=1 SV=2	Q8N2G8	GHDC	1.048	0.870426
	Deoxycytidine kinase OS=Homo sapiens OX=9606 GN=DCK PE=1 SV=1	P27707	DCK	1.047	0.913068
	Guanine nucleotide-binding protein-like 1 OS=Homo sapiens OX=9606 GN=GNL1 PE=1 SV=2	P36915	GNL1	1.05	0.804067
	Neudesin OS=Homo sapiens OX=9606 GN=NENF PE=1 SV=1	Q9UMX5	NENF	1.049	0.882595
	Histone H2AX OS=Homo sapiens OX=9606 GN=H2AX PE=1 SV=2	P16104	H2AX	1.055	0.857928
	Pre-mRNA-processing-splicing factor 8 OS=Homo sapiens OX=9606 GN=PRPF8 PE=1 SV=2	Q6P2Q9	PRPF8	1.058	0.845696
	Adenylate kinase 2, mitochondrial OS=Homo sapiens OX=9606 GN=AK2 PE=1 SV=2	P54819	AK2	1.054	0.862789
	FACT complex subunit SSRP1 OS=Homo sapiens OX=9606 GN=SSRP1 PE=1 SV=1	Q08945	SSRP1	1.057	0.847355
	60S ribosomal protein L10a OS=Homo sapiens OX=9606 GN=RPL10A PE=1 SV=2	P62906	RPL10A	1.059	0.838934
	Fructose-bisphosphate aldolase C OS=Homo sapiens OX=9606 GN=ALDOC PE=1 SV=2	P09972	ALDOC	1.054	0.864482
	Flap endonuclease 1 OS=Homo sapiens OX=9606 GN=FEN1 PE=1 SV=1	P39748	FEN1	1.057	0.846679
	Heterogeneous nuclear ribonucleoprotein U-like protein 1 OS=Homo sapiens OX=9606 GN=HNRNPUL1 PE=1 SV=2	Q9BUJ2	HNRNPUL1	1.055	0.857018
	Sideroflexin-1 OS=Homo sapiens OX=9606 GN=SFXN1 PE=1 SV=4	Q9H9B4	SFXN1	1.06	0.816828
	Transcription elongation regulator 1 OS=Homo sapiens OX=9606 GN=TCERG1 PE=1 SV=2	O14776	TCERG1	1.053	0.863957
	40S ribosomal protein S26 OS=Homo sapiens OX=9606 GN=RPS26 PE=1 SV=3	P62854	RPS26	1.059	0.817314
	Prefoldin subunit 3 OS=Homo sapiens OX=9606 GN=VBP1 PE=1 SV=4	P61758	VBP1	1.056	0.877668
	Transmembrane protein 43 OS=Homo sapiens OX=9606 GN=TMEM43 PE=1 SV=1	Q9BTV4	TMEM43	1.054	0.84903
	Branched-chain-amino-acid aminotransferase, mitochondrial OS=Homo sapiens OX=9606 GN=BCAT2 PE=1 SV=2	O15382	BCAT2	1.054	0.897091
	Pericentriolar material 1 protein OS=Homo sapiens OX=9606 GN=PCM1 PE=1 SV=5	Q15154		1.059	0.755799
	mRNA export factor RAE1 OS=Homo sapiens OX=9606 GN=RAE1 PE=1 SV=1	P78406	RAE1	1.054	0.88666
	Integrin-linked protein kinase OS=Homo sapiens OX=9606 GN=ILK PE=1 SV=2	Q13418	ILK	1.055	0.887976
	AP-3 complex subunit beta-1 OS=Homo sapiens OX=9606 GN=AP3B1 PE=1 SV=3	O00203	AP3B1	1.054	0.825381
	SWI/SNF-related matrix-associated actin-dependent regulator of chromatin subfamily B member 1 OS=Homo sapiens OX=9606 GN=SMARCB1 PE=1 SV=2	Q12824	SMARCB1	1.055	0.804584
	Alcohol dehydrogenase class-3 OS=Homo sapiens OX=9606 GN=ADH5 PE=1 SV=4	P11766	ADH5	1.056	0.81424
	H/ACA ribonucleoprotein complex subunit 1 OS=Homo sapiens OX=9606 GN=GAR1 PE=1 SV=1	Q9NY12	GAR1	1.055	0.853693
	DNA-binding protein SATB2 OS=Homo sapiens OX=9606 GN=SATB2 PE=1 SV=2	Q9UPW6	SATB2	1.055	0.85637
	NADH-ubiquinone oxidoreductase chain 4 OS=Homo sapiens OX=9606 GN=MT-ND4 PE=1 SV=1	P03905	MT-ND4	1.057	0.866556
	Putative small nuclear ribonucleoprotein G-like protein 15 OS=Homo sapiens OX=9606 GN=SNRPGP15 PE=5 SV=2	A8MWD9	SNRPGP15	1.058	0.794163
	RNA-binding protein 5 OS=Homo sapiens OX=9606 GN=RBM5 PE=1 SV=2	P52756	RBM5	1.06	0.849606
	Lysosomal-trafficking regulator OS=Homo sapiens OX=9606 GN=LYST PE=1 SV=3	Q99698	LYST	1.054	0.865116
	DNA ligase 3 OS=Homo sapiens OX=9606 GN=LIG3 PE=1 SV=2	P49916	LIG3	1.059	0.781791
	Protein canopy homolog 3 OS=Homo sapiens OX=9606 GN=CNPY3 PE=1 SV=1	Q9BT09	CNPY3	1.056	0.771571
	Neutral cholesterol ester hydrolase 1 OS=Homo sapiens OX=9606 GN=NCEH1 PE=1 SV=3	Q6PIU2	NCEH1	1.059	0.822009
	Echinoderm microtubule-associated protein-like 2 OS=Homo sapiens OX=9606 GN=EML2 PE=1 SV=1	O95834	EML2	1.058	0.843772
	Isoform 3 of Ubiquitin-conjugating enzyme E2 Q2 OS=Homo sapiens OX=9606 GN=UBE2Q2	Q8WVN8-3	UBE2Q2	1.056	0.822141
	Trifunctional enzyme subunit alpha, mitochondrial OS=Homo sapiens OX=9606 GN=HADHA PE=1 SV=2	P40939	HADHA	1.062	0.826235
	Alanine--tRNA ligase, cytoplasmic OS=Homo sapiens OX=9606 GN=AARS1 PE=1 SV=2	P49588	AARS1	1.062	0.826938
[truncated: 1,152 more rows]

## Sheet: Table S6
Supplemental Table 6. CRISPR activation screen in MOLM13 cells treated with UBE2Ni
	Gene ID	Log fold change (UBE2Ni vs DMSO)	P Value	FDR	Score
	USP51	5.5757	2.03e-109	1.15e-104	22.248
	GPATCH2L	5.5629	1.73e-107	4.92e-103	22.048
	FTH1P18	5.5311	7.87e-103	1.49e-98	21.557
	DPH6	5.4834	3.26e-96	4.63e-92	20.84
	GFOD2	5.4285	3.96e-89	4.5e-85	20.044
	ASPG	5.3118	9.16e-76	7.42e-72	18.449
	LPP	5.3118	9.16e-76	7.42e-72	18.449
	TRMT112	5.2958	4.3e-74	3.05e-70	18.24
	CCNJ	5.2935	7.42e-74	4.68e-70	18.21
	NO-TARGET	5.2587	2.25e-70	1.28e-66	17.766
	SLC25A34	5.2326	7.3e-68	3.77e-64	17.438
	R3HDM2	5.2177	1.81e-66	8.56e-63	17.254
	PYGM	5.2164	2.38e-66	1.04e-62	17.238
	WIPI1	5.1981	1.1e-64	4.47e-61	17.015
	PARP11	5.1581	3.46e-61	1.31e-57	16.537
	MAD2L1BP	5.1496	1.82e-60	6.45e-57	16.436
	UQCRFS1	5.1324	4.86e-59	1.45e-55	16.236
	RNF11	5.1324	4.86e-59	1.45e-55	16.236
	CBX1	5.1324	4.86e-59	1.45e-55	16.236
	XAGE2	5.115	1.25e-57	3.38e-54	16.035
	CUL3	5.115	1.25e-57	3.38e-54	16.035
	SOX30	5.0973	3.08e-56	7.96e-53	15.835
	NFYC	5.096	3.95e-56	9.34e-53	15.819
	PDIA2	5.096	3.95e-56	9.34e-53	15.819
	PPFIBP1	5.0954	4.36e-56	9.9e-53	15.813
	USP32	5.0614	1.67e-53	3.64e-50	15.434
	SYF2	5.0604	1.99e-53	4.18e-50	15.423
	GPR1	5.031	2.71e-51	5.49e-48	15.102
	CLDN25	5.0246	7.67e-51	1.45e-47	15.033
	GPATCH2	5.0246	7.67e-51	1.45e-47	15.033
	DKKL1	5.0087	9.88e-50	1.81e-46	14.863
	ZHX1-C8orf76	4.9877	2.63e-48	4.53e-45	14.642
	C8orf86	4.9877	2.63e-48	4.53e-45	14.642
	KIF5A	4.9869	3.01e-48	5.03e-45	14.633
	SLC25A22	4.9861	3.41e-48	5.53e-45	14.624
	SEZ6L	4.9676	5.62e-47	8.17e-44	14.432
	FRAT1	4.9676	5.62e-47	8.17e-44	14.432
	CFAP52	4.9676	5.62e-47	8.17e-44	14.432
	C6orf201	4.9676	5.62e-47	8.17e-44	14.432
	CHMP7	4.963	1.11e-46	1.58e-43	14.385
	S100A4	4.9396	3.42e-45	4.51e-42	14.146
	LILRA5	4.9396	3.42e-45	4.51e-42	14.146
	FAHD1	4.9396	3.42e-45	4.51e-42	14.146
	OR51G2	4.9283	1.73e-44	2.14e-41	14.031
	DBP	4.9283	1.73e-44	2.14e-41	14.031
	DNAJB8	4.9283	1.73e-44	2.14e-41	14.031
	SLC22A25	4.9159	9.94e-44	1.18e-40	13.907
	SYCN	4.9159	9.94e-44	1.18e-40	13.907
	PIP4K2C	4.9112	1.9e-43	2.11e-40	13.861
	KRTAP12-1	4.9112	1.9e-43	2.11e-40	13.861
	AP2S1	4.9112	1.9e-43	2.11e-40	13.861
	PLCD4	4.9082	2.87e-43	3.07e-40	13.831
	ZNF302	4.9082	2.87e-43	3.07e-40	13.831
	SENP8	4.8917	2.73e-42	2.82e-39	13.668
	BHLHE40	4.8917	2.73e-42	2.82e-39	13.668
	SMYD2	4.8879	4.56e-42	4.54e-39	13.63
	PDE11A	4.8879	4.56e-42	4.54e-39	13.63
	REG1A	4.8714	4.05e-41	3.97e-38	13.47
	DTX3L	4.8671	7.09e-41	6.71e-38	13.429
	RAB3B	4.8671	7.09e-41	6.71e-38	13.429
	GALM	4.8463	1.02e-39	9.07e-37	13.23
	FAM169B	4.8463	1.02e-39	9.07e-37	13.23
	AASS	4.8463	1.02e-39	9.07e-37	13.23
	MID1	4.8463	1.02e-39	9.07e-37	13.23
	NPHS2	4.8421	1.74e-39	1.47e-36	13.19
	ZNF765	4.8421	1.74e-39	1.47e-36	13.19
	MTUS1	4.8421	1.74e-39	1.47e-36	13.19
	PPP3CC	4.8304	7.44e-39	6.04e-36	13.08
	TPH1	4.8304	7.44e-39	6.04e-36	13.08
	ZNF286B	4.8304	7.44e-39	6.04e-36	13.08
	ISG20L2	4.825	1.44e-38	1.12e-35	13.029
	GCG	4.825	1.44e-38	1.12e-35	13.029
	ZFP41	4.825	1.44e-38	1.12e-35	13.029
	MAST4	4.8166	4.03e-38	3.01e-35	12.951
	GOLGA6L2	4.8166	4.03e-38	3.01e-35	12.951
	PGK2	4.8166	4.03e-38	3.01e-35	12.951
	NUDC	4.8035	1.95e-37	1.37e-34	12.829
	SRPX2	4.8035	1.95e-37	1.37e-34	12.829
	ZNF280C	4.8035	1.95e-37	1.37e-34	12.829
	SLC2A6	4.8035	1.95e-37	1.37e-34	12.829
	ASB18	4.8035	1.95e-37	1.37e-34	12.829
	SPECC1	4.7907	8.82e-37	6.03e-34	12.712
	FAM187B	4.7907	8.82e-37	6.03e-34	12.712
	GRK7	4.7882	1.17e-36	7.75e-34	12.689
	PPID	4.7882	1.17e-36	7.75e-34	12.689
	WNT2	4.7882	1.17e-36	7.75e-34	12.689
	OR13C3	4.7816	2.54e-36	1.61e-33	12.628
	MTCH2	4.7816	2.54e-36	1.61e-33	12.628
	ZBED9	4.7816	2.54e-36	1.61e-33	12.628
	BTBD2	4.7816	2.54e-36	1.61e-33	12.628
	EIF3A	4.7643	1.82e-35	1.1e-32	12.473
	SURF6	4.7643	1.82e-35	1.1e-32	12.473
	UBD	4.7643	1.82e-35	1.1e-32	12.473
	NHLH1	4.7643	1.82e-35	1.1e-32	12.473
	ANKAR	4.7593	3.18e-35	1.84e-32	12.428
	LIPT2	4.7593	3.18e-35	1.84e-32	12.428
	CHKB	4.7593	3.18e-35	1.84e-32	12.428
	DUSP7	4.7593	3.18e-35	1.84e-32	12.428
	PNMA5	4.7448	1.59e-34	9.05e-32	12.299
	HNRNPA1	4.7448	1.59e-34	9.05e-32	12.299
	DDRGK1	4.7374	3.56e-34	1.91e-31	12.233
	FAM170A	4.7374	3.56e-34	1.91e-31	12.233
	DGKQ	4.7374	3.56e-34	1.91e-31	12.233
	EQTN	4.7374	3.56e-34	1.91e-31	12.233
	MYO1F	4.7374	3.56e-34	1.91e-31	12.233
	PJA2	4.7374	3.56e-34	1.91e-31	12.233
	VEGFB	4.7367	3.83e-34	1.98e-31	12.228
	RALGAPB	4.7367	3.83e-34	1.98e-31	12.228
	HOXA10	4.7367	3.83e-34	1.98e-31	12.228
	IL31RA	4.7367	3.83e-34	1.98e-31	12.228
	DLX4	4.7287	9.09e-34	4.65e-31	12.153
	C11orf24	4.7138	4.42e-33	2.16e-30	12.027
	CNR2	4.7138	4.42e-33	2.16e-30	12.027
	BRMS1	4.7138	4.42e-33	2.16e-30	12.027
	LOC389895	4.7138	4.42e-33	2.16e-30	12.027
	CCDC3	4.7138	4.42e-33	2.16e-30	12.027
	OR2AG1	4.71	6.57e-33	2.96e-30	11.994
	SCN7A	4.71	6.57e-33	2.96e-30	11.994
	VN1R1	4.71	6.57e-33	2.96e-30	11.994
	NO-TARGET	4.71	6.57e-33	2.96e-30	11.994
	CBSL	4.71	6.57e-33	2.96e-30	11.994
	MC3R	4.71	6.57e-33	2.96e-30	11.994
	CORIN	4.71	6.57e-33	2.96e-30	11.994
	MLLT3	4.71	6.57e-33	2.96e-30	11.994
	GALNT12	4.71	6.57e-33	2.96e-30	11.994
	DAAM1	4.71	6.57e-33	2.96e-30	11.994
	SLC3A2	4.7091	7.19e-33	3.22e-30	11.983
	TMCO1	4.7	1.86e-32	7.75e-30	11.908
	MYO1A	4.7	1.86e-32	7.75e-30	11.908
	STRADB	4.7	1.86e-32	7.75e-30	11.908
	DCAF1	4.7	1.86e-32	7.75e-30	11.908
	WDR62	4.7	1.86e-32	7.75e-30	11.908
	ZNF80	4.7	1.86e-32	7.75e-30	11.908
	C20orf27	4.7	1.86e-32	7.75e-30	11.908
	TMPRSS15	4.7	1.86e-32	7.75e-30	11.908
	VANGL1	4.7	1.86e-32	7.75e-30	11.908
	THSD1	4.6905	4.91e-32	1.93e-29	11.827
	USP40	4.6905	4.91e-32	1.93e-29	11.827
	MZB1	4.6905	4.91e-32	1.93e-29	11.827
	TGFB1	4.6905	4.91e-32	1.93e-29	11.827
	OR9A4	4.6905	4.91e-32	1.93e-29	11.827
	AP3D1	4.6905	4.91e-32	1.93e-29	11.827
	DMXL2	4.6905	4.91e-32	1.93e-29	11.827
	MUC12	4.6905	4.91e-32	1.93e-29	11.827
	LELP1	4.6821	1.15e-31	4.25e-29	11.755
	FMNL1	4.6821	1.15e-31	4.25e-29	11.755
	SLC25A6	4.6821	1.15e-31	4.25e-29	11.755
	PATL1	4.6821	1.15e-31	4.25e-29	11.755
	ALKAL2	4.6821	1.15e-31	4.25e-29	11.755
	NEDD1	4.6821	1.15e-31	4.25e-29	11.755
	OSBPL1A	4.6821	1.15e-31	4.25e-29	11.755
	NUP93	4.6821	1.15e-31	4.25e-29	11.755
	MST1R	4.6821	1.15e-31	4.25e-29	11.755
	ZMYM2	4.6668	5.23e-31	1.89e-28	11.626
	C19orf71	4.6668	5.23e-31	1.89e-28	11.626
	RBM12	4.6668	5.23e-31	1.89e-28	11.626
	NO-TARGET	4.6668	5.23e-31	1.89e-28	11.626
	TLCD1	4.6538	1.86e-30	6.5e-28	11.518
	MPL	4.6538	1.86e-30	6.5e-28	11.518
	ANKRD16	4.6538	1.86e-30	6.5e-28	11.518
	NEIL3	4.6538	1.86e-30	6.5e-28	11.518
	MAML3	4.6538	1.86e-30	6.5e-28	11.518
	HOXC13	4.6536	1.89e-30	6.5e-28	11.516
	TC2N	4.6536	1.89e-30	6.5e-28	11.516
	SAR1B	4.6536	1.89e-30	6.5e-28	11.516
	CSF1R	4.6434	4.99e-30	1.7e-27	11.428
	CHRNA3	4.6427	5.36e-30	1.77e-27	11.426
	LRRC57	4.6427	5.36e-30	1.77e-27	11.426
	NRBF2	4.6427	5.36e-30	1.77e-27	11.426
	ATXN2	4.6427	5.36e-30	1.77e-27	11.426
	TCAF2	4.6427	5.36e-30	1.77e-27	11.426
	CIB1	4.6427	5.36e-30	1.77e-27	11.426
	OR5L1	4.6246	2.94e-29	9.02e-27	11.277
	EDC4	4.6246	2.94e-29	9.02e-27	11.277
	LAGE3	4.6246	2.94e-29	9.02e-27	11.277
	SWI5	4.6246	2.94e-29	9.02e-27	11.277
	GAGE12J	4.6246	2.94e-29	9.02e-27	11.277
	RCBTB2	4.6246	2.94e-29	9.02e-27	11.277
	FAM220A	4.6246	2.94e-29	9.02e-27	11.277
	CENPO	4.6246	2.94e-29	9.02e-27	11.277
	SRP54	4.6246	2.94e-29	9.02e-27	11.277
	OR1D2	4.6246	2.94e-29	9.02e-27	11.277
	OLFML2B	4.6246	2.94e-29	9.02e-27	11.277
	ATXN10	4.6246	2.94e-29	9.02e-27	11.277
	SHISA5	4.6246	2.94e-29	9.02e-27	11.277
	SGCG	4.6182	5.28e-29	1.57e-26	11.226
	POLD4	4.6182	5.28e-29	1.57e-26	11.226
	MAPK4	4.6182	5.28e-29	1.57e-26	11.226
	MECOM	4.6182	5.28e-29	1.57e-26	11.226
	CXorf38	4.6182	5.28e-29	1.57e-26	11.226
	NOC3L	4.6182	5.28e-29	1.57e-26	11.226
	ZCCHC17	4.606	1.6e-28	4.62e-26	11.127
	CHL1	4.606	1.6e-28	4.62e-26	11.127
	SLC7A2	4.606	1.6e-28	4.62e-26	11.127
	RPL38	4.606	1.6e-28	4.62e-26	11.127
	CCND1	4.606	1.6e-28	4.62e-26	11.127
	ARFGAP3	4.606	1.6e-28	4.62e-26	11.127
	RIBC1	4.5949	4.33e-28	1.21e-25	11.038
	UTP11	4.5949	4.33e-28	1.21e-25	11.038
	TSPAN16	4.5949	4.33e-28	1.21e-25	11.038
	OSBPL9	4.5949	4.33e-28	1.21e-25	11.038
	WWC2	4.5949	4.33e-28	1.21e-25	11.038
	WDR13	4.5949	4.33e-28	1.21e-25	11.038
	YWHAZ	4.5933	5e-28	1.32e-25	11.025
	PSRC1	4.5933	5e-28	1.32e-25	11.025
	HLA-DQB1	4.5933	5e-28	1.32e-25	11.025
	CACNG4	4.5933	5e-28	1.32e-25	11.025
	ARHGEF16	4.5933	5e-28	1.32e-25	11.025
	ARHGEF37	4.5933	5e-28	1.32e-25	11.025
	MTNR1B	4.5933	5e-28	1.32e-25	11.025
	MAP2	4.5933	5e-28	1.32e-25	11.025
	ACAP1	4.5933	5e-28	1.32e-25	11.025
	MTFR2	4.5933	5e-28	1.32e-25	11.025
	FAM171A1	4.5933	5e-28	1.32e-25	11.025
	WDR17	4.5933	5e-28	1.32e-25	11.025
	C3orf80	4.5679	4.55e-27	1.16e-24	10.825
	MAML2	4.5679	4.55e-27	1.16e-24	10.825
	PHLDA3	4.5679	4.55e-27	1.16e-24	10.825
	CCL16	4.5679	4.55e-27	1.16e-24	10.825
	STX17	4.5679	4.55e-27	1.16e-24	10.825
	PCDH18	4.5679	4.55e-27	1.16e-24	10.825
	C9orf139	4.5679	4.55e-27	1.16e-24	10.825
	ROCK1	4.5679	4.55e-27	1.16e-24	10.825
	AP5B1	4.5646	6.01e-27	1.48e-24	10.799
	TRAF6	4.5646	6.01e-27	1.48e-24	10.799
	ZNF440	4.5646	6.01e-27	1.48e-24	10.799
	CABP1	4.5646	6.01e-27	1.48e-24	10.799
	TMEM74B	4.5646	6.01e-27	1.48e-24	10.799
	VAPA	4.5646	6.01e-27	1.48e-24	10.799
	MAP1S	4.5646	6.01e-27	1.48e-24	10.799
	MKNK2	4.5566	1.19e-26	2.82e-24	10.737
	ZNF714	4.5566	1.19e-26	2.82e-24	10.737
	YTHDC1	4.5566	1.19e-26	2.82e-24	10.737
	CTNND2	4.5566	1.19e-26	2.82e-24	10.737
	KRTAP15-1	4.5566	1.19e-26	2.82e-24	10.737
	TMEM165	4.5566	1.19e-26	2.82e-24	10.737
	AMPH	4.5566	1.19e-26	2.82e-24	10.737
	FOXI2	4.5566	1.19e-26	2.82e-24	10.737
	ZBTB16	4.5566	1.19e-26	2.82e-24	10.737
	ACP2	4.5421	3.97e-26	9.02e-24	10.624
	ANKRD34B	4.5421	3.97e-26	9.02e-24	10.624
	SSH1	4.5421	3.97e-26	9.02e-24	10.624
	BCAT1	4.5421	3.97e-26	9.02e-24	10.624
	KLF16	4.5421	3.97e-26	9.02e-24	10.624
	USP1	4.5421	3.97e-26	9.02e-24	10.624
	PELI1	4.5421	3.97e-26	9.02e-24	10.624
	C7orf49	4.5421	3.97e-26	9.02e-24	10.624
	NUP214	4.5421	3.97e-26	9.02e-24	10.624
	RETREG3	4.5421	3.97e-26	9.02e-24	10.624
	CRCT1	4.5421	3.97e-26	9.02e-24	10.624
	CCDC77	4.5337	7.9e-26	1.76e-23	10.56
	PINLYP	4.5337	7.9e-26	1.76e-23	10.56
	INTS8	4.5337	7.9e-26	1.76e-23	10.56
	PATL1	4.5337	7.9e-26	1.76e-23	10.56
	TMEM47	4.5158	3.34e-25	7.23e-23	10.424
	DPY30	4.5158	3.34e-25	7.23e-23	10.424
	RAB41	4.5158	3.34e-25	7.23e-23	10.424
	ETFB	4.5158	3.34e-25	7.23e-23	10.424
	PLA2G3	4.5158	3.34e-25	7.23e-23	10.424
	TMEM45A	4.5158	3.34e-25	7.23e-23	10.424
	RRAGA	4.5158	3.34e-25	7.23e-23	10.424
	KIAA1147	4.5158	3.34e-25	7.23e-23	10.424
	KCNJ4	4.5055	7.54e-25	1.59e-22	10.346
	NOL11	4.5055	7.54e-25	1.59e-22	10.346
	MAPK11	4.5055	7.54e-25	1.59e-22	10.346
	DEFB4B	4.5055	7.54e-25	1.59e-22	10.346
	LCN10	4.5055	7.54e-25	1.59e-22	10.346
	REXO4	4.5055	7.54e-25	1.59e-22	10.346
	EIF2S2	4.5055	7.54e-25	1.59e-22	10.346
	RBAK-RBAKDN	4.5055	7.54e-25	1.59e-22	10.346
	ZNF639	4.5021	9.8e-25	1.98e-22	10.321
	HERPUD1	4.5021	9.8e-25	1.98e-22	10.321
	ZPR1	4.5021	9.8e-25	1.98e-22	10.321
	APOL3	4.5021	9.8e-25	1.98e-22	10.321
	COL5A2	4.5021	9.8e-25	1.98e-22	10.321
	MICA	4.5021	9.8e-25	1.98e-22	10.321
	FAM107A	4.5021	9.8e-25	1.98e-22	10.321
	NDUFB10	4.5021	9.8e-25	1.98e-22	10.321
	NUP210L	4.5021	9.8e-25	1.98e-22	10.321
	ZNF174	4.5021	9.8e-25	1.98e-22	10.321
	PTPRF	4.5021	9.8e-25	1.98e-22	10.321
	AGTPBP1	4.4891	2.69e-24	5.3e-22	10.223
	SMG5	4.4891	2.69e-24	5.3e-22	10.223
	EFS	4.4891	2.69e-24	5.3e-22	10.223
	DCTN5	4.4891	2.69e-24	5.3e-22	10.223
	CFL1	4.4891	2.69e-24	5.3e-22	10.223
	ZNF804A	4.4891	2.69e-24	5.3e-22	10.223
	EMD	4.4891	2.69e-24	5.3e-22	10.223
	CLIP2	4.4698	1.15e-23	2.14e-21	10.082
	ZNF267	4.4698	1.15e-23	2.14e-21	10.082
	HOOK3	4.4698	1.15e-23	2.14e-21	10.082
	THBD	4.4698	1.15e-23	2.14e-21	10.082
	MOB2	4.4698	1.15e-23	2.14e-21	10.082
	ZNF517	4.4698	1.15e-23	2.14e-21	10.082
	PINK1	4.4698	1.15e-23	2.14e-21	10.082
	SNX15	4.4698	1.15e-23	2.14e-21	10.082
	KLHL4	4.4698	1.15e-23	2.14e-21	10.082
	LPCAT1	4.4698	1.15e-23	2.14e-21	10.082
	TM9SF2	4.4698	1.15e-23	2.14e-21	10.082
	ARHGAP45	4.4698	1.15e-23	2.14e-21	10.082
	ADAM29	4.4698	1.15e-23	2.14e-21	10.082
	MYBPC3	4.4698	1.15e-23	2.14e-21	10.082
	KRTAP10-3	4.4698	1.15e-23	2.14e-21	10.082
	IMPAD1	4.4698	1.15e-23	2.14e-21	10.082
	NO-TARGET	4.4618	2.09e-23	3.77e-21	10.023
	RASSF1	4.4618	2.09e-23	3.77e-21	10.023
	TRAPPC13	4.4618	2.09e-23	3.77e-21	10.023
	ZSCAN31	4.4618	2.09e-23	3.77e-21	10.023
	PLEKHA5	4.4618	2.09e-23	3.77e-21	10.023
	GAD1	4.4618	2.09e-23	3.77e-21	10.023
	JAKMIP3	4.4618	2.09e-23	3.77e-21	10.023
	P2RY12	4.4618	2.09e-23	3.77e-21	10.023
	DBF4	4.4618	2.09e-23	3.77e-21	10.023
	FKBP1B	4.4526	8.05e-24	1.58e-21	10.11
	SULT1C4	4.4525	4.13e-23	7.21e-21	9.9555
	FBXL3	4.4525	4.13e-23	7.21e-21	9.9555
	CHD9	4.4525	4.13e-23	7.21e-21	9.9555
	CECR6	4.4525	4.13e-23	7.21e-21	9.9555
	BTG3	4.4525	4.13e-23	7.21e-21	9.9555
	CPXM1	4.4525	4.13e-23	7.21e-21	9.9555
	ATP6V0C	4.4525	4.13e-23	7.21e-21	9.9555
	STX12	4.4525	4.13e-23	7.21e-21	9.9555
	HSPB11	4.4525	4.13e-23	7.21e-21	9.9555
	TAB3	4.4525	4.13e-23	7.21e-21	9.9555
	APOB	4.4525	4.13e-23	7.21e-21	9.9555
	AUNIP	4.4368	1.27e-22	2.13e-20	9.8428
	TYMSOS	4.4368	1.27e-22	2.13e-20	9.8428
	CRYBA4	4.4368	1.27e-22	2.13e-20	9.8428
	GCNT4	4.4368	1.27e-22	2.13e-20	9.8428
	GIPC3	4.4368	1.27e-22	2.13e-20	9.8428
	PIGN	4.4368	1.27e-22	2.13e-20	9.8428
	C16orf45	4.4368	1.27e-22	2.13e-20	9.8428
	MED13	4.4368	1.27e-22	2.13e-20	9.8428
	NO-TARGET	4.4368	1.27e-22	2.13e-20	9.8428
	LMNTD2	4.4368	1.27e-22	2.13e-20	9.8428
	MTMR8	4.4368	1.27e-22	2.13e-20	9.8428
	KRT4	4.4368	1.27e-22	2.13e-20	9.8428
	RNF139	4.4368	1.27e-22	2.13e-20	9.8428
	SLMAP	4.4368	1.27e-22	2.13e-20	9.8428
	CREB3L2	4.434	1.56e-22	2.51e-20	9.8226
	ZNF317	4.434	1.56e-22	2.51e-20	9.8226
	FBLN7	4.434	1.56e-22	2.51e-20	9.8226
	FGF17	4.434	1.56e-22	2.51e-20	9.8226
	MYO3A	4.434	1.56e-22	2.51e-20	9.8226
	CCDC106	4.434	1.56e-22	2.51e-20	9.8226
	FRMD5	4.434	1.56e-22	2.51e-20	9.8226
	COX20	4.434	1.56e-22	2.51e-20	9.8226
	FAM186A	4.434	1.56e-22	2.51e-20	9.8226
	HTR1B	4.434	1.56e-22	2.51e-20	9.8226
	TEX38	4.434	1.56e-22	2.51e-20	9.8226
	ENPP2	4.434	1.56e-22	2.51e-20	9.8226
	NR2E1	4.434	1.56e-22	2.51e-20	9.8226
	ZNF771	4.4056	1.11e-21	1.72e-19	9.6222
	RNF181	4.4056	1.11e-21	1.72e-19	9.6222
	SLC36A4	4.4056	1.11e-21	1.72e-19	9.6222
	PRC1	4.4056	1.11e-21	1.72e-19	9.6222
	OR1M1	4.4056	1.11e-21	1.72e-19	9.6222
	HIST1H1A	4.4056	1.11e-21	1.72e-19	9.6222
	ZNF253	4.4056	1.11e-21	1.72e-19	9.6222
	ERMN	4.4056	1.11e-21	1.72e-19	9.6222
	AMBP	4.4056	1.11e-21	1.72e-19	9.6222
	SYCE3	4.4056	1.11e-21	1.72e-19	9.6222
	MGAT4A	4.4056	1.11e-21	1.72e-19	9.6222
	SYT5	4.4056	1.11e-21	1.72e-19	9.6222
	FBXL4	4.4056	1.11e-21	1.72e-19	9.6222
	TNNI3K	4.4056	1.11e-21	1.72e-19	9.6222
	SOX9	4.403	1.33e-21	1.99e-19	9.6037
	ATG3	4.403	1.33e-21	1.99e-19	9.6037
	RPS25	4.403	1.33e-21	1.99e-19	9.6037
	RNF6	4.403	1.33e-21	1.99e-19	9.6037
	ATP4A	4.403	1.33e-21	1.99e-19	9.6037
	SLC22A9	4.403	1.33e-21	1.99e-19	9.6037
	FGA	4.403	1.33e-21	1.99e-19	9.6037
	LRRC29	4.403	1.33e-21	1.99e-19	9.6037
	PAG1	4.403	1.33e-21	1.99e-19	9.6037
	TMED7-TICAM2	4.403	1.33e-21	1.99e-19	9.6037
	AVPR1A	4.403	1.33e-21	1.99e-19	9.6037
	EVPLL	4.403	1.33e-21	1.99e-19	9.6037
	WDR89	4.403	1.33e-21	1.99e-19	9.6037
	CHMP4A	4.403	1.33e-21	1.99e-19	9.6037
	THOC5	4.3974	1.94e-21	2.77e-19	9.565
	DYNC1LI2	4.3974	1.94e-21	2.77e-19	9.565
	ELMO1	4.3974	1.94e-21	2.77e-19	9.565
	TNP2	4.3974	1.94e-21	2.77e-19	9.565
	SIX3	4.3974	1.94e-21	2.77e-19	9.565
	C15orf65	4.3974	1.94e-21	2.77e-19	9.565
	ALDOB	4.3974	1.94e-21	2.77e-19	9.565
	ZBTB43	4.3974	1.94e-21	2.77e-19	9.565
	POC1A	4.3974	1.94e-21	2.77e-19	9.565
	IL9R	4.3974	1.94e-21	2.77e-19	9.565
	OCLN	4.3974	1.94e-21	2.77e-19	9.565
	CCT6A	4.3974	1.94e-21	2.77e-19	9.565
	UBE2J1	4.3974	1.94e-21	2.77e-19	9.565
	ZKSCAN4	4.3974	1.94e-21	2.77e-19	9.565
	CCM2L	4.3974	1.94e-21	2.77e-19	9.565
	SLC25A28	4.3974	1.94e-21	2.77e-19	9.565
	ZNF365	4.3839	1.1e-21	1.72e-19	9.6171
	SARNP	4.3767	7.66e-21	1.04e-18	9.4218
	NAP1L1	4.3767	7.66e-21	1.04e-18	9.4218
	CCDC87	4.3767	7.66e-21	1.04e-18	9.4218
	UBTFL1	4.3767	7.66e-21	1.04e-18	9.4218
	PLXNA3	4.3767	7.66e-21	1.04e-18	9.4218
	PIAS2	4.3767	7.66e-21	1.04e-18	9.4218
	CYSLTR1	4.3767	7.66e-21	1.04e-18	9.4218
	ZMYND12	4.3767	7.66e-21	1.04e-18	9.4218
	CCDC36	4.3767	7.66e-21	1.04e-18	9.4218
	NEIL3	4.3767	7.66e-21	1.04e-18	9.4218
	MRI1	4.3767	7.66e-21	1.04e-18	9.4218
	C11orf95	4.3767	7.66e-21	1.04e-18	9.4218
	MIEF2	4.3767	7.66e-21	1.04e-18	9.4218
	FAM181A	4.3767	7.66e-21	1.04e-18	9.4218
	FHOD3	4.3767	7.66e-21	1.04e-18	9.4218
	GZMH	4.3767	7.66e-21	1.04e-18	9.4218
	C21orf91	4.3767	7.66e-21	1.04e-18	9.4218
	C14orf37	4.3767	7.66e-21	1.04e-18	9.4218
	VASH2	4.3767	7.66e-21	1.04e-18	9.4218
	DDX3X	4.3767	7.66e-21	1.04e-18	9.4218
	BOD1L2	4.3767	7.66e-21	1.04e-18	9.4218
	APAF1	4.3767	7.66e-21	1.04e-18	9.4218
	PERP	4.3767	7.66e-21	1.04e-18	9.4218
	KCNN1	4.3683	1.32e-20	1.73e-18	9.3646
	TCTE3	4.3683	1.32e-20	1.73e-18	9.3646
	HIPK4	4.3683	1.32e-20	1.73e-18	9.3646
	ZNF286A	4.3683	1.32e-20	1.73e-18	9.3646
	STRN	4.3683	1.32e-20	1.73e-18	9.3646
	GORAB	4.3683	1.32e-20	1.73e-18	9.3646
	LRRC3B	4.3683	1.32e-20	1.73e-18	9.3646
	SLC2A13	4.3683	1.32e-20	1.73e-18	9.3646
	RACGAP1	4.3683	1.32e-20	1.73e-18	9.3646
	STARD3NL	4.3683	1.32e-20	1.73e-18	9.3646
	PDE6H	4.3683	1.32e-20	1.73e-18	9.3646
	DDO	4.3683	1.32e-20	1.73e-18	9.3646
	RPL19	4.3683	1.32e-20	1.73e-18	9.3646
	TNFSF12-TNFSF13	4.3683	1.32e-20	1.73e-18	9.3646
	NEXN	4.3472	5.07e-20	6.45e-18	9.2214
	VWCE	4.3472	5.07e-20	6.45e-18	9.2214
	RPS6KB1	4.3472	5.07e-20	6.45e-18	9.2214
	ADPRH	4.3472	5.07e-20	6.45e-18	9.2214
	TMEM26	4.3472	5.07e-20	6.45e-18	9.2214
	C17orf78	4.3472	5.07e-20	6.45e-18	9.2214
	MICU3	4.3472	5.07e-20	6.45e-18	9.2214
	NDFIP2	4.3472	5.07e-20	6.45e-18	9.2214
	FAAP24	4.3472	5.07e-20	6.45e-18	9.2214
	CTTN	4.3472	5.07e-20	6.45e-18	9.2214
	LOC388813	4.3472	5.07e-20	6.45e-18	9.2214
	PTGES2	4.3472	5.07e-20	6.45e-18	9.2214
	DPP6	4.3402	7.85e-20	9.62e-18	9.1744
	TUBGCP5	4.3402	7.85e-20	9.62e-18	9.1744
	CTSE	4.3402	7.85e-20	9.62e-18	9.1744
	NO-TARGET	4.3402	7.85e-20	9.62e-18	9.1744
	PRAME	4.3402	7.85e-20	9.62e-18	9.1744
	DUSP3	4.3402	7.85e-20	9.62e-18	9.1744
	GAPVD1	4.3402	7.85e-20	9.62e-18	9.1744
	CCS	4.3402	7.85e-20	9.62e-18	9.1744
	ERCC6-PGBD3	4.3402	7.85e-20	9.62e-18	9.1744
	TMEM126A	4.3402	7.85e-20	9.62e-18	9.1744
	CLEC19A	4.3402	7.85e-20	9.62e-18	9.1744
	ATP6V1D	4.3402	7.85e-20	9.62e-18	9.1744
	SLC36A4	4.3402	7.85e-20	9.62e-18	9.1744
	PHACTR1	4.3402	7.85e-20	9.62e-18	9.1744
	KLHDC7A	4.3402	7.85e-20	9.62e-18	9.1744
	MCIDAS	4.3402	7.85e-20	9.62e-18	9.1744
	VASP	4.3329	1.23e-19	1.46e-17	9.1256
	RORC	4.3329	1.23e-19	1.46e-17	9.1256
	WBP2NL	4.3329	1.23e-19	1.46e-17	9.1256
	PIK3R6	4.3329	1.23e-19	1.46e-17	9.1256
	MMP21	4.3329	1.23e-19	1.46e-17	9.1256
	LEFTY2	4.3329	1.23e-19	1.46e-17	9.1256
	PIK3CG	4.3329	1.23e-19	1.46e-17	9.1256
	RTN4RL1	4.3329	1.23e-19	1.46e-17	9.1256
	DACT1	4.3329	1.23e-19	1.46e-17	9.1256
	DCN	4.3329	1.23e-19	1.46e-17	9.1256
	SULT4A1	4.3329	1.23e-19	1.46e-17	9.1256
	PIP5K1B	4.3329	1.23e-19	1.46e-17	9.1256
	STUM	4.3329	1.23e-19	1.46e-17	9.1256
	TMEM237	4.3329	1.23e-19	1.46e-17	9.1256
	ELOA	4.3329	1.23e-19	1.46e-17	9.1256
	ACTG2	4.3329	1.23e-19	1.46e-17	9.1256
	CENPH	4.3329	1.23e-19	1.46e-17	9.1256
	HSPB8	4.3329	1.23e-19	1.46e-17	9.1256
	TFPI	4.3171	3.22e-19	3.65e-17	9.021
	CCDC105	4.3171	3.22e-19	3.65e-17	9.021
	C15orf61	4.3171	3.22e-19	3.65e-17	9.021
	FSTL5	4.3171	3.22e-19	3.65e-17	9.021
	RBFA	4.3171	3.22e-19	3.65e-17	9.021
	LRRC70	4.3171	3.22e-19	3.65e-17	9.021
	MFSD2A	4.3171	3.22e-19	3.65e-17	9.021
	LDB3	4.3171	3.22e-19	3.65e-17	9.021
	CDK5RAP1	4.3171	3.22e-19	3.65e-17	9.021
	ATP6V1G1	4.3171	3.22e-19	3.65e-17	9.021
	RFNG	4.3171	3.22e-19	3.65e-17	9.021
	HNRNPF	4.3171	3.22e-19	3.65e-17	9.021
	COX6A1	4.3171	3.22e-19	3.65e-17	9.021
	ENOPH1	4.3171	3.22e-19	3.65e-17	9.021
	DEAF1	4.3171	3.22e-19	3.65e-17	9.021
	ADAD1	4.3171	3.22e-19	3.65e-17	9.021
	JAZF1	4.3171	3.22e-19	3.65e-17	9.021
	TUBB3	4.3171	3.22e-19	3.65e-17	9.021
	FRK	4.3171	3.22e-19	3.65e-17	9.021
	AZI2	4.3171	3.22e-19	3.65e-17	9.021
	FCRL2	4.2965	1.09e-18	1.19e-16	8.8865
	MZT1	4.2965	1.09e-18	1.19e-16	8.8865
	PYCARD	4.2965	1.09e-18	1.19e-16	8.8865
	MRPL40	4.2965	1.09e-18	1.19e-16	8.8865
	YIPF6	4.2965	1.09e-18	1.19e-16	8.8865
	GINS3	4.2965	1.09e-18	1.19e-16	8.8865
	RP1	4.2965	1.09e-18	1.19e-16	8.8865
	PRDM4	4.2965	1.09e-18	1.19e-16	8.8865
	KRTAP20-2	4.2965	1.09e-18	1.19e-16	8.8865
	LRRTM1	4.2965	1.09e-18	1.19e-16	8.8865
	GRXCR1	4.2965	1.09e-18	1.19e-16	8.8865
	METTL17	4.2965	1.09e-18	1.19e-16	8.8865
	SH3D19	4.2965	1.09e-18	1.19e-16	8.8865
	PELO	4.2965	1.09e-18	1.19e-16	8.8865
	CYP2E1	4.2965	1.09e-18	1.19e-16	8.8865
	KIAA0556	4.2965	1.09e-18	1.19e-16	8.8865
	SEMA6A	4.2965	1.09e-18	1.19e-16	8.8865
	OR7G3	4.2863	1.97e-18	2.06e-16	8.8206
	SHISA7	4.2863	1.97e-18	2.06e-16	8.8206
	TERB1	4.2863	1.97e-18	2.06e-16	8.8206
	CTU2	4.2863	1.97e-18	2.06e-16	8.8206
	HDAC8	4.2863	1.97e-18	2.06e-16	8.8206
	FAM24B	4.2863	1.97e-18	2.06e-16	8.8206
	TREM1	4.2863	1.97e-18	2.06e-16	8.8206
	ADRA2C	4.2863	1.97e-18	2.06e-16	8.8206
	PBX3	4.2863	1.97e-18	2.06e-16	8.8206
	NR2E1	4.2863	1.97e-18	2.06e-16	8.8206
	CAST	4.2863	1.97e-18	2.06e-16	8.8206
	AIRE	4.2863	1.97e-18	2.06e-16	8.8206
	TRIM68	4.2863	1.97e-18	2.06e-16	8.8206
	LOC283454	4.2863	1.97e-18	2.06e-16	8.8206
	MYH7	4.2863	1.97e-18	2.06e-16	8.8206
	NEMP1	4.2863	1.97e-18	2.06e-16	8.8206
	PDLIM5	4.2863	1.97e-18	2.06e-16	8.8206
	RGS9	4.2863	1.97e-18	2.06e-16	8.8206
	TEP1	4.2863	1.97e-18	2.06e-16	8.8206
	HLX	4.2863	1.97e-18	2.06e-16	8.8206
	UPK3A	4.2863	1.97e-18	2.06e-16	8.8206
	SP7	4.2863	1.97e-18	2.06e-16	8.8206
	TMEM115	4.2806	2.73e-18	2.73e-16	8.7839
	ACSBG2	4.2806	2.73e-18	2.73e-16	8.7839
	BASP1	4.2806	2.73e-18	2.73e-16	8.7839
	ELN	4.2806	2.73e-18	2.73e-16	8.7839
	LRRC55	4.2806	2.73e-18	2.73e-16	8.7839
	TKT	4.2806	2.73e-18	2.73e-16	8.7839
	DNTT	4.2806	2.73e-18	2.73e-16	8.7839
	DYM	4.2806	2.73e-18	2.73e-16	8.7839
	UBE4A	4.2806	2.73e-18	2.73e-16	8.7839
	ST3GAL2	4.2806	2.73e-18	2.73e-16	8.7839
	LSM3	4.2806	2.73e-18	2.73e-16	8.7839
	BMP15	4.2806	2.73e-18	2.73e-16	8.7839
	KRTAP10-6	4.2806	2.73e-18	2.73e-16	8.7839
	TRDN	4.2806	2.73e-18	2.73e-16	8.7839
	MITD1	4.2806	2.73e-18	2.73e-16	8.7839
	CAGE1	4.2806	2.73e-18	2.73e-16	8.7839
	LY6G5C	4.2806	2.73e-18	2.73e-16	8.7839
	ARPP21	4.2806	2.73e-18	2.73e-16	8.7839
	DEDD2	4.2806	2.73e-18	2.73e-16	8.7839
	GJD4	4.2806	2.73e-18	2.73e-16	8.7839
	PRPH	4.2806	2.73e-18	2.73e-16	8.7839
	IFT20	4.2806	2.73e-18	2.73e-16	8.7839
	EDDM3B	4.2806	2.73e-18	2.73e-16	8.7839
	RTBDN	4.2806	2.73e-18	2.73e-16	8.7839
	SULT6B1	4.2806	2.73e-18	2.73e-16	8.7839
	NO-TARGET	4.2592	9.1e-18	8.83e-16	8.6475
	RTKN	4.2592	9.1e-18	8.83e-16	8.6475
	CER1	4.2592	9.1e-18	8.83e-16	8.6475
	RNF141	4.2592	9.1e-18	8.83e-16	8.6475
	PPCS	4.2592	9.1e-18	8.83e-16	8.6475
	CERKL	4.2592	9.1e-18	8.83e-16	8.6475
	MAP9	4.2592	9.1e-18	8.83e-16	8.6475
	COQ2	4.2592	9.1e-18	8.83e-16	8.6475
	C11orf97	4.2592	9.1e-18	8.83e-16	8.6475
	CD79A	4.2592	9.1e-18	8.83e-16	8.6475
	VN1R1	4.2592	9.1e-18	8.83e-16	8.6475
	IFNW1	4.2592	9.1e-18	8.83e-16	8.6475
	PRDX3	4.2592	9.1e-18	8.83e-16	8.6475
	LRRC26	4.2592	9.1e-18	8.83e-16	8.6475
	KCNAB2	4.2592	9.1e-18	8.83e-16	8.6475
	F2	4.2592	9.1e-18	8.83e-16	8.6475
	KRT14	4.2592	9.1e-18	8.83e-16	8.6475
	MZF1	4.2592	9.1e-18	8.83e-16	8.6475
	ZNF112	4.2549	1.16e-17	1.08e-15	8.6202
	ASB16	4.2549	1.16e-17	1.08e-15	8.6202
	EXOSC8	4.2549	1.16e-17	1.08e-15	8.6202
	HPS3	4.2549	1.16e-17	1.08e-15	8.6202
	TTC39B	4.2549	1.16e-17	1.08e-15	8.6202
	SMTN	4.2549	1.16e-17	1.08e-15	8.6202
	ARL2BP	4.2549	1.16e-17	1.08e-15	8.6202
	GMCL1	4.2549	1.16e-17	1.08e-15	8.6202
	GSS	4.2549	1.16e-17	1.08e-15	8.6202
	FCHSD2	4.2549	1.16e-17	1.08e-15	8.6202
	ASB8	4.2549	1.16e-17	1.08e-15	8.6202
	FTHL17	4.2549	1.16e-17	1.08e-15	8.6202
	HECW1	4.2549	1.16e-17	1.08e-15	8.6202
	UGT2B17	4.2549	1.16e-17	1.08e-15	8.6202
	RAPGEF6	4.2549	1.16e-17	1.08e-15	8.6202
	CLCN4	4.2549	1.16e-17	1.08e-15	8.6202
	PPP1R14D	4.2549	1.16e-17	1.08e-15	8.6202
	HMGB1	4.2549	1.16e-17	1.08e-15	8.6202
	ATP11B	4.2549	1.16e-17	1.08e-15	8.6202
	S100A6	4.2549	1.16e-17	1.08e-15	8.6202
	KLHL38	4.2549	1.16e-17	1.08e-15	8.6202
	KLHDC2	4.2549	1.16e-17	1.08e-15	8.6202
	FAM114A1	4.2549	1.16e-17	1.08e-15	8.6202
	UBE2D2	4.2227	6.52e-17	5.9e-15	8.4197
	CD81	4.2227	6.52e-17	5.9e-15	8.4197
	CD1D	4.2227	6.52e-17	5.9e-15	8.4197
	ARHGEF26	4.2227	6.52e-17	5.9e-15	8.4197
	DEFB132	4.2227	6.52e-17	5.9e-15	8.4197
	NOD1	4.2227	6.52e-17	5.9e-15	8.4197
	FBLN5	4.2227	6.52e-17	5.9e-15	8.4197
	SPRY4	4.2227	6.52e-17	5.9e-15	8.4197
	TMEM201	4.2227	6.52e-17	5.9e-15	8.4197
	HDAC10	4.2227	6.52e-17	5.9e-15	8.4197
	CBWD5	4.2227	6.52e-17	5.9e-15	8.4197
	NO-TARGET	4.2227	6.52e-17	5.9e-15	8.4197
	MAP9	4.2227	6.52e-17	5.9e-15	8.4197
	COX10	4.2227	6.52e-17	5.9e-15	8.4197
	CUL4A	4.2227	6.52e-17	5.9e-15	8.4197
	CTSC	4.2227	6.52e-17	5.9e-15	8.4197
	C6orf201	4.2227	6.52e-17	5.9e-15	8.4197
	CLEC10A	4.2227	6.52e-17	5.9e-15	8.4197
	SLC1A6	4.2227	6.52e-17	5.9e-15	8.4197
	RNF5	4.2209	7.19e-17	6.23e-15	8.4084
	MRPL57	4.2209	7.19e-17	6.23e-15	8.4084
	USP17L8	4.2209	7.19e-17	6.23e-15	8.4084
	SCN11A	4.2209	7.19e-17	6.23e-15	8.4084
	NOD2	4.2209	7.19e-17	6.23e-15	8.4084
	NUP50	4.2209	7.19e-17	6.23e-15	8.4084
	SKIDA1	4.2209	7.19e-17	6.23e-15	8.4084
	OR1G1	4.2209	7.19e-17	6.23e-15	8.4084
	ESCO1	4.2209	7.19e-17	6.23e-15	8.4084
	GJA9	4.2209	7.19e-17	6.23e-15	8.4084
	EVL	4.2209	7.19e-17	6.23e-15	8.4084
	S100A4	4.2209	7.19e-17	6.23e-15	8.4084
	DCDC2	4.2209	7.19e-17	6.23e-15	8.4084
	IL2RA	4.2209	7.19e-17	6.23e-15	8.4084
	LIMCH1	4.2209	7.19e-17	6.23e-15	8.4084
	C18orf63	4.2209	7.19e-17	6.23e-15	8.4084
	OSR1	4.2209	7.19e-17	6.23e-15	8.4084
	LOC389602	4.2209	7.19e-17	6.23e-15	8.4084
	FMR1NB	4.2209	7.19e-17	6.23e-15	8.4084
	CD300LD	4.2209	7.19e-17	6.23e-15	8.4084
	ZMIZ2	4.2209	7.19e-17	6.23e-15	8.4084
	MX1	4.2209	7.19e-17	6.23e-15	8.4084
	PAQR4	4.2209	7.19e-17	6.23e-15	8.4084
	PLD1	4.2209	7.19e-17	6.23e-15	8.4084
	SMARCD2	4.2209	7.19e-17	6.23e-15	8.4084
	PHF8	4.2209	7.19e-17	6.23e-15	8.4084
	UTP3	4.2209	7.19e-17	6.23e-15	8.4084
	RAB8B	4.2201	2.31e-17	2.15e-15	8.533
	UTS2R	4.2184	8.16e-17	6.87e-15	8.3934
	SLITRK4	4.2184	8.16e-17	6.87e-15	8.3934
	FAM111A	4.2184	8.16e-17	6.87e-15	8.3934
	SLC35A2	4.2184	8.16e-17	6.87e-15	8.3934
	PCNP	4.2184	8.16e-17	6.87e-15	8.3934
	CHST1	4.2184	8.16e-17	6.87e-15	8.3934
	SURF4	4.2184	8.16e-17	6.87e-15	8.3934
	METTL6	4.2184	8.16e-17	6.87e-15	8.3934
	GH1	4.2184	8.16e-17	6.87e-15	8.3934
	SPTSSA	4.2184	8.16e-17	6.87e-15	8.3934
	SUPT20HL2	4.2184	8.16e-17	6.87e-15	8.3934
	TRPM1	4.2184	8.16e-17	6.87e-15	8.3934
	GPR52	4.2184	8.16e-17	6.87e-15	8.3934
	HR	4.2184	8.16e-17	6.87e-15	8.3934
	C10orf35	4.2184	8.16e-17	6.87e-15	8.3934
	HSPBP1	4.2184	8.16e-17	6.87e-15	8.3934
	PRNP	4.2184	8.16e-17	6.87e-15	8.3934
	FASTKD1	4.2184	8.16e-17	6.87e-15	8.3934
	RPL18A	4.2184	8.16e-17	6.87e-15	8.3934
	PLCG2	4.2184	8.16e-17	6.87e-15	8.3934
	ADGRL3	4.1898	3.54e-16	2.84e-14	8.2193
	TUBGCP3	4.1898	3.54e-16	2.84e-14	8.2193
	ATG4A	4.1898	3.54e-16	2.84e-14	8.2193
	PLXNA3	4.1898	3.54e-16	2.84e-14	8.2193
	CWC15	4.1898	3.54e-16	2.84e-14	8.2193
	NUFIP1	4.1898	3.54e-16	2.84e-14	8.2193
	TROAP	4.1898	3.54e-16	2.84e-14	8.2193
	GATAD2B	4.1898	3.54e-16	2.84e-14	8.2193
	ARMC10	4.1898	3.54e-16	2.84e-14	8.2193
	C12orf65	4.1898	3.54e-16	2.84e-14	8.2193
	NEK6	4.1898	3.54e-16	2.84e-14	8.2193
	FAM207A	4.1898	3.54e-16	2.84e-14	8.2193
	ACER3	4.1898	3.54e-16	2.84e-14	8.2193
	PRF1	4.1898	3.54e-16	2.84e-14	8.2193
	WDR13	4.1898	3.54e-16	2.84e-14	8.2193
	APOOL	4.1898	3.54e-16	2.84e-14	8.2193
	TUSC5	4.1898	3.54e-16	2.84e-14	8.2193
	SLC25A16	4.1898	3.54e-16	2.84e-14	8.2193
	MGME1	4.1898	3.54e-16	2.84e-14	8.2193
	HIST1H1C	4.1898	3.54e-16	2.84e-14	8.2193
	PEF1	4.1898	3.54e-16	2.84e-14	8.2193
	SLC6A12	4.1898	3.54e-16	2.84e-14	8.2193
	MED23	4.1898	3.54e-16	2.84e-14	8.2193
	STAP1	4.1898	3.54e-16	2.84e-14	8.2193
	DSCR3	4.1898	3.54e-16	2.84e-14	8.2193
	KRTAP16-1	4.1898	3.54e-16	2.84e-14	8.2193
	GFI1	4.1898	3.54e-16	2.84e-14	8.2193
	SSX4	4.1898	3.54e-16	2.84e-14	8.2193
	RASSF3	4.1898	3.54e-16	2.84e-14	8.2193
	SLFN5	4.1898	3.54e-16	2.84e-14	8.2193
	PHOSPHO1	4.1898	3.54e-16	2.84e-14	8.2193
	FXYD1	4.1898	3.54e-16	2.84e-14	8.2193
	CRYBB1	4.1898	3.54e-16	2.84e-14	8.2193
	DDX23	4.1815	5.36e-16	4.12e-14	8.1693
	EIF3CL	4.1815	5.36e-16	4.12e-14	8.1693
	MAMDC4	4.1815	5.36e-16	4.12e-14	8.1693
	GABRE	4.1815	5.36e-16	4.12e-14	8.1693
	NAA40	4.1815	5.36e-16	4.12e-14	8.1693
	SORD	4.1815	5.36e-16	4.12e-14	8.1693
	CEP128	4.1815	5.36e-16	4.12e-14	8.1693
	LILRB2	4.1815	5.36e-16	4.12e-14	8.1693
	CCDC92	4.1815	5.36e-16	4.12e-14	8.1693
	UNC93A	4.1815	5.36e-16	4.12e-14	8.1693
	LCN1	4.1815	5.36e-16	4.12e-14	8.1693
	ADPRHL1	4.1815	5.36e-16	4.12e-14	8.1693
	CRYL1	4.1815	5.36e-16	4.12e-14	8.1693
	CCP110	4.1815	5.36e-16	4.12e-14	8.1693
	RTTN	4.1815	5.36e-16	4.12e-14	8.1693
	TBX2	4.1815	5.36e-16	4.12e-14	8.1693
	BHLHE23	4.1815	5.36e-16	4.12e-14	8.1693
	IZUMO1R	4.1815	5.36e-16	4.12e-14	8.1693
	CCNI	4.1815	5.36e-16	4.12e-14	8.1693
	TEC	4.1815	5.36e-16	4.12e-14	8.1693
	2024-09-06	4.1815	5.36e-16	4.12e-14	8.1693
	NO-TARGET	4.1815	5.36e-16	4.12e-14	8.1693
	NO-TARGET	4.1815	5.36e-16	4.12e-14	8.1693
	RUVBL1	4.1815	5.36e-16	4.12e-14	8.1693
	NO-TARGET	4.1815	5.36e-16	4.12e-14	8.1693
	KRT71	4.1815	5.36e-16	4.12e-14	8.1693
	ULK2	4.1815	5.36e-16	4.12e-14	8.1693
	ICA1	4.1815	5.36e-16	4.12e-14	8.1693
	PDX1	4.1815	5.36e-16	4.12e-14	8.1693
	AOC3	4.1815	5.36e-16	4.12e-14	8.1693
	ERICH2	4.1815	5.36e-16	4.12e-14	8.1693
	KDM7A	4.18	7.46e-20	9.47e-18	9.1667
	ZNF526	4.1562	1.84e-15	1.35e-13	8.0189
	IFI27	4.1562	1.84e-15	1.35e-13	8.0189
	KAZN	4.1562	1.84e-15	1.35e-13	8.0189
	UQCRFS1	4.1562	1.84e-15	1.35e-13	8.0189
	NPDC1	4.1562	1.84e-15	1.35e-13	8.0189
	SLC48A1	4.1562	1.84e-15	1.35e-13	8.0189
	CLRN2	4.1562	1.84e-15	1.35e-13	8.0189
	GALNTL5	4.1562	1.84e-15	1.35e-13	8.0189
	RCAN3	4.1562	1.84e-15	1.35e-13	8.0189
	SLC16A13	4.1562	1.84e-15	1.35e-13	8.0189
	RAB11FIP3	4.1562	1.84e-15	1.35e-13	8.0189
	ZNF2	4.1562	1.84e-15	1.35e-13	8.0189
	CCDC178	4.1562	1.84e-15	1.35e-13	8.0189
	UBR5	4.1562	1.84e-15	1.35e-13	8.0189
	NECAP1	4.1562	1.84e-15	1.35e-13	8.0189
	VIPAS39	4.1562	1.84e-15	1.35e-13	8.0189
	LYG1	4.1562	1.84e-15	1.35e-13	8.0189
	KCNH6	4.1562	1.84e-15	1.35e-13	8.0189
	TAS2R3	4.1562	1.84e-15	1.35e-13	8.0189
	HEATR5B	4.1562	1.84e-15	1.35e-13	8.0189
	KCNA7	4.1562	1.84e-15	1.35e-13	8.0189
	TBRG1	4.1562	1.84e-15	1.35e-13	8.0189
	RASSF6	4.1562	1.84e-15	1.35e-13	8.0189
	DDX1	4.1562	1.84e-15	1.35e-13	8.0189
	DEXI	4.1562	1.84e-15	1.35e-13	8.0189
	TMEM185A	4.1562	1.84e-15	1.35e-13	8.0189
	ITGB3BP	4.1562	1.84e-15	1.35e-13	8.0189
	EEF1A2	4.1562	1.84e-15	1.35e-13	8.0189
	CYB5R2	4.1562	1.84e-15	1.35e-13	8.0189
	WSB2	4.1562	1.84e-15	1.35e-13	8.0189
	PGRMC1	4.1562	1.84e-15	1.35e-13	8.0189
	N4BP1	4.1562	1.84e-15	1.35e-13	8.0189
	TIMP1	4.1562	1.84e-15	1.35e-13	8.0189
	WDR64	4.1562	1.84e-15	1.35e-13	8.0189
	CNKSR2	4.1562	1.84e-15	1.35e-13	8.0189
	MS4A14	4.1535	2.1e-15	1.48e-13	8.0029
	CENPB	4.1535	2.1e-15	1.48e-13	8.0029
	CAP1	4.1535	2.1e-15	1.48e-13	8.0029
	KREMEN1	4.1535	2.1e-15	1.48e-13	8.0029
	NIT1	4.1535	2.1e-15	1.48e-13	8.0029
	NTRK3	4.1535	2.1e-15	1.48e-13	8.0029
	NNT	4.1535	2.1e-15	1.48e-13	8.0029
	HIST1H4B	4.1535	2.1e-15	1.48e-13	8.0029
	ATP2B2	4.1535	2.1e-15	1.48e-13	8.0029
	MSANTD3-TMEFF1	4.1535	2.1e-15	1.48e-13	8.0029
	CCT5	4.1535	2.1e-15	1.48e-13	8.0029
	C1orf112	4.1535	2.1e-15	1.48e-13	8.0029
	SRSF1	4.1535	2.1e-15	1.48e-13	8.0029
	ACSF3	4.1535	2.1e-15	1.48e-13	8.0029
	COL4A2-AS2	4.1535	2.1e-15	1.48e-13	8.0029
	SPATA32	4.1535	2.1e-15	1.48e-13	8.0029
	EPS8L2	4.1535	2.1e-15	1.48e-13	8.0029
	SERPINB2	4.1535	2.1e-15	1.48e-13	8.0029
	AMPD3	4.1535	2.1e-15	1.48e-13	8.0029
	ORM1	4.1535	2.1e-15	1.48e-13	8.0029
	NAGS	4.1535	2.1e-15	1.48e-13	8.0029
	PPEF1	4.1535	2.1e-15	1.48e-13	8.0029
	OR4A15	4.1535	2.1e-15	1.48e-13	8.0029
	EEF2K	4.1535	2.1e-15	1.48e-13	8.0029
	ZDHHC12	4.1535	2.1e-15	1.48e-13	8.0029
	FAM181A	4.1535	2.1e-15	1.48e-13	8.0029
	SNCG	4.1535	2.1e-15	1.48e-13	8.0029
	ANAPC4	4.1535	2.1e-15	1.48e-13	8.0029
	ZFPM1	4.1535	2.1e-15	1.48e-13	8.0029
	MPP2	4.1535	2.1e-15	1.48e-13	8.0029
	SLC26A7	4.1535	2.1e-15	1.48e-13	8.0029
	CMYA5	4.1535	2.1e-15	1.48e-13	8.0029
	TAAR5	4.1413	1.04e-18	1.17e-16	8.8785
	STXBP4	4.1411	3.78e-15	2.56e-13	7.9303
	SLC35C1	4.1411	3.78e-15	2.56e-13	7.9303
	UBN1	4.1411	3.78e-15	2.56e-13	7.9303
	GALNT16	4.1411	3.78e-15	2.56e-13	7.9303
	NO-TARGET	4.1411	3.78e-15	2.56e-13	7.9303
	CES1	4.1411	3.78e-15	2.56e-13	7.9303
	NFRKB	4.1411	3.78e-15	2.56e-13	7.9303
	SF3A1	4.1411	3.78e-15	2.56e-13	7.9303
	RHOQ	4.1411	3.78e-15	2.56e-13	7.9303
	EPGN	4.1411	3.78e-15	2.56e-13	7.9303
	EIF2AK1	4.1411	3.78e-15	2.56e-13	7.9303
	SERPINE2	4.1411	3.78e-15	2.56e-13	7.9303
	FKBP9	4.1411	3.78e-15	2.56e-13	7.9303
	RSPO2	4.1411	3.78e-15	2.56e-13	7.9303
	KIAA0895L	4.1411	3.78e-15	2.56e-13	7.9303
	NR5A1	4.1411	3.78e-15	2.56e-13	7.9303
	ZNF705D	4.1411	3.78e-15	2.56e-13	7.9303
	AGTR1	4.1411	3.78e-15	2.56e-13	7.9303
	GDF9	4.1411	3.78e-15	2.56e-13	7.9303
	HEPN1	4.1411	3.78e-15	2.56e-13	7.9303
	GNPNAT1	4.1411	3.78e-15	2.56e-13	7.9303
	HCRTR2	4.1411	3.78e-15	2.56e-13	7.9303
	LRRC8A	4.1411	3.78e-15	2.56e-13	7.9303
	ZNF430	4.1411	3.78e-15	2.56e-13	7.9303
	CRAT	4.1411	3.78e-15	2.56e-13	7.9303
	BEND2	4.1411	3.78e-15	2.56e-13	7.9303
	DUSP23	4.1411	3.78e-15	2.56e-13	7.9303
	RNF145	4.1411	3.78e-15	2.56e-13	7.9303
	NLRP8	4.1411	3.78e-15	2.56e-13	7.9303
	WDR41	4.1411	3.78e-15	2.56e-13	7.9303
	TCEAL7	4.1411	3.78e-15	2.56e-13	7.9303
	GJA10	4.1411	3.78e-15	2.56e-13	7.9303
	EPS8L1	4.1218	9.24e-15	6e-13	7.8185
	PPP2R2B	4.1218	9.24e-15	6e-13	7.8185
	PARVA	4.1218	9.24e-15	6e-13	7.8185
	FBXO43	4.1218	9.24e-15	6e-13	7.8185
	ABCB7	4.1218	9.24e-15	6e-13	7.8185
	NLRP1	4.1218	9.24e-15	6e-13	7.8185
	UVSSA	4.1218	9.24e-15	6e-13	7.8185
	MYO1D	4.1218	9.24e-15	6e-13	7.8185
	OR52E2	4.1218	9.24e-15	6e-13	7.8185
	CLIP1	4.1218	9.24e-15	6e-13	7.8185
	COL27A1	4.1218	9.24e-15	6e-13	7.8185
	PPP1R16B	4.1218	9.24e-15	6e-13	7.8185
	PSMD5	4.1218	9.24e-15	6e-13	7.8185
	GOLGA8M	4.1218	9.24e-15	6e-13	7.8185
	RPUSD1	4.1218	9.24e-15	6e-13	7.8185
	KRTCAP3	4.1218	9.24e-15	6e-13	7.8185
	RRAD	4.1218	9.24e-15	6e-13	7.8185
	IFNA10	4.1218	9.24e-15	6e-13	7.8185
	SCG3	4.1218	9.24e-15	6e-13	7.8185
	LIN7C	4.1218	9.24e-15	6e-13	7.8185
	TMEM229A	4.1218	9.24e-15	6e-13	7.8185
	PCDHGA1	4.1218	9.24e-15	6e-13	7.8185
	MMP19	4.1218	9.24e-15	6e-13	7.8185
	HHATL	4.1218	9.24e-15	6e-13	7.8185
	TSPOAP1	4.1218	9.24e-15	6e-13	7.8185
	TUBA3E	4.1218	9.24e-15	6e-13	7.8185
	NT5E	4.1218	9.24e-15	6e-13	7.8185
	POLE4	4.1218	9.24e-15	6e-13	7.8185
	DNAJB8	4.1218	9.24e-15	6e-13	7.8185
	CD59	4.1218	9.24e-15	6e-13	7.8185
	BAZ2A	4.1218	9.24e-15	6e-13	7.8185
	MOCS3	4.1218	9.24e-15	6e-13	7.8185
	TIAL1	4.1218	9.24e-15	6e-13	7.8185
	GDAP1	4.1218	9.24e-15	6e-13	7.8185
	EIF3G	4.1218	9.24e-15	6e-13	7.8185
	C2orf40	4.1218	9.24e-15	6e-13	7.8185
	OR5K2	4.0994	2.52e-14	1.56e-12	7.6912
	BST1	4.0994	2.52e-14	1.56e-12	7.6912
	PRPF4	4.0994	2.52e-14	1.56e-12	7.6912
	TRIM6-TRIM34	4.0994	2.52e-14	1.56e-12	7.6912
	CCDC140	4.0994	2.52e-14	1.56e-12	7.6912
	A4GNT	4.0994	2.52e-14	1.56e-12	7.6912
	KIAA1109	4.0994	2.52e-14	1.56e-12	7.6912
	CTRC	4.0994	2.52e-14	1.56e-12	7.6912
	FILIP1	4.0994	2.52e-14	1.56e-12	7.6912
	ADAR	4.0994	2.52e-14	1.56e-12	7.6912
	ZFP14	4.0994	2.52e-14	1.56e-12	7.6912
	VPS51	4.0994	2.52e-14	1.56e-12	7.6912
	ANKRD50	4.0994	2.52e-14	1.56e-12	7.6912
	LRRN4CL	4.0994	2.52e-14	1.56e-12	7.6912
	CLDN12	4.0994	2.52e-14	1.56e-12	7.6912
	PRR5L	4.0994	2.52e-14	1.56e-12	7.6912
	GNL1	4.0994	2.52e-14	1.56e-12	7.6912
	KCNV2	4.0994	2.52e-14	1.56e-12	7.6912
	SAP30	4.0994	2.52e-14	1.56e-12	7.6912
	STK11IP	4.0994	2.52e-14	1.56e-12	7.6912
	ZNF467	4.0994	2.52e-14	1.56e-12	7.6912
	IP6K3	4.0994	2.52e-14	1.56e-12	7.6912
	DIRAS2	4.0994	2.52e-14	1.56e-12	7.6912
	FABP3	4.0994	2.52e-14	1.56e-12	7.6912
	POTEC	4.0994	2.52e-14	1.56e-12	7.6912
	SH3GLB1	4.0994	2.52e-14	1.56e-12	7.6912
	IFT122	4.0994	2.52e-14	1.56e-12	7.6912
	RXRB	4.0994	2.52e-14	1.56e-12	7.6912
	SERPINI2	4.0994	2.52e-14	1.56e-12	7.6912
	TIGD7	4.0994	2.52e-14	1.56e-12	7.6912
	HIST1H2BC	4.0994	2.52e-14	1.56e-12	7.6912
	C18orf25	4.0994	2.52e-14	1.56e-12	7.6912
	C1orf74	4.0994	2.52e-14	1.56e-12	7.6912
	OR52E2	4.0994	2.52e-14	1.56e-12	7.6912
	PPP6R3	4.0994	2.52e-14	1.56e-12	7.6912
	DDX58	4.0994	2.52e-14	1.56e-12	7.6912
	HMOX1	4.0994	2.52e-14	1.56e-12	7.6912
	MATN2	4.0994	2.52e-14	1.56e-12	7.6912
	DCANP1	4.0994	2.52e-14	1.56e-12	7.6912
	ABHD14A-ACY1	4.0994	2.52e-14	1.56e-12	7.6912
	CHST3	4.0994	2.52e-14	1.56e-12	7.6912
	RANGAP1	4.0865	4.45e-14	2.66e-12	7.6181
	VPS33B	4.0865	4.45e-14	2.66e-12	7.6181
	M1AP	4.0865	4.45e-14	2.66e-12	7.6181
	MICU1	4.0865	4.45e-14	2.66e-12	7.6181
	SYT11	4.0865	4.45e-14	2.66e-12	7.6181
	NKAIN1	4.0865	4.45e-14	2.66e-12	7.6181
	DNAJB1	4.0865	4.45e-14	2.66e-12	7.6181
	CA14	4.0865	4.45e-14	2.66e-12	7.6181
	PPP1R12C	4.0865	4.45e-14	2.66e-12	7.6181
	ABHD4	4.0865	4.45e-14	2.66e-12	7.6181
	FAM19A4	4.0865	4.45e-14	2.66e-12	7.6181
	ZNF707	4.0865	4.45e-14	2.66e-12	7.6181
	CIR1	4.0865	4.45e-14	2.66e-12	7.6181
	RPS16	4.0865	4.45e-14	2.66e-12	7.6181
	MSANTD2	4.0865	4.45e-14	2.66e-12	7.6181
	UNG	4.0865	4.45e-14	2.66e-12	7.6181
	ERAL1	4.0865	4.45e-14	2.66e-12	7.6181
	STRADA	4.0865	4.45e-14	2.66e-12	7.6181
	MX1	4.0865	4.45e-14	2.66e-12	7.6181
	BBOX1	4.0865	4.45e-14	2.66e-12	7.6181
	PNLIPRP3	4.0865	4.45e-14	2.66e-12	7.6181
	ANP32D	4.0865	4.45e-14	2.66e-12	7.6181
	DARS2	4.0865	4.45e-14	2.66e-12	7.6181
	KCNK2	4.0865	4.45e-14	2.66e-12	7.6181
	ZNF248	4.0865	4.45e-14	2.66e-12	7.6181
	GADL1	4.0865	4.45e-14	2.66e-12	7.6181
	LGALS14	4.0865	4.45e-14	2.66e-12	7.6181
	SELENOV	4.0865	4.45e-14	2.66e-12	7.6181
	DNAJB12	4.0865	4.45e-14	2.66e-12	7.6181
	DEFB129	4.0865	4.45e-14	2.66e-12	7.6181
	GLE1	4.0865	4.45e-14	2.66e-12	7.6181
	PDE6A	4.0865	4.45e-14	2.66e-12	7.6181
	DEFB106B	4.0865	4.45e-14	2.66e-12	7.6181
	KRTAP27-1	4.0865	4.45e-14	2.66e-12	7.6181
	NRARP	4.0855	4.65e-14	2.68e-12	7.6124
	OR2D2	4.0855	4.65e-14	2.68e-12	7.6124
	ZNF200	4.0855	4.65e-14	2.68e-12	7.6124
	MINDY3	4.0855	4.65e-14	2.68e-12	7.6124
	CPTP	4.0855	4.65e-14	2.68e-12	7.6124
	ACOX1	4.0855	4.65e-14	2.68e-12	7.6124
	NFE2	4.0855	4.65e-14	2.68e-12	7.6124
	TMCO2	4.0855	4.65e-14	2.68e-12	7.6124
	VDR	4.0855	4.65e-14	2.68e-12	7.6124
	SSBP1	4.0855	4.65e-14	2.68e-12	7.6124
	IL17A	4.0855	4.65e-14	2.68e-12	7.6124
	CAMK2N2	4.0855	4.65e-14	2.68e-12	7.6124
	ANGPT2	4.0855	4.65e-14	2.68e-12	7.6124
	BPNT1	4.0855	4.65e-14	2.68e-12	7.6124
	AZIN2	4.0855	4.65e-14	2.68e-12	7.6124
	DNAH10	4.0855	4.65e-14	2.68e-12	7.6124
	CFAP97	4.0855	4.65e-14	2.68e-12	7.6124
	FAM96B	4.0855	4.65e-14	2.68e-12	7.6124
	AMPD1	4.0855	4.65e-14	2.68e-12	7.6124
	TFF2	4.0855	4.65e-14	2.68e-12	7.6124
	GPR174	4.0855	4.65e-14	2.68e-12	7.6124
	DCAF17	4.0855	4.65e-14	2.68e-12	7.6124
	SLC19A1	4.0855	4.65e-14	2.68e-12	7.6124
	PSMB6	4.0855	4.65e-14	2.68e-12	7.6124
	FRAT2	4.0855	4.65e-14	2.68e-12	7.6124
	FA2H	4.0855	4.65e-14	2.68e-12	7.6124
	IPO13	4.0855	4.65e-14	2.68e-12	7.6124
	TSTD2	4.0855	4.65e-14	2.68e-12	7.6124
	RAB3GAP1	4.0855	4.65e-14	2.68e-12	7.6124
	SLC39A6	4.0855	4.65e-14	2.68e-12	7.6124
	GJB1	4.0855	4.65e-14	2.68e-12	7.6124
	FERMT2	4.0855	4.65e-14	2.68e-12	7.6124
	ABHD2	4.0855	4.65e-14	2.68e-12	7.6124
	AMBRA1	4.0855	4.65e-14	2.68e-12	7.6124
	E2F6	4.0855	4.65e-14	2.68e-12	7.6124
	CPEB4	4.0855	4.65e-14	2.68e-12	7.6124
	CCNA1	4.0855	4.65e-14	2.68e-12	7.6124
	MRPS5	4.0566	1.59e-13	8.75e-12	7.4521
	ZNF619	4.0566	1.59e-13	8.75e-12	7.4521
	HIST3H3	4.0566	1.59e-13	8.75e-12	7.4521
	MAGI1	4.0566	1.59e-13	8.75e-12	7.4521
	NO-TARGET	4.0566	1.59e-13	8.75e-12	7.4521
	MTMR4	4.0566	1.59e-13	8.75e-12	7.4521
	ASTE1	4.0566	1.59e-13	8.75e-12	7.4521
	L3MBTL2	4.0566	1.59e-13	8.75e-12	7.4521
	ACPT	4.0566	1.59e-13	8.75e-12	7.4521
	PGLYRP3	4.0566	1.59e-13	8.75e-12	7.4521
	DET1	4.0566	1.59e-13	8.75e-12	7.4521
	CXCR3	4.0566	1.59e-13	8.75e-12	7.4521
	DGKZ	4.0566	1.59e-13	8.75e-12	7.4521
	CBLN1	4.0566	1.59e-13	8.75e-12	7.4521
	YIPF4	4.0566	1.59e-13	8.75e-12	7.4521
	PDE7A	4.0566	1.59e-13	8.75e-12	7.4521
	UBAP1	4.0566	1.59e-13	8.75e-12	7.4521
	RRAGB	4.0566	1.59e-13	8.75e-12	7.4521
	UQCRQ	4.0566	1.59e-13	8.75e-12	7.4521
	ZNF853	4.0566	1.59e-13	8.75e-12	7.4521
	ZNF277	4.0566	1.59e-13	8.75e-12	7.4521
	HAPLN2	4.0566	1.59e-13	8.75e-12	7.4521
	ZNF84	4.0566	1.59e-13	8.75e-12	7.4521
	ACADM	4.0566	1.59e-13	8.75e-12	7.4521
	GOLGA5	4.0566	1.59e-13	8.75e-12	7.4521
	CASC1	4.0566	1.59e-13	8.75e-12	7.4521
	H2AFB2	4.0566	1.59e-13	8.75e-12	7.4521
	BBS10	4.0566	1.59e-13	8.75e-12	7.4521
	CD59	4.0566	1.59e-13	8.75e-12	7.4521
	KLF14	4.0566	1.59e-13	8.75e-12	7.4521
	GABRD	4.0566	1.59e-13	8.75e-12	7.4521
	TRIM3	4.0566	1.59e-13	8.75e-12	7.4521
	PVR	4.0566	1.59e-13	8.75e-12	7.4521
	TSACC	4.0566	1.59e-13	8.75e-12	7.4521
	MAGEA2	4.0566	1.59e-13	8.75e-12	7.4521
	EFHC2	4.0566	1.59e-13	8.75e-12	7.4521
	PPM1D	4.0566	1.59e-13	8.75e-12	7.4521
	TMPRSS11F	4.0566	1.59e-13	8.75e-12	7.4521
	INTS11	4.0566	1.59e-13	8.75e-12	7.4521
	CHD5	4.0566	1.59e-13	8.75e-12	7.4521
	SRSF6	4.0566	1.59e-13	8.75e-12	7.4521
	CD8B	4.0566	1.59e-13	8.75e-12	7.4521
	RUNDC3A	4.0566	1.59e-13	8.75e-12	7.4521
	PIK3C2A	4.0503	2.06e-13	1.1e-11	7.4177
	AGO2	4.0503	2.06e-13	1.1e-11	7.4177
	TSPAN15	4.0503	2.06e-13	1.1e-11	7.4177
	C6orf47	4.0503	2.06e-13	1.1e-11	7.4177
	AURKC	4.0503	2.06e-13	1.1e-11	7.4177
	EARS2	4.0503	2.06e-13	1.1e-11	7.4177
	MED15	4.0503	2.06e-13	1.1e-11	7.4177
	PRPH	4.0503	2.06e-13	1.1e-11	7.4177
	SPSB3	4.0503	2.06e-13	1.1e-11	7.4177
	SALL2	4.0503	2.06e-13	1.1e-11	7.4177
	CIDEA	4.0503	2.06e-13	1.1e-11	7.4177
	CDH18	4.0503	2.06e-13	1.1e-11	7.4177
	SLC35E3	4.0503	2.06e-13	1.1e-11	7.4177
	ARRDC4	4.0503	2.06e-13	1.1e-11	7.4177
	VPS18	4.0503	2.06e-13	1.1e-11	7.4177
	PICALM	4.0503	2.06e-13	1.1e-11	7.4177
	GLYAT	4.0503	2.06e-13	1.1e-11	7.4177
	F2RL2	4.0503	2.06e-13	1.1e-11	7.4177
	MBNL3	4.0503	2.06e-13	1.1e-11	7.4177
	TOP1MT	4.0503	2.06e-13	1.1e-11	7.4177
	MRE11	4.0503	2.06e-13	1.1e-11	7.4177
	HCN4	4.0503	2.06e-13	1.1e-11	7.4177
	CCDC102B	4.0503	2.06e-13	1.1e-11	7.4177
	FAM219A	4.0503	2.06e-13	1.1e-11	7.4177
	MSRB2	4.0503	2.06e-13	1.1e-11	7.4177
	GAL3ST2	4.0503	2.06e-13	1.1e-11	7.4177
	TGM6	4.0503	2.06e-13	1.1e-11	7.4177
	OPN1LW	4.0503	2.06e-13	1.1e-11	7.4177
	PLA2R1	4.0503	2.06e-13	1.1e-11	7.4177
	GPATCH1	4.0503	2.06e-13	1.1e-11	7.4177
	POLR2C	4.0503	2.06e-13	1.1e-11	7.4177
	XRCC2	4.0503	2.06e-13	1.1e-11	7.4177
	HOXA7	4.0503	2.06e-13	1.1e-11	7.4177
	TMEM35A	4.0141	8.87e-13	4.56e-11	7.2218
	THOP1	4.0141	8.87e-13	4.56e-11	7.2218
	SDHD	4.0141	8.87e-13	4.56e-11	7.2218
	ADIPOR2	4.0141	8.87e-13	4.56e-11	7.2218
	SORBS2	4.0141	8.87e-13	4.56e-11	7.2218
	KCNE4	4.0141	8.87e-13	4.56e-11	7.2218
	C9orf3	4.0141	8.87e-13	4.56e-11	7.2218
	SLC35A5	4.0141	8.87e-13	4.56e-11	7.2218
	FBXW11	4.0141	8.87e-13	4.56e-11	7.2218
	UEVLD	4.0141	8.87e-13	4.56e-11	7.2218
	COMMD7	4.0141	8.87e-13	4.56e-11	7.2218
	TEX261	4.0141	8.87e-13	4.56e-11	7.2218
	LPIN1	4.0141	8.87e-13	4.56e-11	7.2218
	KCNJ1	4.0141	8.87e-13	4.56e-11	7.2218
	SNRPB2	4.0141	8.87e-13	4.56e-11	7.2218
	EIF3D	4.0141	8.87e-13	4.56e-11	7.2218
	KRTAP29-1	4.0141	8.87e-13	4.56e-11	7.2218
	MSMP	4.0141	8.87e-13	4.56e-11	7.2218
	ABCA7	4.0141	8.87e-13	4.56e-11	7.2218
	FNBP1	4.0141	8.87e-13	4.56e-11	7.2218
	SFT2D3	4.0141	8.87e-13	4.56e-11	7.2218
	OSCP1	4.0141	8.87e-13	4.56e-11	7.2218
	EMX1	4.0141	8.87e-13	4.56e-11	7.2218
	PTPN5	4.0141	8.87e-13	4.56e-11	7.2218
	DPT	4.0141	8.87e-13	4.56e-11	7.2218
	EPHA10	4.0141	8.87e-13	4.56e-11	7.2218
	ASIP	4.0141	8.87e-13	4.56e-11	7.2218
	OR1J4	4.0141	8.87e-13	4.56e-11	7.2218
	SORBS2	4.0141	8.87e-13	4.56e-11	7.2218
	GIGYF2	4.0141	8.87e-13	4.56e-11	7.2218
	PDSS1	4.0141	8.87e-13	4.56e-11	7.2218
	POLR3B	4.0141	8.87e-13	4.56e-11	7.2218
	DNAAF1	4.0141	8.87e-13	4.56e-11	7.2218
	RPS28	4.0141	8.87e-13	4.56e-11	7.2218
	NOP9	4.0141	8.87e-13	4.56e-11	7.2218
	ZNF641	4.0132	9.17e-13	4.56e-11	7.2173
	OTUB2	4.0132	9.17e-13	4.56e-11	7.2173
	SSX2B	4.0132	9.17e-13	4.56e-11	7.2173
	COL4A3BP	4.0132	9.17e-13	4.56e-11	7.2173
	VGLL2	4.0132	9.17e-13	4.56e-11	7.2173
	NKAP	4.0132	9.17e-13	4.56e-11	7.2173
	IRAK3	4.0132	9.17e-13	4.56e-11	7.2173
	NO-TARGET	4.0132	9.17e-13	4.56e-11	7.2173
	SPIN4	4.0132	9.17e-13	4.56e-11	7.2173
[truncated: 14,813 more rows]

## Sheet: Table S7
Supplemental Table 7. Patient-derived AML samples
[truncated: 14 more rows]

[truncated: 6 more sheets: Table S8, Table S9, Table S10, Table S11, Table S12, Table S13]
