# Supplementary material for: Ubiquitin-conjugating enzyme UBE2N modulates proteostasis in immunoproteasome-positive acute myeloid leukemia
Source: J Clin Invest. 2025 May 15;135(10):e184665. doi: 10.1172/JCI184665 (PMC12077902; doi:10.1172/JCI184665)
Supplement: Supporting data values [file jci-135-184665-s035.xlsx]

## Sheet: 1D
Figure 1D
	Healthy BMMNC	AML
	6.77246	6.54876
	6.67003	6.91265
	6.15439	6.25091
	6.07564	6.23034
	6.02413	6.23256
	6.04485	6.30465
	6.03238	6.63758
	6.18633	6.44566
	6.10149	6.08622
	6.15187	6.35117
	6.12594	6.48066
	6.20314	6.5222
	6.1364	6.395
	6.07479	6.396
	6.10538	6.41372
	6.13809	6.2625
	6.07906	6.56223
	6.16391	6.30327
	6.10409	6.97319
		6.50249
		6.53793
		5.86536
		6.71895
		6.193
		6.91005
		6.66837
		5.75492
		6.3898
		6.22462
		6.59622
		7.06021
		6.43639
		6.51402
		6.45043
		6.72183
		6.35582
		6.2272
		6.43543
		6.30788
		6.38218
		6.49455
		6.51918
		6.61484
		6.38694
		6.37032
		6.94018
		6.90493
		6.7092
		6.2272
		6.76419
		6.88098
		6.3898
		6.59895
		6.69808
		6.87719
		6.57195
		6.60689
		6.73404
		6.71326
		6.54359
		6.36513
		6.33046
		6.36743
		6.73467
		6.78981
		7.14612
		6.458
		6.38789
		6.25445
		6.31162
		6.28418
		6.23173
		6.65901
		6.82369
		6.52072
		5.91677
		6.72183
		6.211
		6.43147
		6.11079
		5.79563
		6.34691
		6.53744
		6.41754
		6.36513
		6.09687
		5.17594
		6.13555
		6.39121
		6.49504
		6.62137
		6.38119
		6.4609
		6.61381
		6.22285
		5.75223
		6.29225
		6.75543
		6.36601
		6.2819
		6.03813
		6.07775
		6.20314
		6.36182
		6.71554
		6.25632
		5.81122
		6.4393
		6.4822
		5.76799
		6.40361
		6.42908
		6.09007
		5.92077
		6.37644
		6.74098
		6.35117
		6.08193
		6.36513
		6.43386
		6.57773
		6.45043
		6.2814
		6.341
		6.60157
		6.74448
		6.09687
		6.04233
		7.12889
		6.13506
		6.37216
		6.95017
		6.29918
		6.82674
		6.59042
		6.58142
		6.10621
		7.1144
		6.19035
		6.15439
		7.0733
		6.75597
		6.27158
		6.18993
		6.63916
		6.26605
		6.05238
		6.06345
		6.50649
		6.78075
		7.04988
		6.31904
		6.42335
		6.3273
		5.83995
		5.81045
		6.39074
		6.05993
		5.83294
		6.3278
		6.59839
		6.10788
		6.53199
		6.52478
		6.2014
		6.47427
		6.11504
		6.50956
		6.21976
		6.35261
		5.98098
		6.0528
		6.01293
		6.21145
		5.79758
		6.11504
		6.03404
		6.36743
		6.75887
		6.4369
		6.37032
		6.24683
		6.34053
		6.9482
		6.238
		6.21672
		6.8169
		6.41947
		6.4604
		6.78865
		6.18294
		6.74786
		6.49248
		6.2819
		6.68537
		6.4369
		6.12303
		6.29872
		6.11252
		7.13831
		5.803
		6.3731
		6.18294
		6.57871
		6.5612
		6.93558
		5.81524
		6.4668
		6.9596
		6.06886
		6.47621
		6.35901
		6.40075
		6.11119
		6.03238
		6.15439
		6.10497
		6.9296
		6.77606
		6.04021
		6.77662
		6.8715
		6.79405
		6.75074
		6.64579
		6.47477
		6.27558
		6.13208
		6.95551
		6.148
		6.23173
		6.42908
		6.04193
		6.35806
		6.08149
		6.09472
		6.27333
		6.24639
		6.62521
		6.3181
		6.02497
		6.05993
		6.18211
		6.57457
		6.4055
		6.2242
		6.32915
		5.73778
		5.90556
		6.52836
		6.47765
		6.20186
		6.31675
		6.76958
		5.91677
		6.12053
		6.16524
		6.48268
		6.75365
		6.54408
		6.37644
		6.07392
		6.45946
		6.40217
		6.04526
		5.8471
		6.09174
		6.21976
		6.47078
		6.98622
		5.97891
		6.70585
		6.27512
		6.74098
		6.46731
		6.70026
		6.63331
		6.5555
		6.10105
		6.05952
		6.18728
		6.46334
		5.84942
		6.60265
		6.22946
		6.50956
		6.26881
		6.28908
		6.35995
		5.95317
		7.01847
		6.54255
		6.36983
		6.90754
		6.46381
		6.64018
		6.47376
		6.51657
		6.55131
		5.72403
		5.64878
		6.10956
		6.14278
		6.43883
		7.08298
		6.67503
		5.93081
		5.99231
		6.59311
		5.75719
		6.72757
		6.27648
		5.91913
		6.21189
		5.94222
		6.31855
		6.65296
		6.44995
		6.81265
		5.9564
		6.1691
		6.27827
		6.04021
		6.15962
		6.14459
		5.75138
		6.11761
		6.65845
		5.93857
		5.9548
		6.34641
		5.90118
		6.14502
		6.24315
		6.16479
		6.11079
		6.77077
		6.39121
		5.99521
		6.82734
		6.47572
		6.20356
		6.31299
		6.24409
		6.50297
		6.1623
		6.44995
		6.33235
		7.13433
		6.48706
		7.05796
		6.94294
		6.9482
		6.84039
		6.29503
		6.25584
		6.97859
		6.86346
		7.16722
		5.93534
		6.12473
		5.98748
		5.92354
		6.67113
		5.91799
		6.50699
		5.92471
		6.49504
		6.86346
		6.37688
		6.1895
		6.59519
		6.36039
		6.87847
		6.41372
		6.49651
		6.50904
		6.77662
		6.05449
		6.60635
		6.02897
		6.29827
		5.92077
		6.47376
		5.90929
		5.90436
		6.51605
		6.05871
		6.38888
		5.60388
		6.28734
		6.36376
		6.04444
		6.08966
		6.49897
		6.38888
		6.18294
		6.67503
		6.00638
		6.49102
		6.61536
		6.12594
		6.45094
		6.76656
		6.28598
		6.56327
		5.7283
		6.62631
		6.33645
		6.41701
		6.41274
		6.64073
		6.1104
		6.26793
		6.71384
		6.34503
		5.9548
		5.93371
		6.42139
		6.13984
		6.38171
		6.14759
		7.21225
		6.44375
		5.91477
		5.85382
		6.18815
		6.08923
		5.96064
		6.98276
		6.38934
		6.26118
		6.64966
		6.07222
		5.88644
		5.84431
		6.396
		6.01216
		6.09727
		6.30695
		6.22021
		6.89511
		6.54822
		6.35952

## Sheet: 2F
Figure 2F
			MA9-WT UBE2N			MA9-C87S UBE2N
		Control	87.6033	109.091	103.306	106.425	105.587	87.9888
		4OHT	93.3884	100.826	84.2975	29.3296	28.4916	25.1397
			Healthy-WT UBE2N			Healthy-C87S UBE2N
		Control	112.5	87.8425	99.6575	99.5745	97.4468	102.979
		4OHT	89.8973	90.9247	97.6027	83.8298	81.2766	80.8511
			RUNX1-D171N-WT UBE2N				RUNX1-D171N-C87S UBE2N
		Control	111.79	88.2096	108.696	91.3043	106.667	93.3333	111.465	88.535
		4OHT	62.8821	65.5022	60	73.913	0	0	1.27389	1.27389
			MN1-WT UBE2N				MN1-C87S UBE2N
		Control	105.185	94.8148	106.754	93.2462	91.6996	108.3	88.4848	111.515
		4OHT	109.63	98.5185	82.3529		10.2767	7.90514	44.8485	69.0909
			AML1-ETO9a-WT UBE2N					AML1-ETO9a-C87S UBE2N
		Control	93.0403	106.96	97.4359	96.1538	106.41	94.5274	105.473	100.94	92.4812	106.579
		4OHT	60.8059	82.7839	70.5128	65.3846	85.2564	36.8159	38.806	33.8346	36.6541	28.1955
			FLT3-ITD WT UBE2N					FLT3-ITD C87S UBE2N
		Control	133.333	66.6667	93.1408	96.9314	109.928	76.9231	123.077	108.225	103.463	88.3117
		4OHT	98.0392	86.2745	95.3069	92.5993	93.1408	7.69231	15.3846	53.2468	57.1429	32.9004

## Sheet: 2G
Figure 2G
	MLL-AF9								HSPC
	Days	WT UBE2N			C87S UBE2N				Days	WT UBE2N			C87S UBE2N
	0	1	1	1	1	1	1		0	0.5	0.5	0.5	0.5	0.5	0.5
	1	3.55	5.6	4.7	4.85	4.55	3.7		1	0.915	1.29	0.765	0.66	0.675	0.975
	2	9.8	12	7	8	5.2	7		2	1.27501	0.96001	0.825008	0.675007	0.870009	0.945009
	3	13.4	13.6	11.4	2	2	5		4	1.23751	1.72502	0.97501	0.600006	1.01251	0.97501
	5	16.8	23.8	21	0.7	0	1.4

## Sheet: 2H
Figure 2H
	BM			PB			Spleen
	WT UBE2N	C87S UBE2N		WT UBE2N	C87S UBE2N		WT UBE2N	C87S UBE2N
	86.9	0.096		65.3	0.00737		81.9	2.58
	92.5	0.051		80.4	0.011		83.6	0.14
	88.5	0.068		67.3	0.026		79.4	0.97
	89.8	0.08		7.9	0.00593		79.7	0.25
	87.5	0.099		55.1			79.1
	89.4			93.1			76.5
	97.2
	98.6

## Sheet: 2I
Figure 2I
	Days elaspsed	MA9-WT UBE2N	MA9-C87S UBE2N
	44	1
	59	1
	59	1
	59	1
	59	1
	59	1
	59	1
	72	1
	76	1
	224		1
	321		0
	321		0
	321		0
	321		0
	321		0
	321		0
	321		0
	321		0

## Sheet: 2K
Figure 2K
		C87S UBE2N										WT UBE2N
	0 weeks	8.36	8.38	6.52	8.86	8.72						6.36	7.96	7.06	6.88	6.82
	15 weeks	7.1	11.9	6.4	2.98	10	11.94	5.44	6.58			11.84	11.42	11	11.12	12.16	13.14	12.12	12.96	9.12	10.48
		WT UBE2N										C87S UBE2N
	0 weeks	10.2	10.33	9.81	9.84	10.31						10.69	10.29	9.31	9.59	10.26
	15 weeks	9.38	10.19	10.56	9.98	10.09	10.7	9.75	9.08	10.22	10.27	9.81	9.24	8.79	9.59	8.86	9.55	8.79	10.17
		WT UBE2N										C87S UBE2N
	0 weeks	503	675	598	544	636						846	775	861	734	647
	15 weeks	626	632	557	595	530	970	541	562	603	724	793	647	652	527	774	581	629	532

## Sheet: 2L
Figure 2L
		UBE2N WT										UBE2N C87S
	LT-HSC	7.59	10.9	13	14.1	11.3	11.25	15.2	10	12.3	12.3	3.27	13	4.66	1.25		18.5	6.19	12.8
	ST-HSC	4.66	7.15	8.17	7.81	5.63	9.93	10.5	10.1	10.3	14.5		3.26	1.5	0.48	4.17	0.97	1.96	2.85
	MPP2	48.4	39.3	37.2	38.4	44.8	26.1	23.2	26.9	26	23.9	0	47.6	56.8	58.1	27.1	41.4	43.8	45.8
	MPP3	33.2	34.8	34.7	33	31.8	45	43.7	45.6	43.4	42.6	0	30.1	31.8	32.9	16.7	31.6	40.6	32

## Sheet: 2M
Figure 2M
		WT UBE2N										C87S UBE2N
	CMP	20.5	16.8	17.2	17.5	26.1	28.1	22.8	21	26.7	27.1	15.4	13.8	29.5	19.2	22.1	18	13.1	19.3
	GMP	71.1	78.3	76.5	77.5	62.6	52.8	57.5	61.9	47.1	53.3	77.2	81	72.7	56.9	61.2	58.6	71.6	57.6
	MEP	7.4	4.12	5.26	4.24	9.95	16.2	17.4	14.9	23.1	15.4	6.06	4.31	6.64	21	14.8	21	13	20.7

## Sheet: 5F
Figure 5F
		DMSO			2.5 uM UC65
	0 nM	92.5497	107.616	99.8344	36.5894	25.8278	26.4901
	100 nM ONX0914	99.6243	87.0023	113.373	69.4215	38.0917	40.1202
	200 nM ONX0914	114.035	87.2807	98.6842	79.8246	87.2807	155.702

## Sheet: 5I
Figure 5I
		UBE2N inhibitor
		resistant	sensitive
		3563	4324
		2765	5215
		3179	4980
		1014	6341
		2139	1595
			5379

[truncated: 24 more sheets: 5J, 6F, 6G, 6H, 6I, 6N, S1A, S1B, S1C, S1D, S2D, S2F, S2G, S3C, S3D, S3E, S4A, S4B, S4C, S6A …]
